# Supplementary material for: Coordinated Auxin–Cytokinin–Nitrogen Signaling Orchestrates Root Suckering in Populus
Source: Int J Mol Sci. 2025 Dec 18;26(24):12172. doi: 10.3390/ijms262412172 (PMC12733473; doi:10.3390/ijms262412172)
Supplement: Supplementary file 1 [file ijms-26-12172-s001.zip › Supplementary Table S1.xlsx]

## Sheet: Sheet1
Supplementary Table S1. The expression values (FPKM) of 15,000 genes during root suckering
Genes	D0	D1	D2	D3	D4	D5	D6
Potri.001G000400.v4.1	110.59	175.567	121.37	134.57	96.775	87.74	123.253
Potri.001G001300.v4.1	137.02	107.39	104.163	103.93	88.14	78.2833	80.5467
Potri.001G001400.v4.1	11.98	7.28	7.89333	7.11333	7.88	7.61	8.59667
Potri.001G001600.v4.1	38.88	58.12	73.9667	84.05	53.78	37.6833	61.52
Potri.001G001700.v4.1	15.7933	24.32	21.0033	20.68	22.665	20.18	22.1333
Potri.001G002000.v4.1	1424.1	1056.64	1472.78	1410.55	1931.83	2127.62	1685.81
Potri.001G002300.v4.1	4.77	4.96667	4.51	3.18667	3.535	3.38667	4.63667
Potri.001G002600.v4.1	1.31	3.89667	4.23	2.74333	2.565	2.28	3.46333
Potri.001G003000.v4.1	2.55	7.24667	5.50667	4.8	6.19	9.57667	6.27333
Potri.001G003100.v4.1	31.61	113.09	95.15	81.8633	89.335	71.88	58.44
Potri.001G003200.v4.1	0.116667	2.41667	6.09667	4.91667	5.635	2.67333	4.07333
Potri.001G003300.v4.1	1.72333	2.87	4.69667	5.05667	2.965	5.54667	5.07667
Potri.001G003400.v4.1	7.17667	29.1633	20.56	29.49	18.805	26.9267	32.4967
Potri.001G003700.v4.1	18.1833	53.89	66.7	61.98	62.765	56.6667	50.6067
Potri.001G003800.v4.1	29.3567	113.66	155.577	159.473	159.495	185.673	151.287
Potri.001G003900.v4.1	12.2733	14.02	17.99	16.86	19.27	16.3367	14.37
Potri.001G004000.v4.1	3.07333	1.45	1.58667	1.27667	1.955	1.67	1.73
Potri.001G004100.v4.1	35.38	63.0833	181.197	222.863	195.795	259.79	342.67
Potri.001G004200.v4.1	20.9567	10.74	9.13667	7.15333	9.3	8.52333	8.08333
Potri.001G004300.v4.1	41.6567	48.6133	38.5233	31.49	35.155	35.0433	37.0133
Potri.001G004500.v4.1	218.937	210.923	172.7	158.203	126.815	104.13	103.89
Potri.001G004600.v4.1	69.5	53.4533	101.887	89.95	82.02	67.0733	66.24
Potri.001G004800.v4.1	40.7433	30.62	28.2633	17.5333	22.25	18.4133	19.25
Potri.001G005000.v4.1	46.2067	28.5533	22.41	15.06	27.705	14.75	11.5867
Potri.001G005100.v4.1	16.2133	19.93	18.22	15.94	17.725	15.0067	17.8767
Potri.001G005700.v4.1	2.88333	11.5	10.7433	11.0533	12.41	13.8867	15.5567
Potri.001G005900.v4.1	15.7033	26.8033	18.51	23.8367	17.275	23.9033	25.57
Potri.001G006000.v4.1	0.51	1.41667	1.29667	5.64333	3.65	9.07333	16.17
Potri.001G006500.v4.1	0.36	1.60333	1.83667	2.38	1.86	2.36	3.17333
Potri.001G007000.v4.1	81.01	21.2667	16.3267	30.3	53.585	47.5567	51.6533
Potri.001G007200.v4.1	0.02	2.33	2.71667	2.86	2.62	1.83	2.85333
Potri.001G007300.v4.1	15.2433	53.9733	49.0333	22.53	27.475	22.7733	30.43
Potri.001G007900.v4.1	67.4567	34.91	33.42	24.79	29.92	27.0267	30.0967
Potri.001G008240.v4.1	32.6733	32.71	31.0967	53.55	42.3	42.53	58.03
Potri.001G008320.v4.1	141.397	106.32	84.12	151.163	96.94	98.7067	131.967
Potri.001G008400.v4.1	526.907	465.863	353.397	439.6	401.035	408.607	461.33
Potri.001G008500.v4.1	33.4833	76.9433	119.42	317.307	191.25	258.02	244.693
Potri.001G008700.v4.1	48.9233	31.9767	22.18	18.8267	23.55	19.4067	18.54
Potri.001G009100.v4.1	6.41	1.48667	1.42	1.18333	1.35	2.16667	4.09
Potri.001G009501.v4.1	2.45	12.2267	9.82333	10.7333	9.55	11.5567	10.2433
Potri.001G009800.v4.1	32.7633	32.3433	18.88	18.9633	16.095	19.9467	22.71
Potri.001G010000.v4.1	14.3333	2.70667	2.08	3.29	3.085	2.32	2.95
Potri.001G010300.v4.1	0.736667	4.65	7.05	7.5	11.185	8.17667	4.26667
Potri.001G010400.v4.1	0.743333	10.11	6.11667	2.55	2.735	1.99	2.23667
Potri.001G010500.v4.1	71.13	35.96	43.5733	62.3833	64.32	67.3633	68.33
Potri.001G010700.v4.1	61.49	30.1467	27.6233	20.12	25.08	20.64	16.07
Potri.001G010600.v4.1	19.1233	13.74	44.23	15.55	17.75	12.9233	14.8333
Potri.001G011300.v4.1	1.06667	0.413333	2.24	15.9167	11.465	2.80667	18.2467
Potri.001G011800.v4.1	22.34	36.5033	26.7167	26.5567	33.03	35.1	40.26
Potri.001G011900.v4.1	30.0633	33.0633	28.34	20.9333	27.16	23.0433	25.3067
Potri.001G012200.v4.1	1.53667	4.87	14.15	14.6033	16.945	14.4533	16.9167
Potri.001G012800.v4.1	6.61	18.8267	13.69	7.67333	8.32	6.34	7.26333
Potri.001G013200.v4.1	31.7533	45.9	49.5867	39.9833	43.255	34.3267	32.72
Potri.001G013500.v4.1	14.52	45.0867	32.41	21.2633	19.3	17.6167	21.97
Potri.001G014000.v4.1	1.13	6.29333	5.08667	4.55	4.705	4.21333	4.30333
Potri.001G014050.v4.1	0.44	3.23333	2.02	1.08667	2.29	1.59333	1.74
Potri.001G014200.v4.1	19.1433	17.22	17.7633	24.8267	22.95	23.53	29.4
Potri.001G014700.v4.1	6.39333	5.65333	5.68333	5.70333	4.78	4.37333	4.32667
Potri.001G014900.v4.1	0.423333	3.8	2.74	2.04	1.44	1.36	1.17667
Potri.001G015000.v4.1	137.833	90.56	87.7867	117.48	81.875	83.9733	97.26
Potri.001G015700.v4.1	0.0233333	1.28	3.09333	1.78667	3.01	2.31333	2.99
Potri.001G015966.v4.1	7.30333	6.44	3.94333	3.39667	4.66	5.39	4.52
Potri.001G016032.v4.1	6.9	5.34667	2.77333	3.3	4.36	4.92333	3.81
Potri.001G016200.v4.1	506.253	15.23	15.0733	12.12	14.34	11.9233	7.66333
Potri.001G016300.v4.1	1.45667	2.47	5.52	9.22667	6.66	4.76333	9.13667
Potri.001G016600.v4.1	7.37667	6.01	5.30333	6.53	6.99	11.1633	9
Potri.001G016700.v4.1	3.96667	4.94667	5.19667	9.33	8.405	9.60333	8.83
Potri.001G016800.v4.1	8.26	2.09333	2.26667	1.68	2.915	2.26667	2.96
Potri.001G016900.v4.1	0.21	0.393333	0.996667	1.88	1.85	2.64	2.55333
Potri.001G017000.v4.1	13.42	45.88	65.12	53.82	54.2	58.0267	44.2633
Potri.001G017300.v4.1	2.45	4.13	6.17667	7.58	6.515	8.64333	12.1067
Potri.001G017500.v4.1	1.81333	4.3	41.5867	27.3267	34.345	29.1167	58.67
Potri.001G018100.v4.1	9.25333	23.4367	16.69	14.0633	15.595	12.1033	10.89
Potri.001G018200.v4.1	287.713	590.8	555.223	728.057	710.65	833.75	670.997
Potri.001G018300.v4.1	73.0433	120.87	121.237	166.783	199.795	158.73	119.39
Potri.001G018500.v4.1	46.24	149.187	97.61	89.01	78.495	70.17	70.5267
Potri.001G019000.v4.1	29.7633	17.98	19.1933	19.49	23.765	21.0667	19.1967
Potri.001G019100.v4.1	15.7467	2.81667	3.81667	3.72333	3.585	2.96667	4.32
Potri.001G019200.v4.1	13.5933	10.19	8.72333	9.42667	7.69	7.44333	8.32
Potri.001G019400.v4.1	16.58	45.72	34.0633	17.7967	11.81	5.22	15.3667
Potri.001G019600.v4.1	0.76	2.77	4.28	4	2.725	2.54	3.89667
Potri.001G019700.v4.1	1.42	31.1367	282.843	726.86	256.65	102.757	420.24
Potri.001G020200.v4.1	4.23	11.4	9.77	12.4433	15.1	19.6533	17.98
Potri.001G020300.v4.1	42.3733	35.8133	63.23	63.7367	68.815	76.36	77.8067
Potri.001G020250.v4.1	18.0867	11.7167	19.21	18.5033	24.245	24.47	19.8067
Potri.001G020700.v4.1	25.9767	21.2533	18.9567	22.2533	15.675	18.04	20.3
Potri.001G020900.v4.1	3.43333	4.70333	6.71	3.98	5.27	7.81333	4.84667
Potri.001G022500.v4.1	21.62	37.2333	27.93	27.3633	25.555	25.45	24.01
Potri.001G023100.v4.1	396.343	117.23	137.397	192.59	197.055	192.633	168
Potri.001G023500.v4.1	18.6933	16.7067	16.6367	11.36	13.97	13.3733	7.87333
Potri.001G023900.v4.1	14.29	22.9933	21.7233	19.7733	21.115	21.1867	18.4667
Potri.001G024100.v4.1	22.3933	19.38	39.87	64.94	60.465	60.06	96.52
Potri.001G024200.v4.1	1.83333	8.26333	7.03333	6.15333	5.72	6.27333	6.62
Potri.001G024300.v4.1	32.69	21.6733	22.2467	26.8833	26.735	30.6333	27.23
Potri.001G024500.v4.1	17.3933	34.5567	24.15	14.2967	13.87	10.09	13.41
Potri.001G024600.v4.1	8.07667	1.54	1.54667	1.46	1.55	0.843333	1.05
Potri.001G025100.v4.1	38.84	8.84667	17.2333	37.94	28.805	32.47	52.4633
Potri.001G025200.v4.1	0.49	6.39333	4.92333	3.56667	8.56	8.46667	11.1267
Potri.001G025300.v4.1	19.2367	241.34	204.76	129.953	105.595	84.1233	93.4867
Potri.001G025400.v4.1	9.48333	8.57	12.4267	10.7267	9.2	13.5033	10.3067
Potri.001G026000.v4.1	41.4067	34.1133	26.5533	25.2667	30.675	26.95	23.8367
Potri.001G026100.v4.1	33.9133	49.5933	64.95	58.0667	82.835	75.0067	55.3333
Potri.001G026200.v4.1	0.956667	8.88	27.2733	18.6267	15.325	14.7033	13.5033
Potri.001G026600.v4.1	22.8567	14.8967	16.8533	23.5467	18.89	16.0733	28.3233
Potri.001G026800.v4.1	10.2	6.06333	5.75	4.16	4.73	4.33	5.01
Potri.001G026900.v4.1	1.33333	0.706667	1.13333	1.58333	1.13	1.02333	1.69333
Potri.001G027000.v4.1	3.14	56.6267	194.863	165.447	143.075	88.23	80.2633
Potri.001G027400.v4.1	42.7633	24.0633	26.8733	37.9433	40.01	48.96	46.8467
Potri.001G028000.v4.1	1.30667	13.3033	16.45	10.5333	13.325	13.4333	12.3733
Potri.001G028100.v4.1	8.23333	7.90333	7.32333	5.37333	6.915	3.42667	4.79333
Potri.001G028200.v4.1	0.896667	0.85	36.5567	24.27	26.825	20.5933	16.9333
Potri.001G028300.v4.1	8.50333	15.1067	20.54	25.77	20.315	18.3767	20.7033
Potri.001G028400.v4.1	0.126667	1.04	9.26333	13.3167	13.115	19.42	21.6867
Potri.001G028500.v4.1	1.72	24.7133	13.29	5.80667	5.08	3.21667	3.05333
Potri.001G028900.v4.1	0.143333	14.23	17.5567	5.58667	6.95	2.15667	0.653333
Potri.001G029300.v4.1	6.19333	6.65	5.87667	4.45	6.155	5.57	4.67
Potri.001G029000.v4.1	2.97333	3.23	2.79333	2.18667	2.84	3.17	2.02333
Potri.001G029400.v4.1	2.78	6.03333	5.50333	3.09333	4.14	2.96	2.55667
Potri.001G029500.v4.1	2.62333	0.406667	1.46667	4.7	4.02	6.57333	6.16
Potri.001G029600.v4.1	28.61	20.2733	18.0567	14.0467	16.575	13.5733	14.7767
Potri.001G029800.v4.1	22.4167	15.8333	14.2967	16.8533	15.45	15.2833	18.7633
Potri.001G029900.v4.1	243.693	163.407	143.587	144.51	117.65	108.807	127.887
Potri.001G030000.v4.1	67.4733	178.707	101.13	70.27	64.41	61.7033	63.8733
Potri.001G030200.v4.1	7.13	40.38	26.6167	16.5867	16.9	12.6833	13.64
Potri.001G030300.v4.1	10.29	17.0467	12.8533	9.56333	9.955	4.84667	8.38
Potri.001G030750.v4.1	4.00333	25.1033	18.44	7.52	8.405	5.98	5.95333
Potri.001G031400.v4.1	15.3867	6.36333	10.5567	10.6033	12.03	12.1967	14.96
Potri.001G031500.v4.1	4.19333	12.85	11.7833	11.2133	8.59	8.04333	10.98
Potri.001G031700.v4.1	27.28	46.6	41.2633	35.9967	35.795	38.8167	37.85
Potri.001G031800.v4.1	107.093	37.67	70.8567	86.83	64.185	69.8467	104.607
Potri.001G032500.v4.1	4.31667	0.896667	1.68	1.27667	1.1	1.35	3.05333
Potri.001G032800.v4.1	39.8333	13.0367	15.83	19.6433	13.51	21.55	25.8767
Potri.001G032900.v4.1	367.073	89.8667	76.9533	138.72	118.995	150.593	170.247
Potri.001G033500.v4.1	10.0033	11.25	8.33333	6.13333	5.275	5.44	5.56
Potri.001G033600.v4.1	3.43333	3.32	4.24	4.53667	4.405	4.49	5.68
Potri.001G033800.v4.1	3.35	4.25333	5.70667	6.06667	4.995	5.79333	5.25667
Potri.001G034300.v4.1	2.25667	2.19	1.86333	1.38	1.53	1.42667	1.87
Potri.001G034400.v4.1	93.9133	235.043	160.077	120.217	91.425	73.37	92.3633
Potri.001G034600.v4.1	1.43333	7.70333	7.21	4.78333	4.585	4.78333	3.77
Potri.001G034966.v4.1	1.19	3.51667	3.07	2.72667	2.6	2.26667	2.44333
Potri.001G035000.v4.1	3.14	7.41	6.86	5.16	6.4	5.24333	5.06333
Potri.001G035200.v4.1	3.69333	8.37667	6.38	8.01667	5.855	8.06667	8.26
Potri.001G035500.v4.1	2.89	5.05333	6.56	9.14333	9.405	10.28	9.49667
Potri.001G035800.v4.1	23.57	23.05	21.7767	14.5933	14.685	13.45	13.73
Potri.001G036900.v4.1	6.27667	12.7467	16.7533	48.4633	26.345	12.6667	42.11
Potri.001G037000.v4.1	0.74	1.59333	10.0967	13.97	10.005	13.65	23.4767
Potri.001G037200.v4.1	13.22	18.9333	24.0067	33.6833	26.695	29.0233	36.7533
Potri.001G037300.v4.1	7.94	16.37	12.79	9.36667	9.21	8.55667	11.5967
Potri.001G037400.v4.1	43.9533	3.33	3.33	7.3	4.46	8.07333	32.27
Potri.001G038200.v4.1	1.56667	1.89	1.16333	3.43	2.18	2.55333	3.39
Potri.001G040100.v4.1	26.0967	8.58667	8.48333	9.68667	10.04	12.1333	10.9333
Potri.001G040200.v4.1	12.9	93.4167	57.2267	32.13	114.925	58.3367	158.94
Potri.001G040300.v4.1	1.83667	1.69	2.23667	2.76667	2.425	2.89333	3.55667
Potri.001G041140.v4.1	20.1767	4.85333	4.36333	4.42	5.91	7.67667	5.61333
Potri.001G041700.v4.1	11.39	22.8967	51.91	71.7333	56.705	82.6167	73.09
Potri.001G041800.v4.1	209.43	62.5367	52.8667	53.4967	61.655	76.7133	74.81
Potri.001G041900.v4.1	18.9967	10.4333	10.3633	9.84	9.19	11	16.23
Potri.001G042400.v4.1	12.5567	19.37	38.7033	24.99	32.205	25.26	14.99
Potri.001G042600.v4.1	3.18333	3.52667	5.41667	9.20333	7.345	5.65	10.16
Potri.001G042700.v4.1	5.58667	7.18333	6.35	9.29667	10.875	15.1533	18.08
Potri.001G042900.v4.1	19.23	27.4533	21.2267	23.8667	22.405	13.6433	32.1233
Potri.001G043000.v4.1	275.737	128.96	112.907	111.92	147.185	129.653	102.573
Potri.001G043100.v4.1	959.05	520.187	358.507	552.273	677.21	901.787	812.667
Potri.001G043300.v4.1	21.28	39.0967	28.0967	27.7733	20.925	27.4233	26.0433
Potri.001G043500.v4.1	0.876667	4.86333	4.16667	2.77333	3.015	2.82333	2.95333
Potri.001G043600.v4.1	0.51	0.266667	1.23667	3.65	4.92	4.65333	8.18667
Potri.001G043700.v4.1	0.0266667	0.566667	1.71333	2.15	2.145	2.44	2.85667
Potri.001G044200.v4.1	7.32333	16.5	14.8033	13.65	9.985	10.27	12.93
Potri.001G044300.v4.1	3.84333	8.18	4.33333	4.11667	5.85	4.65333	4.01
Potri.001G044500.v4.1	33.6167	91.9867	230.727	176.377	194.485	182.16	115.817
Potri.001G044700.v4.1	18.22	14.0333	14.83	10.89	11.64	10.22	11.3
Potri.001G044900.v4.1	3.49667	12.6367	11.5933	10.4133	11.18	11.3867	14.6567
Potri.001G045500.v4.1	3.13	0.623333	1.22	7.68333	2.355	0.68	1.76667
Potri.001G046400.v4.1	0.426667	1.35	4.34333	9.7	3.305	1.25	4.35333
Potri.001G046500.v4.1	1.12667	6.27667	5.04	3.48667	4.345	4.76667	5.17333
Potri.001G046600.v4.1	52.3633	387.697	259.97	214.32	157.545	121.69	125.52
Potri.001G047200.v4.1	9.95667	21.48	22.1367	13.5333	16.485	12.4667	11.7733
Potri.001G047400.v4.1	83.52	117.237	103.453	85.1433	78.36	70.2167	71.72
Potri.001G047500.v4.1	39.5167	14.36	35.8167	79.0467	104.51	180.257	135.74
Potri.001G047600.v4.1	1.85333	42.0233	20.8333	13.0067	10.28	7.31	10.7733
Potri.001G047800.v4.1	0.823333	1.69667	3.85	5.44	5.28	8.19333	9.97333
Potri.001G048100.v4.1	5.99333	17.0467	15.12	13.7567	11.19	12.1733	11.6533
Potri.001G048200.v4.1	0.0933333	1.92	3.51667	6.82	9.17	5.77333	7.83333
Potri.001G048700.v4.1	15.6133	3.35667	4.59333	4.8	4.59	4.58667	6.90333
Potri.001G048800.v4.1	6.89667	1.87333	2.48667	1.96	2.145	2	3.3
Potri.001G048900.v4.1	19.9033	5.82333	4.32	2.63	3.805	1.72667	5.48667
Potri.001G049100.v4.1	5.52667	0.723333	1.20667	1.47333	1.33	1.98333	2.94667
Potri.001G049800.v4.1	15.8267	24.2233	21.05	21.7333	16.605	16.0767	20.0667
Potri.001G050100.v4.1	3.48	5.29667	10.32	9.01	7.78	10.4233	11.4967
Potri.001G050400.v4.1	30.17	33.8533	52.82	76.5633	58.22	57.68	70.66
Potri.001G050600.v4.1	68.0667	26.5833	13.8967	12.02	9.955	12.3067	18.0833
Potri.001G050700.v4.1	13.5967	14.1733	10.5133	10.3033	8.1	8.24667	12.0533
Potri.001G051000.v4.1	5.96333	7.98333	10.2433	9.11667	9.01	10.19	10.7
Potri.001G051200.v4.1	64.4033	43.22	40.5367	42.8867	53.53	61.6	46.6233
Potri.001G051300.v4.1	4.91667	15.3333	12.5933	15.1133	13.99	12.0367	11.9933
Potri.001G051400.v4.1	38.1	12.9767	17.3933	16.2567	17.355	15.5533	15.25
Potri.001G051500.v4.1	3.03333	5.99333	14.81	25.9433	18.565	15.0733	21.8433
Potri.001G051600.v4.1	1.99	4.3	10.4033	15.78	16.165	11.2933	17.22
Potri.001G051700.v4.1	0.383333	13.9667	12.68	8.18	8.485	7.82	7.62333
Potri.001G051900.v4.1	205.227	373.85	275.23	420.993	358.235	376.633	439.103
Potri.001G052400.v4.1	9.07333	71.8733	48.6367	39.9033	28.995	27.4367	30.3967
Potri.001G053400.v4.1	11.5933	9.47	13.0267	12.9833	15.04	14.4567	18.1233
Potri.001G053500.v4.1	22.1833	48.48	65.3667	64.4467	73.24	75.6667	65.33
Potri.001G053600.v4.1	6.65333	22.0733	15.7667	13.1933	9.58	11.2867	13.73
Potri.001G053700.v4.1	2.52	38.3967	26.25	24.1333	18.35	17.5867	18.6767
Potri.001G053800.v4.1	5.89333	10.11	9.39333	8.96	7.675	6.60667	9.24667
Potri.001G053900.v4.1	27.5867	3.91333	3.99667	3.34333	3.4	4.05333	2.80333
Potri.001G054400.v4.1	12.8933	166.803	90.0367	45.21	42.595	25.1333	29.8433
Potri.001G054500.v4.1	102.963	159.383	142.613	185.317	134.39	141.467	168.72
Potri.001G054700.v4.1	5.08	1.79	3.50667	4.17667	6.165	8.67333	7.63333
Potri.001G054800.v4.1	16.7067	1.25	0.746667	0.703333	1.075	2.56333	6.97667
Potri.001G054900.v4.1	36.0667	81.25	59.1467	48.9167	38.9	33.84	45.91
Potri.001G055201.v4.1	2.15333	1.58	1.52333	1.53667	2.48	2.36667	1.93333
Potri.001G055300.v4.1	213.89	352.807	303.213	658.687	534.34	758.37	825.387
Potri.001G055400.v4.1	234.573	315.347	277.307	325.64	261.07	279.82	293.197
Potri.001G055900.v4.1	24.68	8.13667	10.3367	14.84	13.07	19.3667	19.2067
Potri.001G056000.v4.1	64.15	60.4533	40.2733	40.9333	41.955	47.16	57.7967
Potri.001G056300.v4.1	1.24	3.14	18.03	10.89	13.495	19.27	15.5833
Potri.001G056500.v4.1	3.32	11.8	12.18	10.4267	9.36	10.5567	10.2767
Potri.001G056601.v4.1	19.8567	126.223	205.3	267.863	218.57	386.397	193.977
Potri.001G056700.v4.1	0	2.41333	7.09	7.4	4.995	22.6067	23.17
Potri.001G056800.v4.1	18.4433	52.8833	46.2567	57.87	56.89	69.82	62.82
Potri.001G057100.v4.1	18.4067	22.3633	24.7833	19.25	25.365	24.31	20.8733
Potri.001G057150.v4.1	34.2767	23.3233	24.1233	28.2733	23.04	23.6467	16.6667
Potri.001G057200.v4.1	25.4133	15.68	17.98	14.94	18.195	17.4933	15.7833
Potri.001G057300.v4.1	79.3267	439.767	413.943	435.547	298.66	290.143	282.663
Potri.001G057400.v4.1	40.0867	24.7633	23.7767	22.1567	24.77	27.7867	28.08
Potri.001G057500.v4.1	247.8	526.967	366.853	394.507	305.55	286.217	313.137
Potri.001G058100.v4.1	272.04	38.6	50.54	57.4833	82.13	97.7367	89.35
Potri.001G058200.v4.1	57.14	14.8467	15.72	13.3433	15.9	21.6267	13.87
Potri.001G058500.v4.1	1.52667	1.88333	2.16333	1.07667	3.6	5.42667	10.2133
Potri.001G058600.v4.1	4.05333	7.36667	5.91667	9.1	6.845	9.81667	11.5167
Potri.001G058800.v4.1	1.20333	8.17667	6.85333	9.59667	12.82	8.76333	10.7633
Potri.001G059001.v4.1	8.37333	19.6933	18.4567	17.9233	18.085	19.1467	15.7267
Potri.001G059400.v4.1	6.42333	2.15	2.48333	3.66333	2.755	5.76667	6.01667
Potri.001G059700.v4.1	5.56333	28.8733	32.5633	23.0133	24.94	20.5533	19.4967
Potri.001G060000.v4.1	28.7833	32.2667	34.6967	63.49	56.405	73.3867	91.0133
Potri.001G060100.v4.1	41.3867	20.8033	18.9667	12.0667	11.7	9.33333	10.0033
Potri.001G060200.v4.1	46.09	151	121.4	86.4867	80.49	69.89	59.8733
Potri.001G060400.v4.1	10.2333	41.12	56.2933	124.91	133.4	217.827	195.4
Potri.001G060500.v4.1	0.986667	6.06	18.8567	28.0767	21.865	26.0833	22.6567
Potri.001G060900.v4.1	0.0866667	0.463333	1.15667	3.27667	4.2	7.26333	20.3833
Potri.001G061000.v4.1	28.2767	34.3467	30.33	38.3033	31.325	28.85	45.14
Potri.001G061200.v4.1	56.79	163.977	133.08	194.88	177.37	192.953	212.353
Potri.001G061400.v4.1	48.6233	62.7	49.07	57.81	41.29	32.64	40.88
Potri.001G061700.v4.1	0.143333	1.85333	7.37667	3.75667	5.28	0.163333	2.64
Potri.001G061800.v4.1	29.0033	5.43	6.54333	4.61	7.385	4.86667	4.08667
Potri.001G062000.v4.1	41.7433	27.7933	30.7	60.02	32.705	54.9967	66.2633
Potri.001G062100.v4.1	0.833333	2.12667	2.66	4.25667	2.51	3.35667	4.3
Potri.001G062301.v4.1	5.89333	11.3667	11.29	9.87667	12.325	9.38667	8.74667
Potri.001G062500.v4.1	0.586667	6.51333	4.72333	1.86	1.75	0.173333	8.46
Potri.001G062566.v4.1	1.70333	3.64	3.68	1.86667	1.985	2.35	2.10333
Potri.001G065600.v4.1	3.47333	5.9	8.29333	7.94333	9.42	10.6833	10.0767
Potri.001G065800.v4.1	7.28667	1.75667	3.04667	2.57667	2.79	2.93	2.88667
Potri.001G066000.v4.1	4.74667	26.49	13.4633	18.9867	21.435	28.42	27.8467
Potri.001G066200.v4.1	18.2867	2.81333	5.13333	5.44333	4.85	6.95667	11.03
Potri.001G066400.v4.1	36.1433	95.7533	88.27	111.82	85.255	119.53	124.013
Potri.001G066500.v4.1	1.64333	5.00667	5.07667	4.97	4.195	7.49	6.72333
Potri.001G066700.v4.1	17.7067	1.33	3.30333	3.82667	3.98	5.96667	7.07
Potri.001G066800.v4.1	26.2067	19.8233	19.2333	16.2133	18.215	19.6633	23.02
Potri.001G066900.v4.1	48.3667	19.8367	18.27	15.1133	17.295	22.7833	26.48
Potri.001G067100.v4.1	0.26	4.5	2	1.90333	1.805	4.14	9.41667
Potri.001G067600.v4.1	1.07333	6.14333	12.8967	36.4667	46.32	35.4833	38.4033
Potri.001G067900.v4.1	93.9733	185.307	173.673	168.16	141.485	135.933	171.943
Potri.001G068000.v4.1	27.9233	71.58	60.89	81.6333	62.425	68.8067	88.7733
Potri.001G068100.v4.1	0.18	2.70667	1.62	0.796667	1.185	0.923333	2.25667
Potri.001G068200.v4.1	106.62	103.853	66.6667	79.2867	58.965	49.0633	68.7967
Potri.001G068300.v4.1	19.5167	23.0033	18.34	15.46	14.9	14.5433	13.07
Potri.001G068400.v4.1	3.7	4.05667	3.91333	3.86667	3.155	3.75	4.55667
Potri.001G068500.v4.1	20.7433	49.3867	38.8467	30.5533	29.545	24.4867	25.9667
Potri.001G068900.v4.1	17.8367	24.0967	23.93	17.64	19.8	15.0933	16.18
Potri.001G069100.v4.1	484.963	1723.68	1534.4	1287.56	1175.21	923.37	882.237
Potri.001G070100.v4.1	14.46	21.64	31.0067	31.6933	30.985	28.18	31.04
Potri.001G070200.v4.1	1.68667	0.666667	1.74333	1.69333	3.27	2.32667	10.8467
Potri.001G070301.v4.1	4.53	20.67	19.7433	13.1133	14.25	11.1033	12.1
Potri.001G070400.v4.1	9.34333	10.7	13.15	7.35667	11.04	12.2167	8.83
Potri.001G070700.v4.1	3.54333	1.87333	6.59667	4.97	4.09	2.50333	2.81
Potri.001G070800.v4.1	50.9867	28.0433	25.2967	20.6067	20.47	19.7	18.0467
Potri.001G071000.v4.1	0.123333	2.90667	128.73	51.9733	103.65	88.5167	45.4633
Potri.001G071700.v4.1	3.55667	19.1167	18.15	12.37	13.93	12.2833	11.9233
Potri.001G071900.v4.1	152.747	253.14	195.977	197.113	145.7	140.94	170.443
Potri.001G072100.v4.1	20.32	36.4833	26.9933	17.7733	19.765	18.46	21.03
Potri.001G072200.v4.1	16.5033	54.3033	27.9267	21.6733	18.88	17.8933	16.99
Potri.001G072300.v4.1	45.2067	56.49	34.6933	39.23	25.79	19.55	27.3833
Potri.001G072400.v4.1	24.58	18.3333	14.35	14.6867	12.27	14.37	15.1067
Potri.001G072800.v4.1	7.23333	66.5767	33.5467	20.4867	21.3	17.94	18.7733
Potri.001G073000.v4.1	2.13667	12.0933	9.78333	7.02333	6.955	8.49	7.72333
Potri.001G073100.v4.1	0.986667	11.19	19.18	21.5533	18.075	11.0667	23.1533
Potri.001G073800.v4.1	25.41	18.91	18.2667	18.1	16.565	14.4167	17.2967
Potri.001G073900.v4.1	23.9833	10.4367	15.4833	7.16667	15.04	14.4167	12.9433
Potri.001G074100.v4.1	6.12667	8.20667	14.3233	13.2033	26.28	11.5967	4.38667
Potri.001G074200.v4.1	19.6833	23.54	18.05	19.26	17.745	16.3467	14.8867
Potri.001G074400.v4.1	5.40333	6.84	6.25333	7.83	5.995	7.55333	9.64667
Potri.001G074600.v4.1	20.5633	5.46667	11.8267	9.62667	9.52	10.72	11.5867
Potri.001G074901.v4.1	217.373	307.433	255.327	297.31	217.375	195.857	213.457
Potri.001G075300.v4.1	17.57	11.5267	8.98667	5.5	6.97	5.25667	5.00667
Potri.001G075500.v4.1	29.4033	34.0533	18.2867	16.6467	16.165	14.73	11.9033
Potri.001G075600.v4.1	15.2367	5.58333	3.78333	6.35333	5.885	5.15667	10.7733
Potri.001G075700.v4.1	1.63333	4.5	3.74667	2.48333	4.135	2.78333	3.37333
Potri.001G075900.v4.1	1.71	2.52	2.48667	1.47333	2.37	1.69667	1.65
Potri.001G076050.v4.1	4.93667	5.36	7.62333	3.91	3.675	5.21667	4.10333
Potri.001G076200.v4.1	4.14333	13.97	9.5	6.05667	7.23	6.94	7.25
Potri.001G076300.v4.1	6.16333	12.82	12.72	5.62	12.54	10.1833	9.40667
Potri.001G076400.v4.1	8.05	3.14667	3.67333	3.87333	5.51	4.57667	6.05
Potri.001G076500.v4.1	1.11667	0.89	1.22	2.75667	1.445	1.97	2.86667
Potri.001G076800.v4.1	0.713333	2.42667	3.37333	2.66	3.445	4.94667	2.7
Potri.001G076920.v4.1	0.853333	4.12	7.05667	4.51667	3.94	4.69333	4.38
Potri.001G077040.v4.1	26.63	22.5167	20.22	29.38	28.57	35.8333	39.98
Potri.001G077160.v4.1	0.336667	3.44333	20.79	14.5967	21.435	24.9267	21.2033
Potri.001G077280.v4.1	2.20667	3.18	14.6	13.7233	19.335	26.2067	30.73
Potri.001G077400.v4.1	5.54667	8.48333	6.83667	10.8433	6.84	7.96333	10.7367
Potri.001G077600.v4.1	128.703	235.137	246.08	466.567	307.23	421.903	459.827
Potri.001G078200.v4.1	1.54	0.666667	3.7	2.16	2.96	5.96333	4.14
Potri.001G078500.v4.1	16.03	13.02	10.0633	10.0533	7.035	9.13	11.4467
Potri.001G078600.v4.1	10.9367	24.1467	18.7033	10.5	12.22	9.42333	11.0833
Potri.001G079000.v4.1	4.18	7.02333	3.72667	4.48667	3.54	5.40333	7.84
Potri.001G079300.v4.1	3.65	5.29	4.41333	2.80333	2.72	2.75	2.86333
Potri.001G079450.v4.1	24.12	35.7933	28.91	25.04	42.02	25.58	25.1767
Potri.001G079501.v4.1	7.42	12.3767	11.64	10.4667	14.395	10.7067	11.7067
Potri.001G079600.v4.1	33.0767	3.51333	5.39	3.3	4.745	2.11	4.24
Potri.001G079800.v4.1	1.82333	11.7633	39.0333	39.8633	35.62	42.1233	34.53
Potri.001G079900.v4.1	56.89	10.7767	7.62667	6.58333	5.955	3.95333	7.56333
Potri.001G080000.v4.1	1.15667	5.34333	5.95333	2.65	3.845	2.08	2.32
Potri.001G080200.v4.1	26.9167	18.0033	14.2233	16.1633	13.565	16.63	17.36
Potri.001G080900.v4.1	1.57667	9.45667	7.23333	12.7	9.535	3.14333	12.3033
Potri.001G081100.v4.1	5.64333	7.44333	6.22333	7.16667	6.115	7.10333	8.48
Potri.001G081400.v4.1	0.413333	0.176667	2.85333	5.81333	15.815	11.9033	14.8967
Potri.001G081500.v4.1	0.11	5.74667	18.4233	8.91667	6.665	14.4633	18.07
Potri.001G082500.v4.1	11.2	40.1833	31.1933	36.1467	47.485	25.3867	16.22
Potri.001G082800.v4.1	5.68	5.73667	6.09333	5.72333	5.29	3.01667	4.61
Potri.001G082900.v4.1	31.5667	12.77	9.86	7.32333	7.75	5.53667	9.64333
Potri.001G083200.v4.1	0	0.773333	22.6633	26.7	41.105	11.21	20.5667
Potri.001G083500.v4.1	0	4.64667	3.93667	5.52333	4.96	0.893333	3.57
Potri.001G084000.v4.1	21.8	58.52	64.86	64.7767	76.19	58.3133	57.1867
Potri.001G084200.v4.1	10.0533	0.683333	3.33667	2.82667	4.14	3.78333	29.9333
Potri.001G084300.v4.1	31.65	17.5633	19.3433	20.3833	22.92	26.4933	24.7967
Potri.001G084400.v4.1	258.687	204.733	172.86	129.477	210.02	154.51	96.0967
Potri.001G084500.v4.1	38.1667	17.86	9.24	6.18	6.215	5.39667	4.71333
Potri.001G084700.v4.1	48.08	32.3833	38.6067	42.8367	45.665	44.23	42.8367
Potri.001G085100.v4.1	0.6	2.19667	52.27	26.03	45.065	42.3833	28.5367
Potri.001G085200.v4.1	14.5933	20.42	19.2267	12.7333	15.135	13.1	15.5567
Potri.001G085400.v4.1	21.07	28.48	26.8267	33.0033	27.99	33.7733	31.7033
Potri.001G085500.v4.1	29.5833	25.8167	21.3833	21.1733	20.43	18.88	22.83
Potri.001G086400.v4.1	22.1933	6.03333	11.56	32.8633	16.225	36.0367	47.12
Potri.001G086800.v4.1	0.976667	20.83	13.4733	6.60667	5.985	4.54	5.23667
Potri.001G087100.v4.1	20.35	35.6033	27.37	23.64	18.15	18.2933	22.8967
Potri.001G087150.v4.1	1.34667	2.47667	0.71	2.14	2.93	1.19333	1.75667
Potri.001G087200.v4.1	17.6067	32.57	29.3567	25.5833	23.56	28.22	33.7567
Potri.001G087500.v4.1	117.423	672.73	250.073	169.443	112.93	64.3033	87.2167
Potri.001G087900.v4.1	1.98	3.90333	6.06	5.85333	6.68	7.37333	6.71
Potri.001G088000.v4.1	9.21333	13.33	12.4233	10.6167	9.63	10.3967	12.8267
Potri.001G088100.v4.1	37.89	3.14	5.05667	11.6667	9.31	17.7667	19.8667
Potri.001G088300.v4.1	82.6367	52.4567	43.04	42.97	44.905	54.2767	41.9467
Potri.001G088400.v4.1	24.1767	13.73	5.86	2.61333	5.875	4.53	4.04
Potri.001G088600.v4.1	309.347	91.2967	62.26	33.2733	34.535	42.16	56.94
Potri.001G088800.v4.1	717.09	292.467	386.707	385.693	325.025	367.96	373.11
Potri.001G089000.v4.1	0	1.10333	9.74333	11.8	7.615	7.49333	6.47
Potri.001G089201.v4.1	1.21333	2.23	1.96	2.75667	2.71	0.95	1.18
Potri.001G089400.v4.1	48.2333	65.19	56.5867	57.86	51.52	49.5967	66.0667
Potri.001G089500.v4.1	43.9167	29.3233	21.13	23.13	22.015	28.23	23.0467
Potri.001G089700.v4.1	71.9167	24.53	18.4567	16.4333	14.65	14.6	17.67
Potri.001G089800.v4.1	14.1	40.6133	24.7	16.9167	17.04	16.97	17.2
Potri.001G089900.v4.1	16.62	13.0467	11.9033	9.18667	9.925	9.63333	10.7867
Potri.001G090300.v4.1	1.46667	0.856667	1.33333	1.58	2.055	1.65	3.18667
Potri.001G090400.v4.1	0.593333	0.22	3.10333	2.09	2.325	2.72	3.34667
Potri.001G090700.v4.1	67.48	48.0333	66.25	110.987	74.42	72.7633	104.383
Potri.001G090800.v4.1	1.17333	4.52333	3.54667	3.53667	3.59	3.59333	4.61333
Potri.001G091001.v4.1	58.6233	119.267	94.9133	117.81	82.115	67.3133	68.3233
Potri.001G091100.v4.1	51.44	15.9367	15.5067	21.96	19.66	21.6367	23.9467
Potri.001G091300.v4.1	296.143	152.117	176.403	231.53	273.545	369.12	303.47
Potri.001G091600.v4.1	19.2233	7.25667	6.85667	7.04	7.275	8.06333	9.87333
Potri.001G091800.v4.1	25.0567	70.4767	57.77	36.06	38.865	30.64	32.3
Potri.001G092000.v4.1	79.6633	30.0833	43.3133	49.5267	57.515	64.7367	53.23
Potri.001G092200.v4.1	0.0166667	0.75	39.7667	11.3967	19.09	12.7667	8.15667
Potri.001G092300.v4.1	6.71667	6.59667	5.65667	6.21333	5.295	5.53333	7.65667
Potri.001G092600.v4.1	14.0767	52.1367	79.5467	130.51	95.61	93.2	72.89
Potri.001G092900.v4.1	0.4	6.82333	58.6933	25.89	33.55	19.31	16.0867
Potri.001G093001.v4.1	0.383333	2.62333	3.15333	2.59333	1.965	4.19667	3.07
Potri.001G093600.v4.1	4.57667	14.25	9.58	5.89667	7.26	8.34	13.33
Potri.001G093900.v4.1	0.743333	0.936667	1.57333	1.66333	2.27	4.27333	2.81
Potri.001G094100.v4.1	21.9533	51.7467	55.02	56.24	63.295	67.0367	67.17
Potri.001G094500.v4.1	10.7567	6.39667	5.66667	3.96667	4.63	5.49	5.51667
Potri.001G094600.v4.1	0.663333	5.98333	6.61333	5.92333	7.06	6.06333	7.21333
Potri.001G094700.v4.1	2.35333	0.436667	4.43667	8.52667	6.585	8.56667	8.88667
Potri.001G094900.v4.1	457.887	444.513	621.43	672.417	765.39	910.597	857.36
Potri.001G095300.v4.1	9.21	11.59	12.1433	13.47	12.615	18.0167	19.85
Potri.001G095500.v4.1	2.62	15.2633	12.3967	7.48333	7.105	5.83	6.12
Potri.001G096000.v4.1	0	0.123333	1.65667	1.43667	4.24	2.32	2.56333
Potri.001G096200.v4.1	2.47667	2.52	3.85333	4.04667	3.525	4.77	6.04667
Potri.001G097400.v4.1	40.0467	39.1233	33.66	30.6767	23.64	26.3467	29.35
Potri.001G097600.v4.1	35.0933	7.23667	6.94333	9.38667	11.81	19.4333	18.83
Potri.001G097801.v4.1	9.44333	22.6767	19.3033	12.2333	13.62	10.2367	13.5533
Potri.001G098300.v4.1	0.09	0.76	1.98667	3.31	2.645	4.18333	6.60667
Potri.001G098800.v4.1	3.46	0.39	0.36	1.59667	1.575	4.06667	15.6933
Potri.001G099300.v4.1	5.14667	34.1633	27.3333	19.56	15.335	16.7533	18.8033
Potri.001G099400.v4.1	3.00333	12.61	26.5167	15.4033	11.59	11.9	20.8733
Potri.001G099600.v4.1	38.3833	35.4	28.88	23.34	22.855	18.2767	25.5967
Potri.001G099700.v4.1	0.43	1.71333	4.85	3.27333	3.285	4.97	3.35
Potri.001G100000.v4.1	4.90667	61.8	143.633	193.233	136.575	151.623	145.573
Potri.001G100100.v4.1	934.817	644.773	708.75	932.627	851.465	797.053	1049.46
Potri.001G100700.v4.1	1.46	0.696667	2.01667	1.25	1.15	1.52	1.45
Potri.001G100800.v4.1	12.22	7.71667	6.98	3.60333	7.84	6.67	9.91667
Potri.001G100900.v4.1	0.14	2.08667	3.04	2.16667	2.79	1.88667	2.34333
Potri.001G101300.v4.1	20.8467	26.6467	24.7933	20.1767	19.505	15.8533	23.0033
Potri.001G101700.v4.1	15.9633	22.5233	23.4933	24.9567	24.67	27.2833	30.95
Potri.001G101800.v4.1	5.92667	4.53667	5.88333	3.40667	4.355	3.30333	3.88
Potri.001G101900.v4.1	18.86	38.89	32.86	51.37	35.305	35.9467	47.78
Potri.001G102051.v4.1	15.7133	37.0667	40.96	26.72	44.44	34.6333	37.49
Potri.001G102200.v4.1	25.4	41.72	33.4667	28.29	34.685	27.76	21.8433
Potri.001G102300.v4.1	19.3833	24.4767	57.5467	27.2567	31.415	20.2067	22.1967
Potri.001G102400.v4.1	61.7667	496.477	532.693	1015.34	807.48	516.217	794.52
Potri.001G102501.v4.1	1.64333	1.61	2.57	2.19667	2.8	3.33667	1.94333
Potri.001G102600.v4.1	1.7	4.91	6.50333	7.91	6.58	5.80667	4.37333
Potri.001G102900.v4.1	15.1567	10.5167	10.4767	9.95667	11.595	14.39	15.9267
Potri.001G103000.v4.1	1.1	1.11333	0.98	1.96333	1.325	2.07	2.58667
Potri.001G103300.v4.1	3.08	24.4267	10.46	5.25667	6.53	5.28333	4
Potri.001G103400.v4.1	0.13	3.45667	4.39333	4.19667	3.705	4.57667	5.69333
Potri.001G103600.v4.1	2.58667	31.5267	26.44	39.3333	28.97	36.6733	48.6133
Potri.001G103800.v4.1	30.34	28.3033	27.9433	27.64	22.96	19.6633	28.6833
Potri.001G104000.v4.1	3.26	2.05333	3.16	2.32667	2.76	2.01	2.66667
Potri.001G104200.v4.1	0.606667	1.56	1.59	1.40667	1	1.44333	1.84333
Potri.001G104366.v4.1	31.0967	15.14	14.4733	16.33	13.665	19.2867	20.7967
Potri.001G104500.v4.1	46.0867	40.9167	32.83	32.9167	37.01	37.6833	30.5567
Potri.001G104800.v4.1	5.20667	22.5567	14.0367	11.84	9.975	8.96	11.31
Potri.001G104900.v4.1	8.59333	14.5633	17.2633	15.9867	15.02	15.7133	19.3
Potri.001G105200.v4.1	150.673	70.02	99.7	199.28	127.595	111.737	173.31
Potri.001G105600.v4.1	58.6933	119.147	96.15	108.757	82.93	76.7967	81.16
Potri.001G105900.v4.1	28.54	60.4833	87.2867	73.82	83.315	98.7067	86.1467
Potri.001G106000.v4.1	4.69667	15.62	13.8333	17.2267	13.365	17.9167	18.8133
Potri.001G106800.v4.1	1.55333	4.31	5.07667	7.44333	6.23	1.81667	6.29667
Potri.001G107300.v4.1	0.566667	19.5533	12.23	6.05667	6.355	3.99333	4.36
Potri.001G107600.v4.1	157.053	105.07	128.587	307.063	146.325	198.683	340.993
Potri.001G107800.v4.1	0	4.70333	36.94	65.6467	1.17	2.00667	6.20667
Potri.001G107950.v4.1	0	3.54	23.7467	37.4733	0.965	1.65667	5.96667
Potri.001G108100.v4.1	85.2067	17.32	21.5433	29.98	32.635	35.8833	38.56
Potri.001G108200.v4.1	39.0267	82.3467	71.4567	104.383	67.02	57.4233	73.5767
Potri.001G108300.v4.1	38.47	39.8267	43.98	47.0067	37.385	28.7533	38.8967
Potri.001G108400.v4.1	18.6333	21.22	18.5967	17.3833	18.965	20.6067	23.7
Potri.001G108700.v4.1	0.38	1.24667	7.94667	5.04667	7.665	6.71	5.15667
Potri.001G108800.v4.1	0.303333	4.01667	2.26667	1.37667	0.94	0.813333	1.99
Potri.001G109200.v4.1	14.7333	31.3133	25.27	20.7867	19.245	18.47	21.12
Potri.001G109600.v4.1	2.79	2.56	2.30333	2.47667	1.07	1.22667	2.43
Potri.001G109800.v4.1	14.0867	16.1767	20.9667	16.99	14.18	13.5467	12.88
Potri.001G110100.v4.1	24.8667	20.2767	22.4667	29.9167	26.17	25.7633	35.3067
Potri.001G110200.v4.1	45.13	88.6867	44.4567	36.72	30.78	27.92	33.5067
Potri.001G110700.v4.1	2.49667	1.64333	9.96333	7.95667	7.4	10.14	4.77667
Potri.001G110800.v4.1	4.83	5.71333	30.6667	17.81	11.355	16.6333	12.3933
Potri.001G111300.v4.1	4.96333	4.92333	3.87	2.79333	3.725	2.85667	3.57
Potri.001G111400.v4.1	61.5167	33.7467	38.3533	40.8367	33.93	29.68	45.7667
Potri.001G111700.v4.1	12.2067	24.4833	22.6767	20.5167	27.315	12.26	32.4833
Potri.001G112000.v4.1	20.5533	51.7967	50.1267	44.72	34.865	30.56	40.3867
Potri.001G112100.v4.1	18.64	9.46	9.85	6.5	5.795	4.09333	6.57333
Potri.001G112200.v4.1	16.1833	29.9867	20.4533	10.33	18.465	17.33	18.4367
Potri.001G112400.v4.1	0.866667	0.69	1.67667	0.543333	1.11	2.37667	2.71333
Potri.001G112600.v4.1	11.4833	7.07333	4.31	7.38333	7.485	10.32	18.2767
Potri.001G112700.v4.1	7.26667	7.01333	9.57333	7.52333	10.185	10.76	10.5367
Potri.001G113100.v4.1	2.37	12.9067	26.2667	59.0833	40.745	39.35	71.2267
Potri.001G113900.v4.1	1.83667	13.73	24.5267	25.86	37.71	32.3433	22.6267
Potri.001G114000.v4.1	0	0.253333	3.37	2.31333	2.1	4.88667	6
Potri.001G114100.v4.1	3.35667	3.07	7.04	6.03	6.24	7.19333	5.99333
Potri.001G114800.v4.1	1.03333	5.48667	3.75333	3.03	2.44	2.26333	2.63667
Potri.001G115000.v4.1	8.02667	7.91667	10.2933	11.2267	14.07	12.65	14.1267
Potri.001G115100.v4.1	0.68	1.88	2.97	2.55667	3.545	3.32	3.94667
Potri.001G115600.v4.1	5.62667	1.96333	8.99	6.44667	5.07	4.4	7.17667
Potri.001G115800.v4.1	22.3633	13.4433	16.7067	20.3033	24.8	23.18	25.2033
Potri.001G116500.v4.1	7.05	5.37333	14.49	16.7533	21.565	14.1833	15.8667
Potri.001G116600.v4.1	0.733333	1.93	3.40667	3.46667	2.98	3.73333	4.05
Potri.001G116800.v4.1	0.52	3.26333	2.35	2.92	1.525	2.33333	3.28333
Potri.001G117100.v4.1	9.51333	11.7167	12.2033	10.9533	9.635	9.03	9.19333
Potri.001G117500.v4.1	3.06	6.24333	3.57667	4	3.245	3.68667	4.02
Potri.001G117600.v4.1	0.633333	2.41	7.90667	22.7433	7.455	2.66667	10.5433
Potri.001G117800.v4.1	1.85	2.31667	3.38333	6.48333	8.075	8.21667	14.0233
Potri.001G117900.v4.1	73.9433	120.29	138.297	204.997	170.59	187.577	264.913
Potri.001G118100.v4.1	164.047	546.893	430.72	374.177	330.12	279.5	255.697
Potri.001G118200.v4.1	0.39	2.03667	1.67333	1.89	2.045	1.63	2.5
Potri.001G118300.v4.1	140.797	18.1633	18.2167	41.3867	29.68	44.0667	59.3233
Potri.001G118400.v4.1	1.12333	2.12	1.08667	2.21	1.515	4.76667	5.91
Potri.001G118500.v4.1	20.2733	24.5767	25.5767	39.1033	40.045	51.11	44.0467
Potri.001G118700.v4.1	19.39	54.1133	35.2033	31.3467	25.585	19.66	27.2767
Potri.001G118800.v4.1	0.296667	6.74667	2.62	0.613333	1.105	0.72	6.93
Potri.001G119000.v4.1	5.25	8.18	15.4967	12.6567	10.295	12.4167	19.9567
Potri.001G119100.v4.1	38.8967	35.8467	23.25	26.62	22.03	23.7167	25.44
Potri.001G119700.v4.1	4.99	11.2467	11.2067	6.94667	8.355	7.59333	8
Potri.001G119800.v4.1	14.8433	6.9	9.28667	21.23	22.63	50.6967	67.2133
Potri.001G119900.v4.1	1.76667	1.59	3.48333	2.41	2.555	2.22667	1.43333
Potri.001G120300.v4.1	0.223333	3.24667	9.75667	5.93667	7.495	6.9	8.81
Potri.001G120800.v4.1	5.14667	6.62333	8.91	9.02667	8.55	7.14	8.79
Potri.001G120900.v4.1	9.26667	14.1233	12.3167	11.6433	10.31	9.23	13.1167
Potri.001G121000.v4.1	18.8433	13.45	9.63667	7.24667	6.815	6.09333	5.72667
Potri.001G121100.v4.1	29.74	42.1267	37.8733	35.5533	40.06	31.8333	26.9567
Potri.001G121900.v4.1	0.07	15.81	333.073	669.417	332.055	83.7133	188.79
Potri.001G122200.v4.1	32.42	65.66	50.4567	67.4133	47.495	45.68	50.4433
Potri.001G122400.v4.1	1.94	9.64333	23.9733	24.9833	20.72	16.5267	27.6633
Potri.001G122700.v4.1	10.2067	15.14	16.51	19.9133	12.08	21.0333	24.08
Potri.001G123000.v4.1	52.69	114.78	95.7267	108.997	79.86	74.0967	80.9033
Potri.001G123100.v4.1	17.2867	10.98	8.02333	6.07667	8.52	8.54	8.82667
Potri.001G123250.v4.1	0.246667	3.01333	2.81333	3.29667	2.88	1.30667	2.38667
Potri.001G123400.v4.1	12.62	9.54333	8.3	5.58333	6.93	6.48333	7.45667
Potri.001G123600.v4.1	21.9933	52.8033	36.95	23.1733	22.31	18.8433	19.2733
Potri.001G123800.v4.1	105.36	161.827	120.573	134.407	153.14	172.227	142.133
Potri.001G124000.v4.1	48.9867	24.68	23.8567	26.9633	24.02	28.68	30.11
Potri.001G124200.v4.1	76.16	35.05	28.6767	28.1667	41.82	44.15	31.0733
Potri.001G124500.v4.1	35.5067	60.15	51.4767	52.03	43.58	38.5933	43.99
Potri.001G124900.v4.1	31.32	18.1567	12.1667	10.58	10.99	10.3667	8.64
Potri.001G125200.v4.1	26.8767	39.0967	37.59	28.2667	29.135	23.85	26.9633
Potri.001G126200.v4.1	18.69	16.31	14.2067	10.8833	13.285	11.87	11.83
Potri.001G126400.v4.1	53.14	20.5233	20.34	18.21	25.01	28.1167	26.2967
Potri.001G126700.v4.1	0.226667	5.89667	3.81	2.54667	2.71	2.09667	2.66667
Potri.001G127100.v4.1	0.706667	0.743333	4.03333	2.14667	3.54	3.46667	3.41
Potri.001G127300.v4.1	19.7467	7.44	24.0167	18.38	23.05	31.6	27.74
Potri.001G127600.v4.1	2.96667	6.74667	8.45333	12.2867	8.86	5.60667	10.7267
Potri.001G128200.v4.1	0.29	1.25667	1.90333	1.80333	1.535	2.79333	2.41
Potri.001G128600.v4.1	7.74	5.53667	8.29667	10.5267	9.54	10.9133	12.3033
Potri.001G128800.v4.1	20.8133	15.3433	18.4733	19.6267	18.63	25.6467	26.5567
Potri.001G129100.v4.1	58.4533	137.717	119.007	85.9033	95.25	79.26	77.0167
Potri.001G129500.v4.1	227.673	206.113	189.33	268.063	188.685	215.447	257.707
Potri.001G130100.v4.1	17.2467	8.68333	8.92	7.32333	7.825	5.05333	4.24
Potri.001G130200.v4.1	94.9933	200.643	145.083	214.01	123.935	154.013	237.223
Potri.001G130500.v4.1	33.17	25.7167	19.2333	23.1033	19.355	20.0833	23.2333
Potri.001G131000.v4.1	234.153	547.3	463.813	358.997	341.74	282.467	272.023
Potri.001G131400.v4.1	59.3867	80.9033	137.517	93.5667	92.81	57.8167	71.8967
Potri.001G132800.v4.1	21.8833	19.94	48.07	33.36	31.21	23.3433	26.1167
Potri.001G132900.v4.1	67.84	11.8433	15.1433	18.1733	13.64	12.8133	17.0467
Potri.001G133000.v4.1	53.3	5.55667	5.04	4.98	5.03	9.07667	9.28667
Potri.001G133300.v4.1	2.28333	4.14667	4.98333	6.61	7.055	1.84333	13.3267
Potri.001G133400.v4.1	0.223333	1.48333	13.7333	15.3033	12.335	28.64	26.7533
Potri.001G133500.v4.1	1.87	17.53	12.07	8.90333	8.84	8.29	8.31333
Potri.001G133600.v4.1	1.45667	10.7367	7.88667	6.17667	4.94	5.01667	6.49333
Potri.001G133800.v4.1	0.89	5.03	32.03	30.1767	32.43	26.2467	26.7167
Potri.001G134100.v4.1	5.06333	25.89	40.95	46.3167	41.44	34.1967	42.2533
Potri.001G135200.v4.1	34.1133	58.3267	55.7533	50.5267	42.26	37.4033	47.8067
Potri.001G135400.v4.1	6.12333	12.1867	8.22	9.71667	9.495	11.0533	12.12
Potri.001G135500.v4.1	18.06	11.4167	9.82	10.9933	7.565	8.29667	9.62
Potri.001G135700.v4.1	77.5633	29.2433	23.5667	32.5333	25.285	30.6533	37.7033
Potri.001G135800.v4.1	63.6367	28.89	21.1567	22.89	15.675	17.9233	24.7133
Potri.001G136100.v4.1	1.40667	2.20333	5.93333	13.8467	7.98	8.64333	17.3533
Potri.001G136200.v4.1	2.10667	3.47667	19.6733	10.2867	12.61	11.3	8.7
Potri.001G136300.v4.1	3.78667	5.26667	5.08333	4.04	3.745	3.14333	3.47667
Potri.001G136400.v4.1	0.313333	0.44	2.35333	4.21333	3.775	3.32333	6.56
Potri.001G136600.v4.1	73.3533	59.4067	41.8667	41.34	53.645	63.45	55.39
Potri.001G136800.v4.1	12.9	30.7067	24.1033	22.0933	21.645	21.29	23.03
Potri.001G137000.v4.1	57.5467	36.4333	31.6233	23.12	25.165	23.2933	21.0133
Potri.001G137100.v4.1	3.71667	1.75	1.59333	3.39667	3.395	1.7	2.62333
Potri.001G137200.v4.1	326.11	248.347	266.483	245.697	351.615	331.023	256.623
Potri.001G137700.v4.1	3.18333	6.6	8.43	4.6	6.355	3.64	2.62667
Potri.001G137900.v4.1	7.19667	38.71	27.19	23.0767	30.065	28.41	19.8833
Potri.001G138100.v4.1	78.12	83.68	59.6067	53.8833	49.37	48.1567	58.82
Potri.001G138700.v4.1	3.96333	10.0133	10.0567	11	8.855	9.25	10.1533
Potri.001G138900.v4.1	21.9733	20.6567	22.53	24.05	26.83	29.9333	28.0067
Potri.001G139100.v4.1	5.92	3.33333	2.42667	2.91	2.235	1.75667	2.19
Potri.001G139200.v4.1	1.37667	2.50667	2.77333	2.07	1.895	1.88	1.53667
Potri.001G139300.v4.1	4.59333	5.52	4.20667	3.74333	3.885	3.34667	3.55667
Potri.001G139500.v4.1	6.8	7.98333	7.68667	10.05	9.045	16.8367	19.5867
Potri.001G139800.v4.1	3.36333	8.65667	8.09333	8.01667	7.485	7.11333	8.41
Potri.001G140000.v4.1	0.673333	2.21	2.12	1.89	1.38	1.15333	1.26
Potri.001G140200.v4.1	31.77	96.3833	106.303	91.7967	96.615	91.8333	93.19
Potri.001G140500.v4.1	172.43	241.02	133.127	163.167	155.91	146.233	106.25
Potri.001G141300.v4.1	6.55	25.36	16.71	13.2567	15.085	15.0467	14.6333
Potri.001G141400.v4.1	0	0.55	11.0467	12.24	21.575	15.65	20.8967
Potri.001G141500.v4.1	190.823	332.917	339.023	369.483	485.235	503.47	381.67
Potri.001G141600.v4.1	14.4833	5.27	8.76667	7.94667	7.61	8.67333	9.67
Potri.001G142200.v4.1	12.71	99.16	178.147	111.423	89.77	81.84	70.8533
Potri.001G142300.v4.1	54.2933	16.73	25.4933	19.2333	17.845	18.6967	20.14
Potri.001G142500.v4.1	1.78	6.10667	2.43	4.25	2.315	6.95667	10.15
Potri.001G142600.v4.1	1.08667	7.95667	8.34667	8.79333	6.98	8.63	9.98333
Potri.001G142700.v4.1	0	0.833333	9.07333	4.63333	3.54	1.99333	3.56
Potri.001G142800.v4.1	0.86	6.75333	7.35667	3.92667	10.48	8.94	6.44333
Potri.001G143200.v4.1	18.4233	41.5167	38.8567	38.01	31.795	31.2067	42.79
Potri.001G143500.v4.1	3.17667	12.69	13.0133	8.3	8.685	7.10667	7.36333
Potri.001G143600.v4.1	24.67	33.17	32.4367	31.9667	27.72	26.35	35.9033
Potri.001G143900.v4.1	0	2.17667	16.88	27.2667	27.36	36.7167	25.09
Potri.001G144100.v4.1	2.57	1.07333	0.896667	0.996667	2.02	1.75	1.88333
Potri.001G144200.v4.1	3.66	5.30667	4.96333	4.71333	4.615	3.70333	4.91
Potri.001G144400.v4.1	0.306667	0.426667	5.78	11.7033	6.285	9.37333	12.8067
Potri.001G144500.v4.1	28.77	22.9733	21.0267	21.5067	17.61	18.98	21.9367
Potri.001G144700.v4.1	11.3067	3.76	7.69	4.34667	4.745	4.52	3.96667
Potri.001G145066.v4.1	153.073	47.67	39.48	43.23	36.61	53.8	64.9233
Potri.001G145300.v4.1	8.59333	9.08333	8.51	5.77667	5.77	4.26333	5.75
Potri.001G145400.v4.1	15.89	15.69	9.83	10.8767	10.26	10.07	10.76
Potri.001G145750.v4.1	3.13	13.8667	11.85	6.56667	5.49	7.59667	9.32333
Potri.001G145900.v4.1	9.14667	3.3	2.81667	2.04333	1.48	1.52	1.97667
Potri.001G146000.v4.1	3.90333	0.876667	0.496667	1.02333	1.68	1.10667	3.02667
Potri.001G146200.v4.1	1.29667	8.77667	9.54667	14.3767	8.73	16.1233	24.2733
Potri.001G146400.v4.1	10.06	19.17	18.7133	13.82	14.68	12.9667	11.9433
Potri.001G146600.v4.1	43.4467	24.2333	25.5733	28.3967	24.52	48.25	53.5233
Potri.001G146700.v4.1	147.17	136.713	157.237	129.837	152.065	123.933	113.197
Potri.001G146900.v4.1	4.97	14.1433	13.74	13.4867	11.31	10.59	14.6367
Potri.001G147000.v4.1	17.35	34.7667	29.5433	29.4967	21.76	17.1467	21.8567
Potri.001G147200.v4.1	4.88667	37.02	10.78	8.58	8.655	5.00667	4.71667
Potri.001G147300.v4.1	13.35	7.85667	9.85333	6.82	5.555	4.03667	8.37333
Potri.001G147400.v4.1	32.9467	12.0033	16.9433	23.0633	20.13	26.9233	25.72
Potri.001G147500.v4.1	0.493333	1.94	2.46333	2.90667	2.675	3.66667	3.57
Potri.001G147600.v4.1	0.52	21.2	21.8033	25.0533	25.775	21.9767	18.59
Potri.001G147801.v4.1	1.24	10.2367	9.26	5.18667	5.055	3.90667	3.76667
Potri.001G148000.v4.1	179.603	215.297	270.607	368.907	421.05	484.91	377.443
Potri.001G148100.v4.1	17.7367	19.1433	19.0733	12.7867	18.9	17.2067	15.77
Potri.001G148200.v4.1	19.9767	8.83	10.39	11.16	11.37	12.1967	11.0067
Potri.001G148400.v4.1	80.9633	32.8	20.3733	13.9967	15.24	14.8567	15.8933
Potri.001G148500.v4.1	6.78333	3.87333	3.4	3.08667	3.045	2.62667	3.36333
Potri.001G148600.v4.1	6.5	29.57	16.2533	27.82	22.55	31.8367	24.7933
Potri.001G148700.v4.1	70.2867	14.0467	28.39	33.83	32.04	18.13	18.06
Potri.001G148800.v4.1	17.92	14.06	16.9233	11.92	16.84	11.29	11.5667
Potri.001G148900.v4.1	0.416667	14.27	6.91333	3.77	5.385	7.44	6.41333
Potri.001G149001.v4.1	9.76667	5.89333	6.51	6.31667	7.905	10.6	8.50333
Potri.001G149100.v4.1	2.64	0.73	3.72333	2.86	2.13	1.29667	2.22
Potri.001G149200.v4.1	2.64333	20.88	20.7833	16.4867	14.975	11.4567	15.2833
Potri.001G149300.v4.1	1.77667	46.3667	42.89	25.4033	19.325	21.91	18.6667
Potri.001G149400.v4.1	205.527	104.633	82.1333	61.3	71.065	79.5467	73.5767
Potri.001G149800.v4.1	125.183	56.55	54.29	48.0833	60.715	59.9367	42.8933
Potri.001G149900.v4.1	28.1433	42.15	36.6333	40.2867	32.35	31.4133	45.0767
Potri.001G150300.v4.1	67.8233	131.41	123.503	113.11	123.845	91.08	69.67
Potri.001G150400.v4.1	13.8367	6.8	7.26333	5.90667	7.63	6.30667	6.31
Potri.001G150500.v4.1	37.7367	117.993	86.7333	61.2067	68.67	55.4733	48.1667
Potri.001G150600.v4.1	6.64	2.28667	2.99	3.61333	3.855	5.24333	6.61667
Potri.001G150900.v4.1	1.94667	17.2633	14.0567	6.95667	9.435	6.72333	6.65667
Potri.001G151300.v4.1	10.8933	30.19	20.61	28.4467	18.62	24.2233	25.34
Potri.001G151800.v4.1	85.7467	152.807	129.307	144.813	104.045	93.62	135.293
Potri.001G152150.v4.1	16.02	10.86	7.45	8.03667	7.825	5.85667	7.36
Potri.001G152200.v4.1	62.8133	52.2767	32.0467	39.0067	30.995	32.7633	34.6967
Potri.001G152800.v4.1	60.6133	31.35	33.1867	39.4667	26.65	27.62	38.8733
Potri.001G153000.v4.1	74.3767	218.83	168.027	113.433	123.54	98.0167	96.0533
Potri.001G154100.v4.1	2.64333	23.2867	22.5933	12.4	12.835	5.63333	9.64333
Potri.001G154200.v4.1	25.39	63.2233	120.073	111.563	109.78	164.783	90.8733
Potri.001G154300.v4.1	6.9	12.31	12.9233	10.6533	10.345	14.6633	16.48
Potri.001G154400.v4.1	9.97	14.7933	12.74	15.0167	15.27	14.8933	18.5467
Potri.001G154500.v4.1	1.18333	2.09667	5.26333	5.80333	6.47	4.03333	8.27
Potri.001G154700.v4.1	218.06	83.8833	77.7467	111.487	89	115.143	124.497
Potri.001G155100.v4.1	99.92	7.85	7.43333	7.32333	9.01	7.90667	8.56333
Potri.001G155200.v4.1	17.09	11.7433	10.0333	7.23333	7.725	6.73333	7.46333
Potri.001G155300.v4.1	75.6467	29.1833	25.47	19.4533	18.855	16.6133	18.8733
Potri.001G155500.v4.1	30.26	57.14	53.7467	62.2367	55.615	45.0067	55.2733
Potri.001G155800.v4.1	2.76	5.73	5.08667	4.62667	3.87	3.56333	4
Potri.001G155900.v4.1	26.6533	49.0133	37.8167	30.04	24.795	23.1133	25.2633
Potri.001G156100.v4.1	84.9233	467.393	367.243	209.427	204.47	126.627	121.24
Potri.001G156500.v4.1	41.4067	55.84	35.4767	63.2633	35.42	39.19	55.51
Potri.001G156600.v4.1	4.56667	9.82333	8.59667	7.18667	5.98	7.16	6.66
Potri.001G156700.v4.1	0.0233333	0.973333	1.76	1.40333	0.87	2.19333	1.1
Potri.001G157300.v4.1	31.9167	27.7667	23.6267	19.39	24.055	23.83	25.4367
Potri.001G157600.v4.1	29.2967	18.47	17.3833	20.9867	16.06	19.7567	28.55
Potri.001G157800.v4.1	23.3133	13.6967	13.8967	11.1467	12.95	11.15	12.8433
Potri.001G158000.v4.1	12.4367	11.1867	44.2633	18.18	25.135	12.5667	12.2967
Potri.001G158100.v4.1	2.68	0	0.593333	3.30667	1.775	3.75	3.63333
Potri.001G158200.v4.1	8.08333	30.6533	29.04	23.7967	24.58	21.0467	15.2933
Potri.001G158400.v4.1	0	1.11667	7.57333	20.9367	14.19	3.24333	13.7233
Potri.001G158800.v4.1	0.903333	9.73333	7.69333	6.65667	3.005	1.54667	7.99667
Potri.001G158900.v4.1	13.1633	14.9133	24.7267	15.4867	13.175	11.0567	14.33
Potri.001G159000.v4.1	54.55	99.7767	95.2433	91.4033	81.135	71.2	76.0867
Potri.001G159700.v4.1	31.5233	72.2167	56.0067	49.3467	43.24	40.1133	49.26
Potri.001G160100.v4.1	43.4267	43.13	67.54	63.89	75.45	63.1733	49.74
Potri.001G160700.v4.1	54.2367	65.1433	63.98	40.8367	58.78	46.5167	43.6467
Potri.001G160800.v4.1	6.06333	23.7	16.4733	8.76667	10.5	7.63333	6.83
Potri.001G161400.v4.1	4.29	11.89	10.8333	9.99667	8.96	8.38	12.51
Potri.001G161600.v4.1	44.5967	20.4767	34.6833	36.6633	49.405	44.44	42.8533
Potri.001G161800.v4.1	1.80333	9.46667	7.94	7.00333	6.885	5.58	6.08333
Potri.001G161900.v4.1	11.53	8.70667	7.21	4.84333	5.435	5.00333	6.57333
Potri.001G162000.v4.1	1.12667	8.56	16.7367	13.2467	12.025	18.3933	10.1933
Potri.001G162100.v4.1	0.103333	0.123333	0.72	1.84	2.8	4.13667	5.45667
Potri.001G162400.v4.1	0.03	0.536667	15.2567	13.3267	16.745	11.4933	16.18
Potri.001G162800.v4.1	4.60667	73.6433	62.12	89.4967	78.165	75.95	76.5033
Potri.001G162900.v4.1	54.55	128.18	96.8767	101.75	74.72	69.8267	89.71
Potri.001G163100.v4.1	15.8767	6.36333	6.77	14.9667	9.145	23.2933	31.2633
Potri.001G163600.v4.1	0.596667	9	31.4633	22.58	27.41	19.3867	17.35
Potri.001G163700.v4.1	113.79	61.3633	110.193	99.2067	87.96	79.2	111.033
Potri.001G164000.v4.1	41.7633	154.927	141.08	93.2	108.44	93.7367	79.6933
Potri.001G164100.v4.1	22.7633	53.17	46.3133	26.13	32.255	24.06	23.1967
Potri.001G164700.v4.1	57.27	62.74	81.5133	28.0067	53.425	28.0533	20.5133
Potri.001G164800.v4.1	228.013	7.18333	5.81667	3.74	5.82	8.99333	8.69
Potri.001G164900.v4.1	2.65333	6.88333	8.31333	7.94	8.435	7.73	9.52333
Potri.001G165360.v4.1	0.456667	2.07333	1.75333	1.58667	3.25	1.79	3.55667
Potri.001G165800.v4.1	14.3533	6.08	5.98667	4.36333	5.21	5.2	6.11
Potri.001G165900.v4.1	11.9833	27.9633	22.6133	16.1067	20.1	16.07	15.9433
Potri.001G166000.v4.1	4.90667	15.8733	10.59	10.1267	8.575	8.76	9.95
Potri.001G166500.v4.1	3.40667	14.6667	13.6567	9.92	11.65	8.80667	9.75667
Potri.001G166600.v4.1	28.7333	35.7767	35.47	37.1967	32.41	30.9133	37.69
Potri.001G166800.v4.1	3.04667	7.58667	10.3467	12.3067	17.815	19.01	20.7
Potri.001G166900.v4.1	96.6867	27.24	33.9667	31.5567	41.53	42.29	32.3333
Potri.001G167100.v4.1	462.527	179.093	169.25	236.1	318.475	453.453	320.033
Potri.001G167300.v4.1	15.9167	7.18	8.86667	12.35	11.78	19.3867	20.94
Potri.001G167400.v4.1	305.693	279.793	295.88	367.663	429.605	497.103	408.097
Potri.001G167600.v4.1	2.87333	2.65333	1.71667	3.67333	5.46	8.24	7.59333
Potri.001G167700.v4.1	6.49667	16.1233	68.78	31.04	30.06	28.78	31.2967
Potri.001G167800.v4.1	0.163333	1.36333	2.06	8.26	2.535	10.6867	12.2967
Potri.001G167900.v4.1	0.806667	1.3	2.59333	6.68	0.72	4.63	2.98667
Potri.001G168100.v4.1	14.12	7.09	9.15667	7.45333	11.255	10.98	10.6533
Potri.001G168400.v4.1	0.88	0.17	1.69667	5.02333	2.425	7.22333	8.27333
Potri.001G168700.v4.1	51	4.83	7.97667	7.52	9.075	8.85333	8.01333
Potri.001G169200.v4.1	3.02333	4.32333	5.44667	3.97	3.81	3.38	3.62667
Potri.001G169600.v4.1	0.0966667	4.53333	3.46333	6.53333	3.31	2.53667	1.76667
Potri.001G169700.v4.1	24.39	28.3	22.6933	22.0233	20.385	23.4533	26.4333
Potri.001G170100.v4.1	433.183	182.223	266.8	292.497	269.4	276.937	232.887
Potri.001G170200.v4.1	131.083	34.6533	36.53	39.16	49.2	52.1667	43.4367
Potri.001G170400.v4.1	93.2567	55.7467	43.6867	67.3533	44.75	43.3	61.1433
Potri.001G170500.v4.1	7.82333	0.196667	0.966667	1.13	1.06	1.54667	2.14333
Potri.001G171200.v4.1	26.9167	97.78	67.9467	67.1133	54.405	52.57	63.2633
Potri.001G171300.v4.1	0.766667	2.00333	1.17	1.05333	2.265	1.29667	1.11
Potri.001G171600.v4.1	5.54667	2.87333	3.64	5.86667	11.735	13.56	12.8033
Potri.001G171800.v4.1	3.98	40.1667	27.2033	21.0233	18.12	18.3967	19.3333
Potri.001G171900.v4.1	10.6433	6.54333	6.45333	6.05	6.645	6.34	7.15333
Potri.001G172100.v4.1	72.6367	45.2867	73.43	76.7	74.28	57.9267	51.7833
Potri.001G172400.v4.1	43.7467	17.9633	22.7433	25.0333	25.53	33.67	34.8767
Potri.001G172500.v4.1	0.463333	33.9967	19.2533	7.64333	6.865	3.75667	4.36
Potri.001G172600.v4.1	20.1767	47.4233	37.9967	33.28	29.24	23.48	25.9333
Potri.001G173300.v4.1	9.33667	45.5333	44.22	26.1933	35.71	28.21	21.81
Potri.001G173500.v4.1	1.70333	11.0667	8.31667	4.08	4.55	3.81667	3.95333
Potri.001G173700.v4.1	1.98667	3.61667	11.56	47.36	21.46	30.26	36.8
Potri.001G173800.v4.1	34.6733	107.067	82.9467	139.813	63.835	59.2133	84.8933
Potri.001G173900.v4.1	24.36	36.3	32.14	23.2733	32.2	25.4533	24.45
Potri.001G174000.v4.1	17.83	24.34	17.6767	15.4233	19.81	16.71	17.9533
Potri.001G174100.v4.1	13.02	9.44333	6.99	6.18333	6.42	6.35667	7.14
Potri.001G174300.v4.1	22.5233	45.43	43.4667	93.2567	70.43	93.2867	102.913
Potri.001G174500.v4.1	1.26	1.56333	1.50333	1.53667	2.815	0.87	2.82333
Potri.001G174900.v4.1	34.0833	14.46	18.6667	15.9267	14.325	15.5433	17.0233
Potri.001G175000.v4.1	19.9533	23.1467	16.8333	18.1433	14.37	12.9267	23.0367
Potri.001G175200.v4.1	15.72	47.6933	54.8967	33.6333	31.83	24.89	27.9567
Potri.001G175400.v4.1	0.04	0.863333	4.37333	5.92	2.7	3.05	3.00333
Potri.001G176600.v4.1	121.947	86.0733	67.36	72.7767	117.955	56.7433	14.2
Potri.001G177300.v4.1	9.6	38.44	28.9267	17.3967	21.58	12.67	9.46667
Potri.001G177400.v4.1	24.56	16.4533	14.84	23.9767	9.95	13.6567	18.1833
Potri.001G177700.v4.1	13.6767	16.96	15.5533	10.18	11.49	11.36	11.4033
Potri.001G178000.v4.1	10.4667	15.2533	12.3733	7.53	9.115	8.32333	9.14333
Potri.001G178300.v4.1	53.5133	46.1167	21.5167	29.2567	53.78	43.0467	23.2
Potri.001G178400.v4.1	59.5	30.25	26.25	26.69	28.275	24.4733	18.3967
Potri.001G178800.v4.1	27.64	8.95333	6.66	5.9	7.505	6.59333	5.94333
Potri.001G179700.v4.1	49.2267	28.41	33.4667	35.4533	31.945	42.92	56.34
Potri.001G180000.v4.1	1.51	5	4.91	3.01	3.47	2.76	2.85333
Potri.001G181000.v4.1	0	0.393333	1.1	2.03333	2.27	2.48	3.91667
Potri.001G181100.v4.1	9.59333	5.56	7.35667	7.53	7.27	6.96	8.55
Potri.001G181200.v4.1	6.49333	7.34333	7.62667	6.60333	7.36	7.54667	6.75667
Potri.001G181300.v4.1	0.16	0.373333	1.51	3.41667	3.99	6.55667	6.44667
Potri.001G181701.v4.1	0.106667	1.05667	2.19333	1.29333	1.145	1.01333	1.79667
Potri.001G182000.v4.1	33.3333	15.57	15.8133	12.02	13.67	14.4333	13.1233
Potri.001G182100.v4.1	6.28667	21.6833	23.06	27.5067	20.47	17.3633	28.4833
Potri.001G182300.v4.1	3.2	1.66667	3.08333	2.62667	3.765	2.97	3.53333
Potri.001G182700.v4.1	52.62	8.33667	13.94	16.96	15.725	23.3533	27.7633
Potri.001G183200.v4.1	210.963	863.557	902.16	685.403	577.965	495.46	481.093
Potri.001G183500.v4.1	60.7867	40.8267	43.96	42.47	43.975	43.04	45.7167
Potri.001G183600.v4.1	18.07	7.88	5.08667	9.31	8.655	13.2233	25.1133
Potri.001G183700.v4.1	0.5	3.84333	4.06667	4.22333	2.915	4.22333	4.96667
Potri.001G184100.v4.1	42.15	27.2033	30.3	31.38	38.285	42.11	40.63
Potri.001G184200.v4.1	8.80333	3.61667	4.65	5.22	6.79	7.83	6.01333
Potri.001G185300.v4.1	26.71	17.9367	14.7633	11.3333	11.45	9.34	11.2433
Potri.001G185500.v4.1	10.86	30.0667	21.59	18.4667	14.26	10.86	17.22
Potri.001G185600.v4.1	11.0933	49.4033	35.57	26.1067	28.095	24.75	23.3133
Potri.001G185700.v4.1	2.58	2.48333	7.41	18.7467	14.03	30.7333	39.9233
Potri.001G185900.v4.1	10.6167	2.68	3.67	5.93	6.885	9.94667	20.6
Potri.001G186000.v4.1	14.11	8.51667	6.93667	5.46667	6.635	6.48333	8.28
Potri.001G186100.v4.1	41.9567	14.8133	27.6467	26.57	27.21	35.74	44.9167
Potri.001G186400.v4.1	0.283333	2.86667	2.64	2.54333	2.995	1.41	2.86333
Potri.001G186500.v4.1	0.676667	3.39333	2.35667	1.76667	1.815	1.95333	1.65667
Potri.001G186600.v4.1	4.06	13.1167	8.8	12.2267	9.69	11.0033	15.2067
Potri.001G186700.v4.1	24.5033	7.6	33.7367	175.85	108.06	182.35	278.96
Potri.001G186900.v4.1	14.74	11.9333	10.6833	7.29	7.935	6.94667	7.00667
Potri.001G187100.v4.1	0.216667	2.13667	2.19667	1.43667	2.29	1.27333	1.71333
Potri.001G187200.v4.1	32.2267	51.8067	39.2033	37.4733	27	28.9267	30.3033
Potri.001G187300.v4.1	0.626667	1.42333	1.9	0.903333	1.71	1.24667	1.08333
Potri.001G188000.v4.1	0	0.07	6.35667	11.5067	5.885	6.41667	8.77333
Potri.001G188300.v4.1	30.6	32.1733	30.5667	21.57	26.26	22.1567	19.3567
Potri.001G188800.v4.1	7.88667	3.03333	5.26667	4.59	5.595	6.37	7.88667
Potri.001G189200.v4.1	0.883333	10.0967	10.0867	7.41667	7.82	7.84667	7.64333
Potri.001G189500.v4.1	24.0667	20.6267	22.0167	14.1733	18.625	15.1367	18.1133
Potri.001G189700.v4.1	27.03	93.5267	71.8	59.03	57.18	50.3033	67.8133
Potri.001G189800.v4.1	102.387	31.7833	34.51	32.7233	39.175	41.15	38.5433
Potri.001G190000.v4.1	26.6767	29.9733	21.0033	21.02	20.465	18.9	24.2967
Potri.001G190100.v4.1	20.9933	28.82	17.9867	16.87	11.515	14.33	20.1733
Potri.001G190300.v4.1	77.61	83.5967	50.17	56.1733	45.81	83.4467	82.6567
Potri.001G190400.v4.1	3.00667	7.22333	7.77	6.27	5.445	4.97	5.81
Potri.001G190700.v4.1	206.493	247.637	126.083	127.243	178.81	192.853	156.52
Potri.001G190800.v4.1	8.78	20.2933	19.2433	19.7967	14.31	13.9967	19.84
Potri.001G191000.v4.1	0	0.5	1.74	3.27333	6.725	2.13333	17.7833
Potri.001G191100.v4.1	17.18	77.69	58.1967	43.7267	36.87	34.3133	37.07
Potri.001G191200.v4.1	3.11333	12.3467	10.0567	6.04333	7.98	6.90333	6.78
Potri.001G191300.v4.1	11.5733	15.84	10.3133	18.3567	12.875	23.4267	30.6333
Potri.001G192600.v4.1	5.23333	1.63667	0.873333	1.53333	1.18	1.20667	1.47
Potri.001G192800.v4.1	4.58333	21.18	30.99	21.6333	16.115	23.1267	16.43
Potri.001G193100.v4.1	88.8	67.1067	68.3067	90.9667	61.025	60.0367	78.6667
Potri.001G193400.v4.1	254.763	82.78	49.68	58.65	57.365	76.9533	76.85
Potri.001G193500.v4.1	10.7033	18.6833	16.9667	23.67	15.79	17.9233	23.39
Potri.001G194000.v4.1	54.4467	337.637	235.753	176.93	156.96	121.773	138.593
Potri.001G194100.v4.1	1.44	6.52333	8.27	16.1967	10.05	5.3	12.4467
Potri.001G194400.v4.1	17.6467	48.9667	28.1733	12.4333	38.58	21.63	59.2567
Potri.001G194701.v4.1	5.01	5.39	7.14333	5.73	6.385	5.44333	4.23
Potri.001G195101.v4.1	0.126667	1.93	2.23333	1.73	0.765	1.20667	0.716667
Potri.001G195300.v4.1	19.3433	27.4733	23.85	16.9933	21.13	17.98	15.8333
Potri.001G197200.v4.1	56.55	114.17	101.563	85.6333	76.835	63.77	69.0567
Potri.001G197300.v4.1	41.2767	31.1533	30.0367	24.7833	25.55	23.4367	26.32
Potri.001G197600.v4.1	90.2667	66.9933	69.4567	72.02	78.215	81.2833	85.4933
Potri.001G197700.v4.1	69.85	61.7833	75.3733	99.35	70.805	81.7967	91.2367
Potri.001G197900.v4.1	184.187	420.537	620.113	764.073	765.355	977.443	809.74
Potri.001G198100.v4.1	14.9833	15.5367	16.33	16.3933	12.56	12.7233	16.3567
Potri.001G198700.v4.1	20.2533	24.1367	20.05	19.27	18.365	21.68	23.48
Potri.001G199100.v4.1	21.7833	43.6867	32.0833	24.33	18.82	15.8067	19.05
Potri.001G199200.v4.1	18.7933	11.7167	11.6733	9.41333	13.77	13.7133	13.48
Potri.001G199600.v4.1	36.9767	19.7667	20.7567	21.7767	24.535	25.6533	26.51
Potri.001G200000.v4.1	10.28	2.38333	4.22	4.4	5.015	5.15667	5.08667
Potri.001G200300.v4.1	2.77667	8.74	6.50667	5.61333	5.365	4.16667	6.37667
Potri.001G200400.v4.1	2.44667	2.54	10.27	11.8967	13.675	11.2767	10.26
Potri.001G201400.v4.1	6.77667	16.9967	12.85	10.21	10.385	9.35667	10
Potri.001G202000.v4.1	5.58	11.9833	6.97333	5.87667	4.85	5.7	8.34
Potri.001G204000.v4.1	27.58	12.8367	11.0633	12.4567	10.72	11.1567	13.77
Potri.001G204100.v4.1	0.376667	1.15667	3.83	5.05333	4.32	5.28	4.55333
Potri.001G204400.v4.1	2.62333	3.39333	3.24333	2.58667	2.44	1.97667	2.97667
Potri.001G204600.v4.1	0.163333	2.74333	25.08	38.08	22.085	30.5033	36.6133
Potri.001G204900.v4.1	42.82	15.12	17.2233	17.11	19.745	21.6533	21.6867
Potri.001G205300.v4.1	3.46	16.7233	11.5667	6.43	6.585	4.28	6.30333
Potri.001G205400.v4.1	1.50333	11.2833	5.36333	3.63667	3.21	1.38333	1.98667
Potri.001G205700.v4.1	40.2167	24.0467	18.0233	16.25	17.535	16.86	17.8633
Potri.001G205800.v4.1	27.2367	8.68667	20.28	32.0033	22.68	30.4733	42.47
Potri.001G206100.v4.1	7.57667	18.1733	18.4033	17.2233	14.015	11.8467	15.77
Potri.001G206400.v4.1	28.8167	22.2067	20.1633	15.2433	16.875	13.0467	13.4633
Potri.001G206800.v4.1	0.0866667	1.06	27.3067	39.11	9.36	3.43	6.53667
Potri.001G207000.v4.1	50.43	148.083	191.02	134.487	152.07	140.383	130.63
Potri.001G207100.v4.1	317.687	220.33	260.257	238.787	235	229.613	195.963
Potri.001G207700.v4.1	6.71667	6.65333	6.14	3.70667	5.54	4.54333	5.1
Potri.001G208000.v4.1	1.62333	3.26667	6.83667	7.91333	6.575	9.44	8.36
Potri.001G208200.v4.1	138.87	190.817	192.383	162.85	154.54	136.43	132.727
Potri.001G209300.v4.1	0.0766667	1.07333	8.22333	6.60667	6.76	5.73333	21.12
Potri.001G209400.v4.1	2.00333	7.25	9.24667	8.25667	9.28	8.74	8.20333
Potri.001G209500.v4.1	11.0167	14.59	8.71333	9.92	9.37	10.4367	10.0867
Potri.001G209800.v4.1	38.71	28.1367	36.6033	26.8933	34.68	28.5767	23.1533
Potri.001G210000.v4.1	1.34	47.8633	56.2667	59.1667	47.315	60.2267	64.41
Potri.001G210200.v4.1	31.27	19.6867	15.2033	13.1767	13.19	13.6067	15.65
Potri.001G210500.v4.1	679.38	293.613	359.49	341.69	429.63	479.86	402.703
Potri.001G210900.v4.1	6.07667	20.3867	19.53	16.91	15.62	10.4967	12.9733
Potri.001G211000.v4.1	25.0633	62.7667	46.1133	39.4267	40.255	34.0733	38.6733
Potri.001G211700.v4.1	81.62	53.25	42.9267	44.0633	43.065	43.23	48.0467
Potri.001G212101.v4.1	4.19	4.59333	3.45333	4.95667	4.14	6.12667	6.47
Potri.001G212300.v4.1	43.3	24.3167	22.81	29.6467	33.47	37.3333	31.5867
Potri.001G213100.v4.1	5.03	3.95333	5.51	12.58	12.37	13.1633	18.3633
Potri.001G214500.v4.1	14.71	20.65	18.8467	28.9167	21.825	19.7667	25.27
Potri.001G215132.v4.1	27.7667	7.41667	6.93667	5.74667	9.37	9.23667	5.06
Potri.001G215200.v4.1	10.2833	14.8833	12.76	16.7933	17.52	20.3067	17.5233
Potri.001G215400.v4.1	9.34	13.5867	16.8267	11.33	10.01	10.7633	12.7333
Potri.001G215500.v4.1	10.94	9.57	6.26333	5.04	3.745	4.46333	4.58667
Potri.001G215800.v4.1	86.58	82.1733	62.0567	63.36	58.995	64.05	76.81
Potri.001G216000.v4.1	14.4633	14.9067	19.6433	13.1833	12.56	11.8733	9.89
Potri.001G216400.v4.1	9.68	15.7767	10.5233	6.39667	6.675	5.50333	4.95333
Potri.001G216500.v4.1	10.84	10.2167	11.19	14.8867	11.33	13.8867	15.5033
Potri.001G216600.v4.1	147.55	57.26	61.8933	79.05	70.805	104.817	110.803
Potri.001G216800.v4.1	36.45	44.64	42.9367	43.9433	64.31	56.13	45.6333
Potri.001G217600.v4.1	0.49	2.53	1.66667	0.99	1.28	0.996667	0.856667
Potri.001G217700.v4.1	39.09	6.38	8.77333	4.48333	5.85	4.15333	4.66667
Potri.001G217800.v4.1	18.2767	14.8733	12.9033	13.2333	9.9	9.93667	12.17
Potri.001G218100.v4.1	20.1067	6.18333	8.32	6.22667	6.965	5.69	7.69
Potri.001G218400.v4.1	24.3767	23.4467	23.77	22.24	23.36	26.45	26.1867
Potri.001G218700.v4.1	443.677	1214.33	1138.01	930.903	810.495	669.39	621.817
Potri.001G218800.v4.1	1.79667	8.33333	42.5267	25.5867	30.24	22.7333	14.9033
Potri.001G219100.v4.1	37.85	74.7967	77.2	22.2	38.935	11.0967	12.47
Potri.001G219200.v4.1	706.887	186.207	160.063	108.643	150.85	114.71	109.047
Potri.001G219500.v4.1	172.897	103.98	112.427	124.9	110.355	123.32	166.253
Potri.001G220100.v4.1	32.4667	56.5767	37.3267	23.8767	25.345	21.0133	23.0167
Potri.001G220300.v4.1	17.19	16.1533	11.53	10.7467	10.31	11.3233	10.0433
Potri.001G220700.v4.1	12.7667	20.1233	20.9	20.0767	22.785	26.5767	23.92
Potri.001G220800.v4.1	121.327	374.467	321.85	244.853	352.39	298.467	236.85
Potri.001G220900.v4.1	19.84	69.9	71.2967	331.43	154.475	184.947	182.427
Potri.001G242333.v4.1	9.90667	6.05333	5.15	5.28667	6.24	6.03333	4.45667
Potri.001G262866.v4.1	0.94	3.25667	4.96	2.61667	2.925	2	1.35667
Potri.001G284301.v4.1	90.99	41.91	24.2967	34.0367	34.05	16.2833	31.8733
Potri.001G222200.v4.1	381.34	523.303	451.093	465.803	385.02	352.083	461.55
Potri.001G222600.v4.1	176.587	61.5833	71.1867	63.67	84.415	83.11	90.16
Potri.001G222700.v4.1	27.1	54.9467	37.7367	37.51	28.62	27.7433	33.2067
Potri.001G222704.v4.1	0.97	3.58	7.06667	15.2667	7.385	1.48333	6.52667
Potri.001G222900.v4.1	1.2	3.66	4.48667	6.44667	4.79	1.27	4.17667
Potri.001G224500.v4.1	4.59	3.60667	2.96667	1.94	1.89	1.98667	1.21
Potri.001G225100.v4.1	7.93	28.2633	20	15.8633	15.02	14.86	16.5367
Potri.001G225400.v4.1	6.45	4.67667	3.6	2.93667	3.745	3.01667	4.43
Potri.001G225500.v4.1	54.18	76.8	60.87	64.74	50.23	62.4733	92.5067
Potri.001G225700.v4.1	0.403333	3.60667	5.07	3.37	3.22	2.09	2.52
Potri.001G225800.v4.1	19.2767	57.2167	51.2633	167.877	47.575	24.1733	45.5833
Potri.001G226500.v4.1	0.613333	11.5267	24.1267	18.33	17.57	9.13667	10.0333
Potri.001G226754.v4.1	0.733333	23.7967	55.3367	41.1967	39.9	18.03	19.6367
Potri.001G226900.v4.1	12.3333	13.1267	18.7433	11.9567	14.84	11.4133	16.71
Potri.001G227000.v4.1	0.873333	3.29667	19.18	9.62	10.765	6.39667	12.1733
Potri.001G227800.v4.1	0.9	2.30667	1.85667	2.23667	1.625	1.6	0.646667
Potri.001G228000.v4.1	4.19	18.62	16.9633	9.47333	10.6	9.19	8.69
Potri.001G229100.v4.1	1.44333	2.46667	3.29333	4.62667	3.695	5.32	9.04
Potri.001G229300.v4.1	5.94	3.26333	3.55	4.07667	4.895	6.77667	7.37
Potri.001G229700.v4.1	8.78	2.36	3.96333	9.56	9.4	20.7667	21.5333
Potri.001G230000.v4.1	129.667	67.9033	80.7967	83.7733	94.01	96.3333	108.817
Potri.001G230100.v4.1	56.1933	92.92	108.773	159.633	117.42	138.69	154.41
Potri.001G230500.v4.1	71.3033	114.833	81.95	84.64	62.825	45.1367	70.6433
Potri.001G230800.v4.1	7.13333	5.92667	3.80667	3.55333	5.03	2.99333	4.26667
Potri.001G231000.v4.1	3.64	12.92	8.97	8.14667	6.315	7.34333	7.94333
Potri.001G231100.v4.1	247.873	284.667	403.27	497.83	508.085	494.473	384.633
Potri.001G231200.v4.1	1.68333	0.403333	0.643333	1.28667	0.505	1.50667	3.39333
Potri.001G232100.v4.1	5.71333	1.22	1.23667	1.16333	1.1	0.966667	1.05667
Potri.001G232700.v4.1	0.243333	3.60667	3.63	2.41667	3.78	9.17667	12.8733
Potri.001G232900.v4.1	0.38	89.5333	96.9	44.7467	101.915	110.877	238.43
Potri.001G233000.v4.1	73.3833	201.33	273.3	332.45	317.26	349.277	287.61
Potri.001G233400.v4.1	22.8767	9.25667	12.1933	11.72	10.975	10.4667	15.69
Potri.001G233600.v4.1	1.26	4.71667	1.64333	3.20333	4.89	10.0733	4.61667
Potri.001G233700.v4.1	6.38	1.10333	3.32333	4.19333	5.375	4.53	5.96
Potri.001G233900.v4.1	13.65	9.35667	9.25	9.52667	10.445	13.0533	17.9633
Potri.001G234100.v4.1	9.44333	5.9	8.58667	5.75	5.325	7.90333	8.43333
Potri.001G234200.v4.1	8.57333	6.8	6.11	7.16333	7.13	7.48667	11.4133
Potri.001G234300.v4.1	34.98	18.3867	14.9467	14.7833	16.485	17.6767	20.2
Potri.001G234600.v4.1	33.9467	6.14333	31.55	23.1567	24.545	33.7567	22.3133
Potri.001G234700.v4.1	0.8	0.793333	1.67667	4.34	1.1	2.28	4.81
Potri.001G234800.v4.1	32.0433	26.8933	23.01	18.6433	21.04	19.5	20.36
Potri.001G235400.v4.1	1.29333	8.42	5.16667	7.92	3.505	2.91333	4.86667
Potri.001G235500.v4.1	1.22	0.64	0.19	0.836667	1.41	2.79	5.85333
Potri.001G235700.v4.1	1.18333	2.64667	5.34667	5.04	4.445	3.11333	4.91667
Potri.001G235800.v4.1	1.76	11.2367	27.6067	25.61	23.065	33.6933	19.7733
Potri.001G236000.v4.1	35.4567	13.6267	13.8733	16.62	15.38	20.87	21.45
Potri.001G236100.v4.1	66.5467	29.51	36.2333	43.42	37.045	38.6533	54.1
Potri.001G236200.v4.1	14.5167	45.1333	37.1533	29.6267	37.06	38.7167	34.46
Potri.001G236300.v4.1	1.48	16.5733	13.0033	10.3867	10.205	9.38333	11.5333
Potri.001G236400.v4.1	18.0067	82.2767	92.9667	142.283	94.86	102.87	135.057
Potri.001G237000.v4.1	33.8367	9.11	9.16	11.5567	11.205	14.5367	20.5833
Potri.001G237200.v4.1	1.95	9.57	8.30667	7.33333	7.375	5.64	13.7267
Potri.001G238300.v4.1	12.3867	8.94333	12.4767	13.6867	12.58	13.6133	11.5233
Potri.001G238400.v4.1	1.84667	0.216667	0.676667	1.03	1.21	1.21667	4.51
Potri.001G238900.v4.1	2.29	1.17333	1.00667	1.35667	1.185	1.37333	3.11333
Potri.001G239100.v4.1	5.14333	14.4833	17.24	11.4767	14.025	9.29	9.43
Potri.001G239200.v4.1	81.6867	37.3467	29.49	22.3633	28.275	22.4667	20.9233
Potri.001G239300.v4.1	5.99667	16.04	34.3833	27.2133	29.76	18.5333	16.49
Potri.001G239500.v4.1	0.0166667	1.09667	2.21667	1.80333	2.525	3.28	1.66333
Potri.001G239600.v4.1	7.24333	15.96	11.4733	7.99667	8.485	6.78	8.13
Potri.001G239650.v4.1	10.9267	4.04333	3.68	3.18667	3.645	16.8367	57.4733
Potri.001G239900.v4.1	585.167	81.0367	89.72	109.32	73.67	96.05	104.8
Potri.001G240000.v4.1	0.89	1.89333	18.5667	18.4067	17.325	17.1333	22.39
Potri.001G240500.v4.1	4.47667	3.35667	2.94667	2.96667	3.57	2.43	2.89667
Potri.001G240600.v4.1	4.05667	23.0167	47.81	111.333	63.745	54.9733	81.44
Potri.001G240666.v4.1	1.97667	0.783333	1.34667	1.10667	0.73	0.79	0.903333
Potri.001G240670.v4.1	2.55	2.67667	2.69	4.60333	3.085	2.05667	2.46333
Potri.001G240900.v4.1	0.103333	21.6267	38.8767	50.1667	27.7	21.0433	37.9167
Potri.001G241500.v4.1	31.5833	47.3967	41.5733	44.6033	35.42	29.26	38.2133
Potri.001G241700.v4.1	22.4767	7.25333	10.2733	9.36	10.805	12.7833	13.2933
Potri.001G241800.v4.1	55.9067	17.7967	36.4533	25.3167	24.94	26.23	25.06
Potri.001G242000.v4.1	1.89	1.32333	3.78667	3.72667	5.09	4.95	6.34
Potri.001G242100.v4.1	4.23	1.06	3.43667	2.12	2.15	3.53667	2.21333
Potri.001G242200.v4.1	68.19	44.9567	44.9867	34.7	34.125	23.4567	32.6267
Potri.001G242300.v4.1	41.6533	0.616667	1.25333	4.47333	3.01	4.53333	9
Potri.001G242400.v4.1	1.58333	8.36667	6.06667	3.99	4.295	3.05	3.51667
Potri.001G243300.v4.1	23.0933	46.2067	97.4933	73.68	72	76.98	44.9267
Potri.001G243400.v4.1	45.9	36.0533	30.2167	20.92	24.885	19.26	21.27
Potri.001G243500.v4.1	14.1233	13.2167	9.27333	7.75667	7.375	8.02667	8.12
Potri.001G243600.v4.1	1.69333	2.97667	3.42333	2.35333	2.62	2.01333	2.04
Potri.001G243800.v4.1	0.446667	3.23333	2.11333	1.46667	1.88	1.44333	1.36
Potri.001G244800.v4.1	3.93333	14.42	10.9767	12.1633	9.09	12.8267	15.6133
Potri.001G244900.v4.1	1.71333	18.59	15.49	10.7067	11.39	9.29	9.07333
Potri.001G245000.v4.1	175.58	727.157	586.27	576.903	646.885	385.983	352.36
Potri.001G245200.v4.1	6.49667	2.38333	4.02	5.3	3.425	4.14	7.12667
Potri.001G245300.v4.1	1.03667	8.02333	8.76667	7	6.78	4.31667	6.49
Potri.001G245800.v4.1	2.74	1.72667	1.93	1.82333	1.88	2.44333	3.43667
Potri.001G246200.v4.1	56.1433	19.7033	22.6267	23.0433	23.27	26.33	26.2767
Potri.001G246300.v4.1	4.64667	5.38667	4.73	2.22333	2.98	3.77333	1.82
Potri.001G246400.v4.1	8.54667	4.24	11.6633	9.23333	9.635	15.7867	18.2333
Potri.001G246500.v4.1	28.85	95.4633	63.88	50.4933	45.42	34.9833	38.0933
Potri.001G246600.v4.1	39.73	101.243	69.7767	48.58	39.375	36.6733	46.8167
Potri.001G246700.v4.1	1.11	6.54667	5.44	6.95333	7.25	9.63333	8.49
Potri.001G246800.v4.1	4.17333	26.7433	19.1333	12.86	12.585	11.6767	10.3833
Potri.001G246900.v4.1	51.5233	101.967	125.403	95.5267	99.325	64.4833	79.9867
Potri.001G247100.v4.1	2.33333	4.74333	3.92667	2.86	3.815	2.95	2.73333
Potri.001G247700.v4.1	19.5033	34.5467	46.2667	50.1	52.97	49.43	45.4133
Potri.001G247800.v4.1	3.38	6.47333	7.50333	6.55667	6.02	5.4	7.32667
Potri.001G248100.v4.1	13.1567	42.2067	35.43	33.5467	48.385	44.9167	39.85
Potri.001G248400.v4.1	0.263333	6.91333	6.63667	3.80333	3.575	2.99667	3.29333
Potri.001G248800.v4.1	11.7567	5.75333	6.19333	7.30333	6.87	8.41333	8.86333
Potri.001G249100.v4.1	20.9733	26.3367	17.41	13.92	16.645	14.97	17.5333
Potri.001G249200.v4.1	187.097	14.45	12.6033	12.96	14.405	21.06	17.0467
Potri.001G249300.v4.1	90.1833	11.0633	10.15	12.0067	11.175	11.96	14.81
Potri.001G249600.v4.1	2.56	41.19	20.6733	22.5	19.955	26.7933	36.7167
Potri.001G249800.v4.1	25.5567	2.93333	4.18667	3.10667	4.3	4.05667	3.06
Potri.001G249900.v4.1	17.9567	7.86333	14.09	23.28	20.375	38.16	41.5033
Potri.001G250100.v4.1	1.24	2.69	10.7	8.52	5.915	4.99	5.38333
Potri.001G250500.v4.1	2.75	0.853333	1.07667	2.08667	4.95	6.66667	5.74667
Potri.001G250700.v4.1	4.8	21.8567	16.7067	8.22667	8.975	6.52	7.49333
Potri.001G250800.v4.1	114.89	44.23	38.1567	50.7867	46.955	51.9633	36.6433
Potri.001G251500.v4.1	4.66333	7.14	9.57667	12.1067	9.77	12.3333	10.47
Potri.001G251600.v4.1	25.8367	20.8533	17.06	9.74667	13.035	9.59667	5.93
Potri.001G252000.v4.1	2.15667	3.62667	4.71	3.84667	3.9	3.76667	5.21333
Potri.001G252300.v4.1	0.43	0.483333	1.14333	2.53667	2.67	4.39333	11.6367
Potri.001G252500.v4.1	28.64	17.76	19.4167	17.1367	16.945	10.1033	12.56
Potri.001G252600.v4.1	53.3367	34.7933	39.06	31.94	30.04	25.4533	28.3967
Potri.001G252900.v4.1	2.35	2.01333	2.72	3.54333	3.96	2.18	4.08667
Potri.001G253200.v4.1	18.2867	24.1533	21.73	15.7767	19.145	16.62	15.86
Potri.001G253300.v4.1	718.92	575.12	660.45	755.72	1093.33	1027.31	621.267
Potri.001G253400.v4.1	50.5067	26.4433	26.1167	18.2733	23.18	19.9333	21.1433
Potri.001G253700.v4.1	11.9033	19.9667	12.5733	10.01	14.04	11.2267	11.77
Potri.001G253800.v4.1	48.8767	31.9333	29.6667	43.8967	59.2	38.7967	41.4867
Potri.001G253900.v4.1	5.16	10.7967	7.97	9.47	6.605	8.73	8.93
Potri.001G254300.v4.1	6.19667	4.72333	4.38333	3.07667	3.92	3.52333	3.45
Potri.001G254500.v4.1	0.593333	0.53	0.69	9.84333	10.13	7.33333	15.2333
Potri.001G254600.v4.1	39.81	71.4733	59.0967	50.0233	48.91	45.3567	45.94
Potri.001G254700.v4.1	0.603333	1.52667	2.04	2.66667	1.75	2.17	2.22333
Potri.001G254800.v4.1	18.7	5.81333	13.53	8.73	11.14	7.17667	9.69333
Potri.001G255000.v4.1	6.66333	4.27	4.54	4.11333	4.405	3.97667	3.91
Potri.001G255100.v4.1	0.03	20.1433	40.12	85.6833	0.88	1.79667	4.47333
Potri.001G256100.v4.1	45.6767	12.81	12.0633	9.98333	10.235	10.59	12.6
Potri.001G256400.v4.1	2.05333	27.1467	23.1867	40.62	15.79	9.79	17.5333
Potri.001G256900.v4.1	2.50667	69.2433	72.1633	74.3667	59.36	100.1	117.143
Potri.001G257000.v4.1	138.86	154.85	115.01	71.9933	74.19	50.1467	54.37
Potri.001G257100.v4.1	9.38333	10.46	10.73	7.42667	8.22	6.68333	7.87333
Potri.001G257400.v4.1	2.44333	7.64667	4.72	6.46667	3.76	6.50333	4.44
Potri.001G257700.v4.1	5.39333	2.5	2.34333	1.67333	2.43	2	1.59667
Potri.001G258100.v4.1	0.553333	5.43333	14.0767	6.06667	3.525	3.48	5.5
Potri.001G258600.v4.1	22.5167	13.2233	11.87	9.62	8.75	8.37	11.5967
Potri.001G258900.v4.1	35.8233	100.697	121.783	92.1333	99.21	93.32	71.57
Potri.001G259000.v4.1	7.11667	28.2933	19.78	15.78	13.875	12.6067	14.8533
Potri.001G260600.v4.1	1.64667	1.57333	0.973333	1.63667	1.095	0.99	0.996667
Potri.001G260700.v4.1	1.79333	1.82333	2.22333	3.48	3.585	3.35333	3.10667
Potri.001G260800.v4.1	4.12667	4.21333	5.60333	8.31667	9.54	7.16667	10.08
Potri.001G260900.v4.1	9.52667	14.84	13.9067	9.49	10.395	8.99667	11.94
Potri.001G261000.v4.1	7.68	11.0367	7.31333	6.72667	7.13	5.67667	7.95
Potri.001G261300.v4.1	4.65667	3.48667	5.35333	4.20667	4.76	4.64	4.30667
Potri.001G261900.v4.1	0.03	1.48	1.54667	1.21667	1.69	3.77333	5.16667
Potri.001G262000.v4.1	62.7567	150.777	88.9833	58.44	55.54	45.8133	49.3167
Potri.001G262100.v4.1	186.033	1019.32	876.64	695.153	593.025	462.237	451.397
Potri.001G262400.v4.1	9.09333	18.7567	12.1367	14.1167	10.545	14.15	19.8133
Potri.001G262600.v4.1	18.6767	12.7533	10.42	8.04	10.855	9.25	9.8
Potri.001G263800.v4.1	12.22	13.54	10.7433	14.6367	10.77	9.39	15.7067
Potri.001G263900.v4.1	0.166667	3.70667	364.68	155.447	277.065	121.863	70.04
Potri.001G264100.v4.1	19.6533	15.6	14.0433	14.0733	17.545	15.63	17.4833
Potri.001G264500.v4.1	170.323	82.3067	85.4467	119.433	119.82	135.467	140.07
Potri.001G264900.v4.1	5.56667	32.8467	24.1767	20.7933	22.97	20.91	17.9933
Potri.001G265100.v4.1	21.04	16.57	13.6067	11.9333	12.59	14.6067	15.9933
Potri.001G265400.v4.1	0.98	5.76333	4.8	3.64667	2.09	2.68	3.27667
Potri.001G265900.v4.1	0.376667	2.05667	1.58	1.34	0.59	0.9	1.79
Potri.001G266000.v4.1	32.5833	13.47	8.93	5.51	5.25	3.62333	5.34667
Potri.001G266400.v4.1	3.98	15.1133	24.7367	15.1533	19.67	14.9433	14.41
Potri.001G267400.v4.1	13.7033	29.8667	23.92	20.02	18.48	16.2633	16.9933
Potri.001G267501.v4.1	6.15333	14.9267	10.74	15.4533	10.35	11.1233	12.1133
Potri.001G267800.v4.1	131.037	363.883	295.787	246.627	204.505	159.01	200.883
Potri.001G268000.v4.1	2.80667	9.31667	8.49	10.0167	8.965	8.77	6.46667
Potri.001G268200.v4.1	178.037	46.44	55.1233	38.3167	58.23	52.03	40.5433
Potri.001G268500.v4.1	5.06333	101.047	241.67	211.557	156.135	200.827	192.917
Potri.001G268600.v4.1	27.71	115.04	72.9967	61.0333	43.63	44.4667	63.1033
Potri.001G269200.v4.1	27.0167	23.1667	19.8767	14.9033	16.105	14.49	14.1167
Potri.001G269400.v4.1	204.78	216.547	256.553	272.42	258.435	296.147	248.353
Potri.001G269600.v4.1	275.31	782.967	464.95	406.68	330.89	247.387	286.153
Potri.001G270000.v4.1	18.93	31.25	25.9767	25.8167	27.35	13.26	10.8733
Potri.001G270100.v4.1	138.577	45.2733	63.4833	81.03	63.93	70.5733	74.1
Potri.001G270300.v4.1	4.75667	11.4367	9.55333	9.08	11.195	8.01	8.96667
Potri.001G270400.v4.1	46.3567	112.013	77.9567	78.34	91.54	64.1333	99.7467
Potri.001G270404.v4.1	3.46667	8.30667	7.53333	6.32	6.98	3.77333	8.51
Potri.001G270500.v4.1	21.6967	19.9267	30.53	38.3833	26.56	14.9267	22.99
Potri.001G270600.v4.1	61.9133	103.533	99.4733	154.593	123.61	58.9067	116.167
Potri.001G270800.v4.1	11.94	26.3833	38.9433	32.4967	28.805	9.76667	56.7567
Potri.001G271200.v4.1	13.43	16.03	12.9433	8.32667	9.615	8.39	8.92
Potri.001G271300.v4.1	2.3	13.53	9.74333	5.51333	4.83	4.74667	4.89333
Potri.001G271500.v4.1	168.007	628.103	552.083	409.743	405.055	319.243	293.807
Potri.001G271700.v4.1	66.0333	31.46	51.29	33.08	38.915	38.32	26.23
Potri.001G271900.v4.1	0.253333	1.40333	2.03333	1.95333	1.555	2.10667	2.82333
Potri.001G272000.v4.1	1.41333	0.09	0.42	1.44333	2.69	2.05333	2.52667
Potri.001G272100.v4.1	61.2233	46.2367	38.2067	43.59	32.855	40.4333	44.75
Potri.001G272400.v4.1	3.5	3.97667	4.09	2.64333	2.51	2.11333	2.61
Potri.001G272700.v4.1	52.0433	20.0333	60.6333	94.28	92.79	104.257	84.67
Potri.001G272800.v4.1	92.8233	51.27	160.667	257.26	255.175	308.483	231.21
Potri.001G273100.v4.1	2.27333	3.83333	3.07667	1.73	2.235	2.36333	1.98333
Potri.001G273000.v4.1	2.07	2.62333	4.34667	5.62667	7.235	5.96333	5.88333
Potri.001G273200.v4.1	89.7367	153.513	102.953	100.387	80.1	76.9267	95.03
Potri.001G273900.v4.1	1.82333	54.81	45.9933	31.8933	42.735	22.7367	11.7033
Potri.001G274004.v4.1	2.19333	6.28	5.27	4.57333	5.245	4.45	4.48
Potri.001G274300.v4.1	12.2467	201.137	90.33	69.2267	45.915	36.0733	49.89
Potri.001G274500.v4.1	18.9167	18.2	15.3067	11.0333	14.25	12.38	14.4433
Potri.001G274900.v4.1	31.4367	16.8433	14.68	13.0867	16.74	14.21	16.3667
Potri.001G275200.v4.1	4.63	5.42	7.60667	7.22667	8.325	8.98667	10.8
Potri.001G275300.v4.1	36.9067	31.1733	26.1633	35.1133	37.34	43.3633	41.2133
Potri.001G275400.v4.1	61.49	38.9833	41.83	30.6833	35.995	32.6367	37.41
Potri.001G275500.v4.1	9.68	26.03	44.4067	48.29	38.85	46.18	41.4567
Potri.001G275800.v4.1	0.483333	1.75333	2.01333	2.98333	3.565	3.24333	6.5
Potri.001G275900.v4.1	33.1433	12.4733	10.1367	6.70667	7.41	7.81667	11.45
Potri.001G276100.v4.1	13.86	47.93	36.1233	33.4567	25.74	24.2267	21.45
Potri.001G276200.v4.1	3.61667	3.70333	9.44667	4.96	5.45	6.49333	5.59
Potri.001G276500.v4.1	3.44667	5.59333	6.16333	4.44	6.445	5.39	5.24333
Potri.001G276600.v4.1	3.3	6.10667	5.38333	6.10333	6.475	5.45667	6.92
Potri.001G276700.v4.1	55.0033	72.91	50.7233	45.8967	34.935	30.4733	36.48
Potri.001G277305.v4.1	20.2533	13.9467	12.5933	21.8667	13.23	13.1833	16.3967
Potri.001G277700.v4.1	411.427	231.353	148.977	195.79	158.445	162.363	149.63
Potri.001G277800.v4.1	197.743	219.053	200.067	303.183	220.31	279.87	337.89
Potri.001G277900.v4.1	64.6933	111.353	83.2067	88.2967	73.905	56.0433	73.0433
Potri.001G278000.v4.1	106.36	153.8	107.707	92.5267	74.12	62.1167	81.3667
Potri.001G278200.v4.1	5.62667	5.18667	4.32667	1.26333	2.435	1.55	3.94333
Potri.001G278500.v4.1	254.757	125.44	206.233	187.197	165.665	228.7	136.837
Potri.001G278600.v4.1	2.42	3.54667	7.53667	4.41667	4.455	3.41	3.60333
Potri.001G278800.v4.1	51.3133	41.8233	36.39	27.6233	32.055	26.7067	33.89
Potri.001G278900.v4.1	117.66	282.427	178.763	156.04	143.17	122.167	120.817
Potri.001G279300.v4.1	124.15	47.53	55.0967	67.6667	51.465	68.46	64.8233
Potri.001G279700.v4.1	10.49	19.48	17.3433	26.44	18.47	21.3467	23.4333
Potri.001G280100.v4.1	1.78667	2.89667	3.82	2.89	3.75	2.79	4.10667
Potri.001G280200.v4.1	8.88	4.43667	13.23	6.49	7.43	4.93667	4.34
Potri.001G280400.v4.1	0.33	1.15	2.23667	2.69667	2.405	2.7	2.71667
Potri.001G280600.v4.1	14.07	35.32	31.35	25.2233	22.71	22.0167	26.9633
Potri.001G280700.v4.1	4.83	8.37	10.4333	7.73333	9.275	10.5767	6.71
Potri.001G281000.v4.1	41.75	17.3633	17.9333	13.2033	15.8	14.3267	12.92
Potri.001G281200.v4.1	1.53333	24.57	11.6033	5.36667	4.93	3.60667	4.16333
Potri.001G281300.v4.1	57.5133	75.9467	81.3233	66.8933	78.55	58.1333	65.4733
Potri.001G281400.v4.1	52.5	46.76	36.3867	34.6667	31.29	29.5467	33.27
Potri.001G281800.v4.1	4.65667	18.1433	27.6333	39.74	37	33.4433	28.3067
Potri.001G281900.v4.1	13.8633	61.1333	71.13	79.84	82.92	59.26	50.2033
Potri.001G282100.v4.1	15.5633	25.9267	24.1967	20.3233	19.465	20.3733	17.8933
Potri.001G282500.v4.1	7.52333	8.02	8.62	10.2667	11.975	10.9433	8.35
Potri.001G282900.v4.1	51.88	146.977	87.7267	92.4667	73.02	63.54	98.0233
Potri.001G283000.v4.1	1.55	4.31333	3.16667	2.69667	2.175	2.44667	3.63
Potri.001G283100.v4.1	95.9533	59.57	53.3567	48.9867	65.12	59.0467	43.8033
Potri.001G283200.v4.1	3.28667	9.93	12.7233	8.03333	11.475	7.62333	4.29
Potri.001G284600.v4.1	6.76	1.65667	1.41	1.18667	1.425	0.816667	1.08667
Potri.001G284801.v4.1	4.25333	1.28	2.09333	2.39333	3.27	2.45333	1.72
Potri.001G285100.v4.1	0.806667	5.64333	5.67667	4.14667	3.415	4.24333	4.80667
Potri.001G285300.v4.1	14.28	9.27667	16.8367	13.29	10.02	15.5333	11.9
Potri.001G285500.v4.1	29.8333	80.01	52.8367	33.2933	35.215	28.5533	31.66
Potri.001G285600.v4.1	3.73333	11.8733	10.59	6.74333	10.09	7.92	7.91
Potri.001G285700.v4.1	89.49	88.9633	104.653	99.4	87.405	106.753	107.337
Potri.001G285900.v4.1	14.6267	15.37	13.4367	18.0033	15.485	12.4767	17.8267
Potri.001G286000.v4.1	3.25333	26.87	22.3667	18.3833	20.265	22.65	24.16
Potri.001G286100.v4.1	2.32	7.09333	6.68	4.86667	5.12	5.09333	3.87
Potri.001G286200.v4.1	2.75	4.12333	3.14667	3.17333	2.115	1.79333	2.89667
Potri.001G286400.v4.1	2.33333	9.38667	12.9667	8.51333	7.15	7.09667	6.68667
Potri.001G286500.v4.1	14.7367	68.5933	69.5333	80.9667	58.56	49.86	63.07
Potri.001G286600.v4.1	50.3133	15.24	12.49	8.5	11.43	11.53	12.29
Potri.001G286700.v4.1	21.6067	60.3767	80.5	74.1133	83.84	77.9767	110.237
Potri.001G287100.v4.1	2.96333	5.23333	9.71667	11.33	8.33	8.87	12.0133
Potri.001G287200.v4.1	0	1.44	1.34667	1.62333	2.85	1.63333	3.94333
Potri.001G287400.v4.1	8.54667	8.37667	5.79667	5.01333	7.55	12.4433	12.8167
Potri.001G287500.v4.1	2.09333	0.0966667	1.20333	1.68667	3.57	2.18667	2.72667
Potri.001G287600.v4.1	3.18333	7.49333	5.25667	8.16667	5.615	7.66	8.46
Potri.001G287700.v4.1	45.1933	84.8633	74.4267	102.433	75.925	80.81	104.607
Potri.001G287900.v4.1	5.25333	8.40333	6.68667	5.97333	5.145	4.84667	5.69
Potri.001G288000.v4.1	114.833	16.0567	23.3633	22.0267	25.105	25.19	18.5233
Potri.001G288200.v4.1	241.167	82.9067	111.18	100.213	103.095	80.5367	79.7833
Potri.001G288301.v4.1	0	3.57333	100.28	563.707	280.03	74.8233	1278.47
Potri.001G288600.v4.1	133.047	1018.55	622.093	382.717	241.335	133.593	151.663
Potri.001G288900.v4.1	1.04667	0.363333	3.22667	1.80667	2.37	4.46667	3.53667
Potri.001G289001.v4.1	1.28667	8.71	6.21667	4.22667	4.12	3.36333	5.56333
Potri.001G289200.v4.1	21.9667	16.26	14.5167	10.8367	14.045	12.6667	14.71
Potri.001G289300.v4.1	2.42	4.20667	3.56333	2.83	3.705	3.3	5.01333
Potri.001G289400.v4.1	24.1633	54.12	37.2733	34.88	31.17	40.5	45.7667
Potri.001G289500.v4.1	1.35667	9.78	57.3633	45.7233	48.755	24.8467	38.76
Potri.001G289700.v4.1	0.986667	5.52	5.02333	4.65667	4.19	5.51	7.16667
Potri.001G289800.v4.1	21.0733	43.09	35.8867	22.5967	29.365	22.9767	21.95
Potri.001G290100.v4.1	1.17667	4.89	3.56667	2.25667	2.38	1.91333	1.57
Potri.001G290200.v4.1	8.45667	18.02	10.98	30.1833	18.585	13.7733	27.4467
Potri.001G290600.v4.1	2.44333	0.743333	0.906667	2.25	1.495	2.04667	4.25
Potri.001G290900.v4.1	1.01333	1.3	1.02333	1.57	1.47	1.67	1.31
Potri.001G291300.v4.1	0.973333	1.05667	0.676667	1.45333	1.62	1.41	1.17667
Potri.001G291700.v4.1	2.02	2.67667	2.35667	1.94333	2.05	2.82667	3.03333
Potri.001G291866.v4.1	2.71333	1.53	1.74333	2.43	3.225	4.22333	4.52667
Potri.001G291932.v4.1	3.39333	2.52667	2.84	3.03333	2.88	4.49667	5.08667
Potri.001G292300.v4.1	0.19	0.35	4.25	3.81	2.34	2.38	3.16667
Potri.001G292600.v4.1	0.586667	2.74667	1.65333	1.47333	1.585	1.70333	1.90333
Potri.001G292900.v4.1	7.66333	2.19333	4.88333	6.85	11.825	19.17	11.32
Potri.001G293100.v4.1	59.6367	70.43	113.957	106.45	112.32	99.5733	104.607
Potri.001G293300.v4.1	30.8233	25.1433	18.3	25.5533	30.44	38.09	35.23
Potri.001G293400.v4.1	0.673333	2.07	2.55	1.27	1.555	1.69	2.14333
Potri.001G294100.v4.1	8.15	4.42667	3.71667	1.49333	3.075	2.97	3.41
Potri.001G294200.v4.1	8.58667	10.0367	13.5	12.84	13.675	12.8933	16.2367
Potri.001G294400.v4.1	22.5	36.43	30.3	35.7867	26.485	28.46	36.7367
Potri.001G294800.v4.1	2.71	53.9433	70.9633	184.803	35.15	15.46	48.6767
Potri.001G295500.v4.1	8.29333	37.52	100.187	90.8533	96.04	116.603	86.9267
Potri.001G295800.v4.1	1.7	1.73333	1.40333	0.88	1.34	1.52	1.97333
Potri.001G295902.v4.1	498.11	2026.97	2484.66	3071.73	2286.45	2361.93	1938.07
Potri.001G296100.v4.1	9.87667	15.92	11.8233	13.0067	10.2	10.0233	15.0167
Potri.001G296200.v4.1	33.2667	28.3	27.9833	23.0333	21.76	16.3833	20.63
Potri.001G296400.v4.1	0.956667	4.36	5.46667	3.48	2.26	2.49333	5.83
Potri.001G296450.v4.1	0.12	1.10333	2.45667	2.83	1.15	4.24667	1.81
Potri.001G296500.v4.1	73.3067	62.43	99.94	137.64	91.66	109.863	132.577
Potri.001G296800.v4.1	15.8633	34.04	56.72	59.6	50.845	47.7833	47.19
Potri.001G297000.v4.1	3.58333	4.39667	8.5	9.23333	6.735	7.89667	9.31667
Potri.001G297200.v4.1	21.6933	47.1767	104.31	74.0133	66.235	86.2467	72.6033
Potri.001G297300.v4.1	14.0733	10.71	7.84333	5.21333	6.065	5.47333	5.29
Potri.001G297466.v4.1	0.77	7.10667	11.5967	6.94667	16.96	11.41	4.45333
Potri.001G297500.v4.1	14.22	19.0033	23.3933	24.8033	22.465	28.6333	28.38
Potri.001G297600.v4.1	5.86	4.60333	4.56667	4.05	4.215	4.45333	6.07333
Potri.001G297900.v4.1	84.5533	120.56	93.4467	90.9233	78.625	97.1	154.547
Potri.001G298200.v4.1	1739.41	329.853	303.263	306.04	428.95	526.827	381.697
Potri.001G298300.v4.1	2.89667	0.616667	2.01	1.56333	0.58	2.39	3.66333
Potri.001G298350.v4.1	3.11	1.12333	1.40333	0.216667	0.875	1.54667	0.856667
Potri.001G298500.v4.1	16.97	33.3333	27.08	26.4367	21.375	18.3533	23.6
Potri.001G298700.v4.1	91.68	10.7133	5.13	2.45	5.85	9.63333	11.23
Potri.001G298800.v4.1	16.8967	56.7667	51.3433	34.9733	33.655	26.2767	22.4433
Potri.001G298900.v4.1	0.413333	0.693333	1.45	1.85333	1.225	1.47	1.38
Potri.001G299000.v4.1	1.25333	11.7833	29.7133	21.47	29.275	19.11	12.4833
Potri.001G299200.v4.1	0.3	42.8933	17.4633	9.10333	11.25	8.02	7.95333
Potri.001G299500.v4.1	11.4933	4.75333	17.4533	57.3833	32.98	25.1467	46.58
Potri.001G300300.v4.1	87.11	65.5767	47.61	46.05	44.76	46.51	49.95
Potri.001G300400.v4.1	10.2367	25.4	22.6967	17.2867	15.115	12.59	18.5333
Potri.001G300500.v4.1	12.0333	37.2867	27.9067	22.0033	20.38	20.8633	20.62
Potri.001G300700.v4.1	0.926667	3.67333	15.7233	27.2433	22.385	21.1433	23.5167
Potri.001G300800.v4.1	6.49	10.6733	8.88667	7.05333	8.635	6.53333	5.33
Potri.001G300900.v4.1	18.67	166.037	93.44	60.0267	50.52	30.8333	36.0233
Potri.001G301501.v4.1	16.8867	32.47	28.8933	28.36	23.58	24.3767	26.4067
Potri.001G301900.v4.1	138.433	148.917	182.663	162.553	141.365	107.453	106.98
Potri.001G302100.v4.1	11.9567	4.60333	6.13333	7.08333	7.44	6.21	8.89333
Potri.001G302400.v4.1	0.446667	1.24333	1.25667	3.24	6.52	2.33667	9.1
Potri.001G302600.v4.1	0.68	0.97	1.29	1.20333	1.43	1.13333	2.72333
Potri.001G304000.v4.1	81.0167	188.98	139.8	86.6367	92.84	67.7567	70.4133
Potri.001G304100.v4.1	93.0667	41.1533	42.5	35.3433	44.72	41.84	38.8067
Potri.001G304200.v4.1	0.746667	0.856667	1.45333	2.09333	3.36	4.85333	6.35
Potri.001G304600.v4.1	76.2367	24.43	28.33	35.6433	37.745	45.12	39.4933
Potri.001G304700.v4.1	55.9667	257.787	206.277	169.023	151.59	112.697	117.21
Potri.001G304800.v4.1	100.36	138.883	156.957	389.763	192.94	113.277	363.343
Potri.001G304900.v4.1	77.0267	28.56	36.0133	40.2967	48.325	51.39	44.7833
Potri.001G305300.v4.1	15.4433	13.11	10.0067	8.06333	7.79	7.82	8.42
Potri.001G305800.v4.1	49.3767	23.0533	14.2433	10.5833	11.275	10.6667	11.0933
Potri.001G305900.v4.1	1.90667	5.26667	3.53333	3.33	2.93	3.87333	5.48
Potri.001G306000.v4.1	6.74333	2.13667	3.16333	2.60667	3.915	4.49667	11.4167
Potri.001G306100.v4.1	57.81	64.6267	41.7333	46.2633	37.845	35.5167	39.3233
Potri.001G307400.v4.1	62.7167	64.76	64.5567	48.5767	56.91	47.9467	46.0033
Potri.001G307700.v4.1	0.276667	8.22333	5.00667	2.24333	2.125	1.34667	1.67333
Potri.001G307800.v4.1	0.843333	1	1.01333	2.45667	1.085	2.10333	6.38667
Potri.001G308200.v4.1	0.286667	13.98	16.5733	3.84667	0.605	1.68667	9.56
Potri.001G308300.v4.1	0.27	8.23667	9.25333	3.35333	0.21	1.00333	8.61333
Potri.001G308600.v4.1	43.9067	18.4333	17.93	16.95	18.34	13.1733	19.12
Potri.001G308900.v4.1	41.9433	24.6133	25.79	18.23	20.84	17.9033	18.1367
Potri.001G309100.v4.1	20.05	131.747	85.14	55.5367	87.065	58.2633	40.8467
Potri.001G309200.v4.1	61.5433	115.767	74.9733	81.0667	66.9	58.6933	72.1267
Potri.001G309500.v4.1	438.54	752.607	976.72	1197.81	1400.04	1442.11	1403.11
Potri.001G309700.v4.1	1.95	4.38	2.72333	1.53333	0.73	1.34	1.36333
Potri.001G309800.v4.1	52.7667	12.6333	12.4733	8.55	12.345	11.32	10.4167
Potri.001G309900.v4.1	4.17333	4.73333	22.2833	74.71	4.445	3.62333	9.76667
Potri.001G310200.v4.1	0.56	1.38	1.70667	1.05	1.125	1.11	0.49
Potri.001G310400.v4.1	0.396667	11.93	36.6733	30.4367	22.2	28.3267	28.61
Potri.001G310500.v4.1	34.5067	37.4833	70.7933	31.3333	42.79	21.6233	20.4233
Potri.001G310900.v4.1	36.21	24.7833	21.0967	18.5833	19.515	18.9967	22.03
Potri.001G311600.v4.1	48.1967	119.42	151.657	152.167	180.22	208.593	156.513
Potri.001G311700.v4.1	43.4533	103.277	175.953	135.503	69.21	27.7833	59.1333
Potri.001G312600.v4.1	0.143333	1.42667	1.73667	0.79	2.425	2.58	1.32333
Potri.001G312800.v4.1	2.68667	7.38667	7.82333	7.71333	5.065	5.40333	7.23667
Potri.001G313000.v4.1	1.39667	7.66	23.8767	6.2	9.765	3.91	6.17333
Potri.001G313900.v4.1	9.20333	5.24333	8.64	9.31	7.845	9.3	12.17
Potri.001G314100.v4.1	7.43	28.9033	25.7867	25.9033	19.53	18.45	20.9267
Potri.001G314200.v4.1	26.01	263.417	238.283	224.14	179.46	146.443	161.377
Potri.001G314500.v4.1	112.593	825.277	692.12	607.233	490.045	390.393	376.437
Potri.001G314700.v4.1	2.33	13.11	8.94	4.51667	4.365	3.82667	4.61333
Potri.001G314800.v4.1	134.75	49.4	43.3833	39.4233	50.95	68.44	60.6867
Potri.001G314900.v4.1	20.5167	4.52	3.91333	4.77667	3.085	5.48	5.90333
Potri.001G315000.v4.1	0.93	6.51333	13.83	18.1367	21.37	20.98	14.7367
Potri.001G315200.v4.1	0.986667	2.26667	2.16667	1.32333	1.325	0.956667	0.816667
Potri.001G315400.v4.1	1.52	167.407	159.197	141.363	140.925	113.963	111.437
Potri.001G315800.v4.1	40.94	82.6967	67.41	67.3767	54.345	54.0767	75.6067
Potri.001G315950.v4.1	3.59	1.51333	1.61667	1.65333	2.045	1.89667	2.02667
Potri.001G316300.v4.1	3.45	7.93667	11.6867	9.08	12.075	10.1567	6.76667
Potri.001G317200.v4.1	3.95667	4.18667	3.78333	1.71333	2.415	1.93667	2.07333
Potri.001G317300.v4.1	34.62	179.923	112.307	123.693	79.335	73.2367	86.1667
Potri.001G317400.v4.1	2.27333	4.64333	4.58333	4.32667	4.38	3.46333	3.29
Potri.001G317500.v4.1	33.69	65.6333	61.43	48.1167	59.225	47.4433	53.4733
Potri.001G317600.v4.1	2.04	0.646667	0.656667	1.05333	3.275	3.02667	1.63667
Potri.001G317700.v4.1	0.61	17.14	13.3833	6.37333	6.555	4.75333	6.04667
Potri.001G317900.v4.1	3.18	13.5367	18.8433	16.4	17.63	17.0567	16.2033
Potri.001G318100.v4.1	13.4467	12.04	15.24	9.36333	15.45	14.4167	9.43
Potri.001G318800.v4.1	6.56333	11.6367	9.76667	3.95667	6.535	4.42667	4.38
Potri.001G319000.v4.1	18.2633	17.1167	16.5333	12.9767	19.35	17.04	14.3733
Potri.001G319100.v4.1	474.133	105.09	66	70.76	103.13	148.35	147.947
Potri.001G319600.v4.1	21.48	8.79	11.55	9.18667	10.03	10.5667	12.29
Potri.001G319800.v4.1	33.5033	413.273	221.037	155.77	130.48	95.1033	90.2767
Potri.001G320000.v4.1	35.1233	59.76	86.7867	75.2667	82.37	95.3	73.4733
Potri.001G320201.v4.1	0.863333	1.97667	1.77333	1.81	1.45	1.67333	1.18
Potri.001G320300.v4.1	10.3133	12.1767	9.51667	9.33	9.74	8.76667	11.56
Potri.001G320400.v4.1	110.243	196.717	153.81	166.497	136.38	96.9433	152.7
Potri.001G320500.v4.1	133.193	279.033	276.783	270.493	243.41	186.117	261.9
Potri.001G320700.v4.1	0.81	0.633333	1.81	1.77667	2.375	2.08	1.92667
Potri.001G321000.v4.1	7.63667	11.2067	22.4133	17.3433	14.295	16.6867	16.4533
Potri.001G321100.v4.1	3.02	20.12	14.5333	10.9733	10.605	9.68	10.5933
Potri.001G321600.v4.1	60.67	18.6967	17.86	16.63	29.7	19.0667	17.3567
Potri.001G321800.v4.1	3.31333	2.45	1.4	1.95	1.5	2.47333	2.74333
Potri.001G322300.v4.1	98.7967	222.79	162.017	120.197	110.695	87.2167	99.17
Potri.001G322900.v4.1	36.6267	18.63	16.17	19.9733	15.345	17.38	22.3233
Potri.001G323000.v4.1	2.11	10.1467	5.78	5.62	5.435	3.73333	4.12333
Potri.001G323200.v4.1	10.6367	9.39667	5.12	8.67667	6.855	7.43667	10.3
Potri.001G323400.v4.1	16.2133	62.58	41.8367	48.97	42.825	33.85	40.9167
Potri.001G324200.v4.1	5.02333	10.09	9.11667	6.62667	9.215	7.51	5.97667
Potri.001G324300.v4.1	5.56	36.8433	21.02	12.6167	12.37	9.17	10.1867
Potri.001G324500.v4.1	0	1.76	2.69	4.06667	2.455	1.42	5.83333
Potri.001G325000.v4.1	54.32	144.133	89.38	80.11	76.065	65.3867	69.71
Potri.001G325100.v4.1	38.82	92.0867	206.963	147.277	138.735	80.5933	81.9667
Potri.001G325200.v4.1	0.163333	1.49667	3.51333	1.96333	3.12	3.38	2.85
Potri.001G325700.v4.1	34.5667	21.9533	16.7467	14.0067	15.84	17.1867	16.8833
Potri.001G326200.v4.1	1.69667	9.94333	73.0433	74.8467	71.49	89.1367	66.38
Potri.001G326400.v4.1	25.5267	173.503	108.317	59.4433	50.425	36.87	41.1767
Potri.001G326500.v4.1	17.9667	11.41	9.95667	7.51667	8.855	8.04	8.57667
Potri.001G326700.v4.1	16.3933	9.20333	7.94333	7.15667	7.705	7.64667	8.21
Potri.001G326800.v4.1	9.51667	2.83667	1.58	0.783333	0.98	0.99	0.733333
Potri.001G327000.v4.1	113.54	47.7467	36.6	12.64	15.35	14.5533	17.9067
Potri.001G327100.v4.1	164.32	56.6633	52.05	42.4867	57.9	68.2033	67.8333
Potri.001G327800.v4.1	8.01667	11.9933	8.59333	13.3067	6.125	5.58667	9.23667
Potri.001G328000.v4.1	1.34667	9.30667	8.16333	9.36	3.245	3.51	6.44
Potri.001G328300.v4.1	11.9233	3.42	3.94333	2.94667	2.79	1.76333	3.70333
Potri.001G328701.v4.1	67.89	20.7133	13.4967	10.8367	12.84	16.8467	22.8967
Potri.001G329000.v4.1	48.0533	60.02	54.6067	70.47	80.47	95.22	76.62
Potri.001G329100.v4.1	152.647	69.22	89.73	49.66	85.105	68.58	33.1367
Potri.001G329400.v4.1	508.617	1196.14	800.277	763.143	586.155	496.063	587.02
Potri.001G329500.v4.1	26.1233	43.42	33.5733	38.9467	27.24	34.8133	35.45
Potri.001G329600.v4.1	1.89667	10.68	7.61333	7.08333	6.26	7.08333	7.16
Potri.001G329700.v4.1	25.0233	10.85	17.6167	18.6933	23.48	22.44	22.3633
Potri.001G329900.v4.1	0.47	7.13333	5.07667	12.4567	8.73	8.11	14.6767
Potri.001G330200.v4.1	14.9167	57.3167	39.0933	39.3133	30.655	26.04	31.5767
Potri.001G330501.v4.1	4.89333	19.95	24.8	33.9533	34.4	33.37	35.4967
Potri.001G330800.v4.1	26.3933	12.4233	14.6567	15.6467	17.61	20.54	18.2333
Potri.001G331500.v4.1	26.0767	121.597	77.0933	102.73	68.26	52.1167	65.7367
Potri.001G331700.v4.1	63.7933	21.9767	12.55	10.5833	22.39	24.04	15.3567
Potri.001G331900.v4.1	8.53333	7	5.39	5.93333	4.61	4.28667	5.60333
Potri.001G332300.v4.1	3.01667	11.7333	15.7633	17.9233	18.69	21.6467	24.39
Potri.001G332500.v4.1	485.143	277.817	303.877	346.21	359.01	412.737	326.98
Potri.001G332800.v4.1	2.56333	6.97667	5.10333	6.57667	4.25	10.39	14.71
Potri.001G332900.v4.1	0.0533333	0.693333	9.44667	4.78	3.655	2.95	4.11667
Potri.001G333000.v4.1	0.0666667	0.54	1.61	2.32667	2.52	2.2	8.07333
Potri.001G333100.v4.1	26.2867	113.19	128.647	75.52	63.21	46.1667	41.0867
Potri.001G333200.v4.1	0.133333	2.42333	5.92333	5.87667	5.09	4.44667	6.73333
Potri.001G333500.v4.1	10.1733	22.5733	15.3933	13.02	13.18	11.5167	12.6
Potri.001G333700.v4.1	4.94333	39.7567	25.0267	11.9667	12.99	10.5133	11.91
Potri.001G333800.v4.1	10.98	37.9767	20.6533	13.4933	13.945	9.22667	10.92
Potri.001G333902.v4.1	1.13	3.76	3.77	3.35333	4.425	2.93	4.02667
Potri.001G334700.v4.1	3.46667	6.55	7.27667	6.04333	7.785	8.81	9.81333
Potri.001G334800.v4.1	0.756667	10.1133	16.4933	12.96	10.535	5.87333	4.68333
Potri.001G334900.v4.1	3.67667	23.3067	24.2233	22.48	19.68	14.0167	18.3167
Potri.001G335000.v4.1	30.4067	11.7333	12.2367	10.28	12.385	13.1	13.3333
Potri.001G335100.v4.1	4.45667	6.32333	9.93333	9.71	7.85	7.04333	10.7833
Potri.001G335300.v4.1	21.1667	36.74	59.2133	83.6733	62.57	25.01	46.2433
Potri.001G335400.v4.1	5.55333	2.45333	2.63333	3.78333	2.07	4.28667	8.93667
Potri.001G335600.v4.1	50.9067	110.147	104.573	115.797	96.89	115.83	111.137
Potri.001G335700.v4.1	7.81	112.453	70.5533	46.9467	44.76	33.9967	34.78
Potri.001G336200.v4.1	0.23	5.38667	3.63667	11.7633	14.965	41.94	34.0033
Potri.001G336400.v4.1	18.9833	22.9467	19.7033	16.71	15.44	12.4933	15.24
Potri.001G336500.v4.1	8.13333	9.66333	5.20667	6.46	5.27	4.61333	6.28667
Potri.001G336766.v4.1	11.03	8.91333	6.26333	10.75	10.475	17.5433	16.0933
Potri.001G336900.v4.1	59.5933	46.28	39.1167	37.27	30.91	30.5933	33.91
Potri.001G337100.v4.1	3.65333	9.38667	6.51333	7.25	8.405	10.3233	13.5067
Potri.001G337200.v4.1	4.10667	7.52333	7.47667	8.48	7.075	8.37333	13.9467
Potri.001G337300.v4.1	12.0933	5.83667	6.20333	5.44667	5.91	6.85333	6.71667
Potri.001G337400.v4.1	802.343	253.747	217.983	183.363	215.62	150.173	138.063
Potri.001G338000.v4.1	15.5267	21.8967	21.78	14.5467	16.98	13.5033	15.2633
Potri.001G338200.v4.1	7.46333	36.07	24.85	19.0467	19.315	18.8133	18.0833
Potri.001G338700.v4.1	16.2	29.2767	27.1233	23.2667	22.255	18.02	19.2267
Potri.001G338900.v4.1	17.02	13.3267	23.9333	31.96	23.27	27.2333	31.8833
Potri.001G339100.v4.1	0	0.456667	30.2433	14.9833	14.17	26.9067	14.66
Potri.001G339150.v4.1	10.86	80.5733	41.8767	18.7767	17.175	17.5833	15.88
Potri.001G339500.v4.1	0	4.06333	20.2433	47.2133	37.035	10.2167	43.0267
Potri.001G339900.v4.1	6.05	19.7367	11.41	10.4067	8.18	5.72667	7.31667
Potri.001G340000.v4.1	4.15667	6.24	8.77667	14.4067	11.755	17.9633	23.2867
Potri.001G340100.v4.1	3.07667	15.55	9.11667	10.4533	5.43	5.49	6.77
Potri.001G340400.v4.1	1.36	0.166667	1.19333	7.92667	4.445	8.61	21.44
Potri.001G341100.v4.1	100.287	165.363	138.007	87.1733	98.31	71.7	73.09
Potri.001G341300.v4.1	36.31	42.27	35.7533	30.02	26.305	23.4467	22.6333
Potri.001G341400.v4.1	15.9533	42.5667	33.6533	24.5833	26.27	23.1833	24.5133
Potri.001G341900.v4.1	2.44	17.8567	14.4667	7.08333	8.195	5.64667	5.95333
Potri.001G342000.v4.1	35.4267	6.23	6.07667	4.68333	7.815	11.24	10.1733
Potri.001G342400.v4.1	90.3767	85.4833	68.1733	49.53	49.465	50.9033	47.34
Potri.001G342500.v4.1	187.15	843.123	690.25	583.83	483.375	395.613	408.437
Potri.001G342700.v4.1	31.6633	43.8167	41.21	46.6433	47.105	57.8333	57.2
Potri.001G342800.v4.1	13.2633	20.8267	20.9767	22.4767	20.015	24.96	20.5867
Potri.001G343000.v4.1	15.5	4.65667	3.31	4.74	5.85	5.86667	4.17
Potri.001G343100.v4.1	5.48333	20.7667	12.7033	8.58	7.95	7.27333	7.88667
Potri.001G343600.v4.1	11.2967	6.82667	9.27667	7.63667	7.905	8.59667	9.23333
Potri.001G343700.v4.1	1.26333	7.87333	5.29667	3.40667	2.93	2.22667	2.43667
Potri.001G343800.v4.1	1.25	1.99	4.31667	3.08	4.74	3.68667	4.32333
Potri.001G343900.v4.1	50.5367	36.6033	51.2333	37.72	39.98	41.9567	42.0133
Potri.001G344000.v4.1	17.7867	35.8233	27.8267	21.54	21.62	18.9733	17.12
Potri.001G344100.v4.1	227.11	138.86	95.99	158.13	115.995	194.177	234.15
Potri.001G344600.v4.1	8.58	4.1	7.17667	6.90667	8.1	11.5467	11.26
Potri.001G344800.v4.1	1.24	0.553333	0.526667	0.986667	1.11	1.82667	1.78
Potri.001G345100.v4.1	5.25667	21.8367	16.3033	8.28	11.575	9.06667	9.39
Potri.001G345300.v4.1	24.43	23.1033	31.6633	58.7133	70.74	72.1	91.8333
Potri.001G345500.v4.1	33.6467	25.62	23.3067	22.23	22.285	19.6533	26.8467
Potri.001G345700.v4.1	0.316667	1.47667	7.04667	10.31	9.81	60.5533	57.86
Potri.001G346100.v4.1	24.73	111.36	68.0633	77.2767	61.215	62.79	67.8967
Potri.001G346800.v4.1	0.54	12.7067	240.87	266.04	302.12	221.33	146.723
Potri.001G346900.v4.1	39.6533	6.47333	7.96333	8.17333	8.8	9.40333	7.83667
Potri.001G347100.v4.1	281.417	106.67	197.627	179.037	227.01	215.097	153.81
Potri.001G347600.v4.1	19.2033	3.9	3.01333	2.34333	1.795	1.17667	1.16333
Potri.001G347700.v4.1	40.3	57.8567	59.9833	43.4567	47.9	44.7333	45.9533
Potri.001G347800.v4.1	36.1167	91.68	60.4667	45.7533	41.605	30.7333	33.52
Potri.001G347900.v4.1	0.613333	13.2133	7.83	2.48333	3.205	1.63333	2.04667
Potri.001G348300.v4.1	9.46667	0.786667	1.37	2.42	2.76	4.49333	3.5
Potri.001G348400.v4.1	4.28	16.7033	15.0267	15.8867	13.595	14.82	19.0033
Potri.001G348600.v4.1	24.6633	22.1267	21.9233	23.73	17.88	14.8167	14.8433
Potri.001G348651.v4.1	2.87667	5.37	2.33333	3.24333	1.745	2.68	4.02333
Potri.001G349000.v4.1	9.01	22.16	16.3133	13.03	12.41	12.3	13.9267
Potri.001G349500.v4.1	19.1267	32.3967	21.58	20.92	15.85	14.2133	16.5567
Potri.001G349800.v4.1	15.0133	12.22	10.5167	7.47333	8.125	7.60333	8.26667
Potri.001G349900.v4.1	5.28667	4.63333	6.5	7.09667	5.355	6.92333	8.10667
Potri.001G350400.v4.1	22.07	25.7033	22.15	15.9167	20.54	16.81	15.12
Potri.001G350500.v4.1	6.61333	23.6533	15.8767	14.9467	13.765	13.4933	12.97
Potri.001G350700.v4.1	16.8933	9.74667	11.3333	8.19333	9.855	9.66667	9.19667
Potri.001G350801.v4.1	5.69	12.49	8.34333	6.65	6.48	6.31	7.47
Potri.001G350900.v4.1	197.043	114.84	71.6033	71.4833	56.705	56.8133	65.7533
Potri.001G351000.v4.1	0.386667	11.9333	40.8933	28.0167	26.775	18.7333	17.66
Potri.001G351200.v4.1	47.9767	28.2333	33.1433	35.7767	31.145	39.44	39.5967
Potri.001G351400.v4.1	9.72667	26.8167	19.9233	18.95	17.745	20.9967	19.49
Potri.001G351800.v4.1	16.6733	10.66	8.33667	7.11667	8.095	9.22333	10.2233
Potri.001G352000.v4.1	209.553	156.837	143.99	105.953	127.39	131.3	120.56
Potri.001G352100.v4.1	211.563	120.993	90.3233	42.1033	73.95	73.11	47.44
Potri.001G352300.v4.1	17.3767	9.76	13.62	11.4967	12.045	12.33	16.7167
Potri.001G352400.v4.1	5.28667	6.26667	6.71	7.99	9.965	7.95	18.8533
Potri.001G352500.v4.1	4.51	2.81667	4.75	2.79333	5.71	5.35	2.97667
Potri.001G352700.v4.1	3.13667	11.3467	17.4967	17.25	16.25	18.0867	21.6
Potri.001G352800.v4.1	13.19	47.3	31.1933	30.8233	23.105	23.2433	26.26
Potri.001G353100.v4.1	52.9767	51.1667	45.6667	42.6633	66.635	59.5933	45.42
Potri.001G353500.v4.1	707.943	339.817	500.323	526.08	636.375	593.623	389.067
Potri.001G353700.v4.1	29.9133	19.16	19.04	16.7267	20.235	22.66	26.0133
Potri.001G353800.v4.1	49.7933	25.5967	16.2033	15.1633	16.835	17.13	15.5567
Potri.001G353900.v4.1	298.787	469.157	410.29	316.327	299.685	254.623	278.003
Potri.001G354300.v4.1	0.216667	3.96667	2.21667	1.67667	1.315	1.11667	0.66
Potri.001G355100.v4.1	4.48333	30.5	20.1067	20.7133	18.405	8.51	10.85
Potri.001G355500.v4.1	4.47333	3.54333	3.25667	2.83667	2.255	4.06667	3.49333
Potri.001G355600.v4.1	112.32	135.843	160.843	144.753	151.955	164.12	189.7
Potri.001G355650.v4.1	3.18	1.92667	2.27333	2.45333	0.585	1.72	1.94333
Potri.001G355800.v4.1	7.30667	18.7933	17.5	12.2133	15.535	15.2533	14.2733
Potri.001G356100.v4.1	38.1867	46.5367	62.1333	72.1867	75.75	91.6467	75.9467
Potri.001G356400.v4.1	40.7767	8.97667	7.94667	10.0567	9.565	11.7167	13.4467
Potri.001G356500.v4.1	11.4567	69.01	83.5	99.66	85.74	96.3633	90.0633
Potri.001G356800.v4.1	34.24	46.5167	40	27.3867	37.245	29.4233	28.62
Potri.001G356900.v4.1	278.213	239.437	251.33	459.58	375.605	475.113	572.99
Potri.001G357000.v4.1	84.9567	126.093	104.46	85.1167	85.15	70.04	75.1433
Potri.001G357100.v4.1	11.2167	9.62667	8.50333	11.65	10.005	12.4833	15.77
Potri.001G357700.v4.1	0.906667	5.39333	12.1867	17.6367	14.94	18.4633	22.91
Potri.001G357900.v4.1	61.2	44.1667	41.71	32.35	35.31	31.7533	32.3967
Potri.001G358300.v4.1	43.7567	31.6	19.4467	14.6467	15.04	18.5867	25.06
Potri.001G358400.v4.1	4.07333	29.8	18.58	13.6	11.76	10.7333	12.5267
Potri.001G358500.v4.1	9.57	15.99	23.5633	25.09	21.05	22.88	26.9233
Potri.001G358600.v4.1	8.81667	34.0433	34.15	35.6	34.125	39.2767	42.6767
Potri.001G358800.v4.1	6.52	8.79667	8.1	8.43667	6.21	5.78333	8.22
Potri.001G359500.v4.1	34.34	31.6667	25.0367	20.0833	19.865	18.7667	19.6167
Potri.001G359700.v4.1	55.3333	34.11	29.14	26.9133	28.44	26.8967	29.52
Potri.001G359900.v4.1	17.59	23.97	24.85	19.5167	26.095	23.91	22.6667
Potri.001G360100.v4.1	36.2733	15.0467	16.5867	18.23	15.9	14.22	17.01
Potri.001G360600.v4.1	38.13	18.7867	17.27	15.36	19.925	18.8667	20.3267
Potri.001G360700.v4.1	0.79	2.18667	6.2	3.84667	4.435	3.53667	3.13667
Potri.001G360800.v4.1	0.45	1.05667	2.59	1.95	2.315	1.58333	1.8
Potri.001G361100.v4.1	423.053	200.163	188.407	278.66	321.515	415.313	400.273
Potri.001G361200.v4.1	1.11667	1.88	2.38333	3.07	4.215	3.16333	4.68
Potri.001G361300.v4.1	19.6433	14.74	16.17	16.0533	13.275	11.8467	15.5867
Potri.001G361500.v4.1	10.9667	42.09	32.3533	21.6833	22.385	16.86	16.2267
Potri.001G361800.v4.1	10.9733	14.2067	9.38	5.65667	5.705	4.25	4.14667
Potri.001G362000.v4.1	16.3133	27.6667	18.0067	10.88	11.15	8.05333	9.61
Potri.001G362200.v4.1	14.2833	5.2	5.83333	3.69	4.675	3.20667	3.36333
Potri.001G362300.v4.1	8.73333	8.51667	5.95333	4.72333	5.43	4.09667	5.23333
Potri.001G365500.v4.1	19.8267	96.72	69.4233	106.19	149.225	134.31	139.637
Potri.001G366000.v4.1	11.9167	25.7933	27.8733	22.6367	18.23	18.27	22.57
Potri.001G366100.v4.1	8.48333	11.2367	6.65333	8.05333	5.195	5.42667	6.95667
Potri.001G364500.v4.1	42.55	51.2467	42.4	33.1167	31.44	28.1267	27.5233
Potri.001G366500.v4.1	9.99333	3.37333	1.8	3.78333	1.975	6.68	7.79
Potri.001G366900.v4.1	20.8733	35.0967	41.5467	69.3967	71.145	102.617	115.107
Potri.001G367100.v4.1	5.70667	1.49333	6.09667	23.3833	17.85	33.21	41.89
Potri.001G367400.v4.1	66.91	42	36.0867	37.75	43.86	48.72	64.38
Potri.001G367500.v4.1	28.5267	2.86	1.54667	2.38667	3.02	5.00667	6.49
Potri.001G367900.v4.1	12.33	6.4	18.86	20.69	25.515	16.7633	24.0133
Potri.001G368000.v4.1	245.157	83.9133	86.7333	166.447	146.16	143.007	166.623
Potri.001G368100.v4.1	12.2267	12.2067	7.81	7.39333	6.17	6.06667	7.07667
Potri.001G368401.v4.1	1.62667	4.67667	3.71	2.18667	2.075	1.44667	2.16
Potri.001G368500.v4.1	11.2867	7.79	6.49333	4.97333	5.14	5.7	5.12667
Potri.001G368600.v4.1	26.0167	23.7833	19.7267	15.4133	17.74	15.2433	19.0467
Potri.001G368900.v4.1	254.11	249.763	309.003	424.94	431.49	493.203	398.237
Potri.001G369100.v4.1	1	1.67667	1.73667	3.39667	2.94	0.923333	2.33667
Potri.001G369400.v4.1	41.4833	21.4967	26.04	35.88	30.175	26.95	52.6967
Potri.001G369500.v4.1	7.12333	47.7067	32.05	15.58	16.25	10.7533	12.8567
Potri.001G369600.v4.1	28.5667	70.0967	45.0133	23.52	23.86	19.8833	23.8
Potri.001G369900.v4.1	3.25	7.89333	4.52667	3.61	3.875	3.88	4.23667
Potri.001G370000.v4.1	89.11	144.4	104.337	92.3533	78.895	66.2367	83.7733
Potri.001G370200.v4.1	14.24	20.2833	16.2967	24.31	12.365	13.06	18.3367
Potri.001G370300.v4.1	206.48	98.4133	96.0967	97.9233	98.68	99.1733	119.477
Potri.001G370900.v4.1	6.39333	11.4933	8.39	5.01333	6.355	5.66333	6.6
Potri.001G371200.v4.1	5.47	0.953333	0.996667	0.986667	1.955	1.85333	3.04667
Potri.001G371600.v4.1	34.3833	30.7367	32.2033	22.1267	29.205	24.84	21.9
Potri.001G371800.v4.1	15.6067	12.75	27.3767	30.2133	34.06	38.6067	49.2467
Potri.001G371900.v4.1	86.7567	137.027	109.083	91.57	80.465	76.7	93.4033
Potri.001G372100.v4.1	11.4667	24.4467	17.8233	19.79	13.155	14.9067	17.7467
Potri.001G372300.v4.1	2.64	3.70333	5.59667	6.45667	6.91	9.36333	6.78667
Potri.001G372500.v4.1	0.62	3.76333	3.6	2.06333	1.235	1.25333	1.21333
Potri.001G372800.v4.1	0.0266667	0.376667	6.16333	2.71333	4.13	3.90667	2.68333
Potri.001G373100.v4.1	0.523333	0.513333	2.23333	2.38333	3.04	4.38667	4.88667
Potri.001G373200.v4.1	19.0967	46.1433	35.8667	32.8367	26.39	23.7333	25.8833
Potri.001G373500.v4.1	40.9567	30.1267	21.18	16.7467	15.67	15.0433	17.8733
Potri.001G373700.v4.1	195.337	371.49	271.463	246.427	271.845	230.55	231.223
Potri.001G373900.v4.1	5.19667	4.90333	4.84333	3.83667	3.69	4.14667	3.65
Potri.001G374000.v4.1	117.983	93.5033	86.7	83.7233	78.04	80.0533	94.5733
Potri.001G374100.v4.1	82.9167	53.6867	47.23	62.27	94.365	102.267	76.17
Potri.001G375500.v4.1	28.21	93.7033	62.7733	66.7867	73.795	73.9067	66.9467
Potri.001G376100.v4.1	0	0.74	1.17333	4.36667	4.52	1.44667	2.85
Potri.001G376200.v4.1	0.116667	0.39	5.24	2.86333	22.5	6.60333	10.8367
Potri.001G376500.v4.1	15.22	100.417	68.52	50.2633	33.12	20.3867	31.4067
Potri.001G376600.v4.1	3.33	8.54	7.01333	3.44667	4.13	3.24	3.20667
Potri.001G376800.v4.1	3.39667	11.0167	9.95333	9.72	8.78	7.28667	6.93
Potri.001G376900.v4.1	0.893333	7.83	5.67333	3.51333	3.135	2.67667	2.85333
Potri.001G377400.v4.1	262.463	166.667	180.363	136.18	192.495	181.943	139.463
Potri.001G377900.v4.1	0.88	2.26333	9.29	21.45	20.475	8.02667	14.89
Potri.001G378400.v4.1	1.43333	32.6467	19.7533	9.13667	9.59	7.20333	4.86333
Potri.001G379000.v4.1	60.3333	496.233	293.57	280.157	182.31	164.19	404.587
Potri.001G379150.v4.1	2.04	5.61333	5.36333	4.18	6.965	3.67333	4.40667
Potri.001G379800.v4.1	13.4267	19.05	18.6033	18.6667	18.24	19.0733	22.7433
Potri.001G380000.v4.1	2.21667	13.17	5.58333	2.45	2.91	4.32333	12.06
Potri.001G380100.v4.1	2.03333	4.06	3	3.14	4.83	4.71	14.7833
Potri.001G380200.v4.1	92.4	155	115.673	131.913	106.685	111.467	144.59
Potri.001G380400.v4.1	6.35333	8.95	9.21	8.36	9.6	8.88	12.7933
Potri.001G380800.v4.1	1.02	6.21333	11.6267	18.4533	10.76	7.73667	9.24
Potri.001G381000.v4.1	4.56667	21.8567	76.86	42.83	47.215	41.4633	22.4867
Potri.001G381300.v4.1	159.743	79.9333	129.333	121.893	154.74	119.58	92.2467
Potri.001G381700.v4.1	81.48	70.8267	58.44	64.3767	67.01	54.4533	62.4967
Potri.001G382400.v4.1	19.72	3.08333	3.72	9.99333	10.6	8.55667	23.3833
Potri.001G383000.v4.1	42.7567	29.58	28.2367	19.1267	23.79	24.8133	18.8833
Potri.001G383500.v4.1	29.1067	63.8233	64.4667	56.48	46.62	38.13	55.9467
Potri.001G383600.v4.1	2.07667	1.06667	3.63	3.04	1.91	3.26667	4.56667
Potri.001G384000.v4.1	42.5167	25.11	22.9033	21.8833	21.535	16.95	14.2633
Potri.001G384300.v4.1	1.56667	3.07667	4.50667	3.58	5.345	5.5	5.08
Potri.001G385200.v4.1	5.07667	7.52	7.07	5.99	6.765	5.01667	7.5
Potri.001G385300.v4.1	15.54	6.06	6.02	4.06333	5.64	4.26333	5.17667
Potri.001G385750.v4.1	3.67667	2.06333	1.44333	0.65	2.03	0.666667	0.713333
Potri.001G386000.v4.1	3.12667	4.39	3.46333	4.25667	4.075	3.19333	4.48333
Potri.001G386100.v4.1	7.22333	2.66	3.07667	2.39333	3.045	2.11667	1.97667
Potri.001G386300.v4.1	3.71	1.53	1.25333	0.783333	1.125	0.886667	1.19333
Potri.001G386900.v4.1	1.57667	0.873333	1.49333	0.893333	0.98	1.52	1.95333
Potri.001G387100.v4.1	16.5067	16.47	18.3967	21.5633	26.505	23.98	26.95
Potri.001G387600.v4.1	90.4567	258.843	185.313	126.767	106.56	75.98	93.3833
Potri.001G387900.v4.1	0.0666667	22.3667	25.52	13.79	6.3	2.37333	3.39333
Potri.001G388100.v4.1	0	6.07667	6.18667	2.97	1.645	0.596667	0.74
Potri.001G388200.v4.1	0.0166667	6.18333	5.97	4.03	1.29	0.693333	1.08333
Potri.001G388300.v4.1	0.0266667	6.79333	6.15667	4.4	1.045	0.646667	1.12
Potri.001G388801.v4.1	0.0833333	47.88	38.0333	26.6767	9.365	4.43667	6.58667
Potri.001G388900.v4.1	1.81333	182.503	30.9767	64.6467	31.265	12.14	14.7567
Potri.001G389200.v4.1	0.986667	1.23667	5.07667	10.7233	8.225	13.8233	16.41
Potri.001G389800.v4.1	1.49333	2.82	2.47	1.26333	2.105	2.73667	3.89
Potri.001G390500.v4.1	51.8733	22.29	21.4633	22.2633	25.55	29.6033	29.5033
Potri.001G390600.v4.1	3.25333	12.38	6.16667	3.56333	3.38	3.03333	3.08
Potri.001G390900.v4.1	156.46	145.187	112.74	215.287	137.8	212.273	273.58
Potri.001G391200.v4.1	6.13	47.5833	64.42	75.52	57.585	29.07	22.6167
Potri.001G391300.v4.1	1.98	4.47	7.50667	5.90667	2.725	1.48	2.57333
Potri.001G391400.v4.1	3.65667	16.5333	17.3533	15.88	14.495	12.0733	12.56
Potri.001G391900.v4.1	168.837	93.3967	89.1467	117.937	163.88	147.24	132.103
Potri.001G392200.v4.1	52.2033	162.65	139.19	171.793	135.93	126.087	151.83
Potri.001G392500.v4.1	223.857	268.263	212.593	237.557	181.44	192.137	278.43
Potri.001G392601.v4.1	12.94	21.9133	18.93	14.2833	17.32	15.1933	13.41
Potri.001G393200.v4.1	13.9167	12.76	5.26	2.82	6.34	1.65	1.21
Potri.001G393400.v4.1	17.1	64.62	37.7333	26.06	21.515	19.0833	24.1533
Potri.001G393800.v4.1	0.37	0.103333	1.63667	3.13667	2.4	2.15667	6.10333
Potri.001G394000.v4.1	17.55	39.09	40.0167	26.09	34.465	30.8667	27.29
Potri.001G394200.v4.1	2.29333	18.0533	13.4733	8.25	8.79	8.47667	9.12333
Potri.001G394400.v4.1	0.586667	33.61	16.74	14.6367	7.6	14.13	20.6867
Potri.001G394600.v4.1	30.9833	33.1233	26.7	20.5467	22.645	19.8867	21.7133
Potri.001G395300.v4.1	1.47333	1.05667	1.26	0.846667	0.98	1.93333	1.77
Potri.001G395400.v4.1	7.59333	5.41667	4.84667	5.44667	5.295	6.87	6.83
Potri.001G395700.v4.1	20.3867	15.5367	14.6767	13.72	12.92	18.68	17.8733
Potri.001G395900.v4.1	18.1467	15.8133	12.2367	13.56	13.035	17.56	16.6067
Potri.001G396100.v4.1	15.9167	29.15	32.44	30.8567	25.815	26.0567	55.2167
Potri.001G396500.v4.1	198.013	52.27	39.92	36.63	32.645	34.3433	41.1033
Potri.001G396600.v4.1	74.5767	70.69	44.0267	36.76	32.425	39.7833	40.3667
Potri.001G397200.v4.1	1.18	11.3633	33.9967	18.8833	13.06	20.2233	19.5433
Potri.001G397600.v4.1	11.35	13.9233	15.1167	13.8067	14.745	12.98	15.01
Potri.001G397800.v4.1	3.85667	2.63667	6.88667	9.52667	7.81	6.94667	11.91
Potri.001G398300.v4.1	0.653333	2.11667	1.33667	1.30333	2.94	1.19	1.17667
Potri.001G398700.v4.1	4.06667	21.63	33.0967	55.8833	49.43	74.7867	83.0667
Potri.001G398800.v4.1	5.29333	1.74	2.43	3.05	2.04	2.94	4.13
Potri.001G398900.v4.1	3.10667	17.09	11.1533	9.34	8.24	8.12333	7.79
Potri.001G399000.v4.1	226.733	115.47	102.48	124.64	124.74	144.907	150.343
Potri.001G399100.v4.1	114.147	13.1133	17.4667	25.8833	26.96	42.3567	39.3267
Potri.001G399500.v4.1	6.29333	7.22	9.24333	7.89333	5.79	8.19	10.09
Potri.001G399700.v4.1	7.83667	14.0333	15.4833	12.8367	14.23	15.4133	15.0733
Potri.001G399800.v4.1	1.81	4.70333	4.61667	3.92	3.85	4.30667	4.34333
Potri.001G400200.v4.1	465.337	174.593	227.493	871.763	589.585	1323.91	1483.21
Potri.001G400100.v4.1	8694.91	3779	6348.57	12520.6	13055.4	25427.1	22214.2
Potri.001G400401.v4.1	0	29.9	20.9133	11.7533	8.72	6.84	7.52
Potri.001G400800.v4.1	23.81	19.4833	18.3133	11.3633	12.285	13.1633	12.8133
Potri.001G401600.v4.1	14.3733	23.6867	23.0933	23.0933	21.225	20.3267	20.3733
Potri.001G402000.v4.1	90.5867	242.113	228.5	269.663	183.225	195.233	197.71
Potri.001G402400.v4.1	4.41333	5.74333	9.03667	8.33	8.13	6.64333	9.71667
Potri.001G402600.v4.1	2.51	75.79	33.7633	47.0667	12.61	17.0333	27.7033
Potri.001G402900.v4.1	2.97	5.43	4.36333	3.96	2.715	2.38667	4.16333
Potri.001G403000.v4.1	63.9667	42.23	29.5633	70.5567	69.675	98.68	104.547
Potri.001G403300.v4.1	5.85667	14.02	15.9267	15.74	13.395	14.6767	15.8467
Potri.001G403400.v4.1	6.43	8.01667	10.1267	6.53	8.56	6.97	7.51667
Potri.001G403500.v4.1	33.2433	18.86	18.0267	21.5433	16.945	19.6867	27.95
Potri.001G403600.v4.1	6.06	23.9533	25.9567	18.9233	12.45	14.9767	25.42
Potri.001G403700.v4.1	0.973333	0.88	2.12	1.47333	1.545	2.19667	1.94667
Potri.001G404100.v4.1	14.2167	13.38	20.7867	26.15	19.44	17.9967	36.17
Potri.001G404400.v4.1	28.6967	13.8767	15.0167	28.6567	23.115	43.34	35.55
Potri.001G404600.v4.1	18.22	13.76	11.5	10.6967	11.615	14.1267	12.8633
Potri.001G404700.v4.1	0.9	4.20667	2.97	2.21	2.32	2.78	2.28
Potri.001G404800.v4.1	1.41333	7.32333	8.21667	6.61333	9.74	6.36667	5.73667
Potri.001G404875.v4.1	0.346667	2.28333	3.33333	2.01333	2.92	2.36667	1.63
Potri.001G405200.v4.1	8.20333	5.93333	17.9767	18.8067	14.725	22.3833	23.9533
Potri.001G405500.v4.1	0.286667	3.60667	13.3067	7.77667	7.81	4.19667	6.1
Potri.001G405800.v4.1	286.177	58.1433	67.9767	65.7	75.52	69.7233	50.61
Potri.001G405900.v4.1	11.52	1.65	0.97	1.23333	1.3	2.85667	1.14
Potri.001G406000.v4.1	12.8867	4.97667	5.83	5.27667	6.845	7.29333	5.94333
Potri.001G406200.v4.1	206.653	107.377	95.4167	106.983	86.145	90.1967	102.15
Potri.001G406500.v4.1	23.2867	14.3367	17.5667	33.59	9.425	14.1567	25.57
Potri.001G406700.v4.1	25.2333	7.40333	9.29	6.25	7.785	6.41333	4.77
Potri.001G406900.v4.1	82.2967	117.01	104.11	100.107	86.065	79.4867	81.7133
Potri.001G407800.v4.1	0.496667	1.14	6.65333	11.39	12.085	17.42	6.70333
Potri.001G408200.v4.1	17.65	21.1233	20.7167	27.06	33.545	32.84	33.1133
Potri.001G408300.v4.1	0.38	8.71667	10.0867	15.4433	12.575	9.85	7.82
Potri.001G409100.v4.1	10.1567	8.50667	9.19667	7.06	7.855	6.01	7.23
Potri.001G414700.v4.1	325.343	49.3133	50.06	36.4233	36.715	35.9667	40.34
Potri.001G413700.v4.1	3.01667	5.51	5.61667	4.70667	4.995	5.44	6.93667
Potri.001G412900.v4.1	13.7333	11.42	8.33333	7.01	6.71	14.1933	13.65
Potri.001G412454.v4.1	6.90667	1.53333	1.81333	2.1	3.25	3.86667	4.25
Potri.001G412377.v4.1	16.7	2.87667	4.74667	7.50667	7.475	9.78667	12.2233
Potri.001G412100.v4.1	24.1567	15.79	18.65	22.62	19.83	13.6833	19.5167
Potri.001G412000.v4.1	34.37	48.1433	48.6467	44.22	45.185	37.2467	35.8233
Potri.001G412077.v4.1	193.367	193.137	453.403	378.79	374.935	456.987	331.003
Potri.001G411700.v4.1	1.43	1.55667	1.36	1.32	1.07	1.02333	0.873333
Potri.001G411300.v4.1	11.6967	0.986667	0.873333	1.3	1.035	1.81667	2.35667
Potri.001G411100.v4.1	2.35333	0.81	1.27	1.22667	1.41	2.58667	2.18
Potri.001G411000.v4.1	2.61667	0.896667	1.15667	0.93	1.645	2.12667	2.35
Potri.001G410700.v4.1	8.79667	88.45	114.323	174.597	110.625	125.49	131.933
Potri.001G410300.v4.1	4.61667	1.36	13.3733	19.32	20.54	39.0733	42.4567
Potri.001G410100.v4.1	95.9167	13.67	12.3367	10.88	16.47	16.4233	12.54
Potri.001G409900.v4.1	0.616667	4.44667	4.36667	2.19667	5.53	3.06333	3.38667
Potri.001G409800.v4.1	5.10333	94.8567	46.3	28.2667	26.725	17.6933	23.9633
Potri.001G409600.v4.1	6.03333	6.70667	6.84333	9.08	10.115	14.8767	18.27
Potri.001G409500.v4.1	182.617	90.24	199.967	153.847	180.025	239.937	128.54
Potri.001G415300.v4.1	5.68	5.26667	6.83333	7.96333	5.57	3.73333	5.69333
Potri.001G415400.v4.1	38.8367	138.04	74.3967	72.8	55.315	63.0267	59.2433
Potri.001G415500.v4.1	1.23333	7.3	10.0433	6.61667	11.755	10.2567	6.21333
Potri.001G415600.v4.1	0.426667	0.56	2.88667	2.23	1.28	2.02333	2.15333
Potri.001G416200.v4.1	2.42333	0.74	2.04667	4.11	4.975	4.8	10.34
Potri.001G416300.v4.1	7.94	2.76	3.83333	2.72	3.81	3.29667	3.93667
Potri.001G416400.v4.1	16.8367	7	5.34667	6.61333	7.095	10.13	11.02
Potri.001G416500.v4.1	747.287	46.3233	48.81	78.58	140.28	198.47	235.167
Potri.001G417000.v4.1	20.5533	14.6333	15.85	18.1767	22.13	23.9833	24.08
Potri.001G417200.v4.1	20.0233	17.18	21.05	16.21	19.375	14.79	16.7367
Potri.001G417400.v4.1	1.34	7.18667	6.06	3.13667	4.085	3.4	2.81333
Potri.001G418000.v4.1	4.11	3.88667	4.58667	7.02333	4.06	7.49	10.38
Potri.001G418100.v4.1	8.19333	1.09667	1.00667	1.24	1.25	2.26333	2.82
Potri.001G418600.v4.1	467.877	221.37	265.313	304.303	238.73	270.933	358.947
Potri.001G418800.v4.1	5.9	13.7167	9.83333	9.77333	11.78	15.3067	13.4833
Potri.001G419100.v4.1	0.426667	0.923333	1.61333	2.09	1.85	2.28333	2.90333
Potri.001G419400.v4.1	0.19	0.38	0.59	1.99	2.36	2.49	3.92
Potri.001G420200.v4.1	38.8633	67.85	61.39	69.1567	52.795	34.53	61.28
Potri.001G420300.v4.1	1.43	23.19	14.63	12.3533	10.56	9.43	9.86667
Potri.001G420400.v4.1	31.1633	36.8867	35.3233	26.08	30.89	27.13	24.12
Potri.001G420700.v4.1	28.1467	5.33	3.64333	6.48667	4.565	5.46333	10.2333
Potri.001G420800.v4.1	0.0233333	3.26667	2.93333	3.94333	2.485	2.19333	3.58667
Potri.001G420900.v4.1	10.1467	31.35	19.3633	25.24	18.62	22.2033	22.2467
Potri.001G421200.v4.1	5.98333	1.12667	1.25667	1.12	1.55	1.06667	1.74667
Potri.001G421300.v4.1	16.49	20.5967	16.7133	9.37	13.1	11.4833	9.60667
Potri.001G422301.v4.1	454.923	570.093	464.537	603.107	620.455	584.23	400.197
Potri.001G424950.v4.1	225.66	259.807	322.213	362.237	392.045	403.407	291.297
Potri.001G424500.v4.1	35.64	30.4133	22.1567	25.32	22.815	26.2533	29.07
Potri.001G424000.v4.1	22.6167	52.32	32.8767	57.1267	29.655	38.14	48.33
Potri.001G423900.v4.1	2.2	3.22	2.44333	2.48333	2.08	2.10333	2.88667
Potri.001G423600.v4.1	3.50667	9.10667	7.56333	3.14	4.45	3.03	3.15
Potri.001G423400.v4.1	106.943	186.9	163.503	122.277	149.91	129.13	107.17
Potri.001G423300.v4.1	5.71	26.4467	20.03	11.45	13.16	10.31	10.1233
Potri.001G423200.v4.1	5.49333	1.93333	1.92	1.41667	1.65	1.11667	1.58667
Potri.001G422966.v4.1	0.723333	2.53667	1.98333	0.91	1.57	1.31667	1.67
Potri.001G429200.v4.1	1.16667	4.13	3.71333	3.02	3.315	2.77667	3.12333
Potri.001G429660.v4.1	0.27	0.966667	1.2	1.23	1.215	1.49333	1.44
Potri.001G425800.v4.1	1.10667	2.74333	3.87	2.50667	2.36	2.44	2.21667
Potri.001G432540.v4.1	2.38667	11.9033	8.13667	9.27	7.56	7.51333	6.94333
Potri.001G433466.v4.1	0.333333	1.67333	2.64	1.75667	2.815	1.86333	1.62
Potri.001G435400.v4.1	4.73333	6.87333	5.24	15.1367	6.89	10.6533	16.7033
Potri.001G435500.v4.1	8.74	10.2167	8.23333	7.53333	7.885	8.03667	5.05667
Potri.001G435700.v4.1	33.39	114.187	78.1667	57.38	40.365	30.8767	47.3
Potri.001G435900.v4.1	0.156667	1.61	3.99667	4.70667	3.065	1.66667	2.11333
Potri.001G436100.v4.1	7.75667	19.2033	14.31	15.48	6.2	5.41	5.70667
Potri.001G436300.v4.1	22.0567	13.6167	9.49667	8.95333	9.32	9.42333	8.79333
Potri.001G436500.v4.1	1.69667	10.26	8.09333	7.97	6.97	4.57	6.91667
Potri.001G436600.v4.1	7.29333	24.2267	21.54	56.7767	42.3	30.09	52.7167
Potri.001G431700.v4.1	1.41	7.66667	8.06667	16.5567	14.475	8.21	22.0033
Potri.001G436800.v4.1	2.00667	5.95	6.68333	20.0467	16.555	8.79	21.5467
Potri.001G437000.v4.1	4.05333	15.9767	16.7567	30.5033	23.905	17.76	33.1667
Potri.001G437200.v4.1	5.77333	4.82667	5.35	13.0633	11.255	8.89333	12.56
Potri.001G438400.v4.1	5.46333	11.6033	33.5667	25.63	27.27	15.5	14.8067
Potri.001G438800.v4.1	20.9867	9.46	18.47	18.58	18.65	71.3533	114.897
Potri.001G439100.v4.1	9.36333	3.11333	2.51667	2.37333	2.015	2.64667	3.23667
Potri.001G439600.v4.1	176.363	8.88333	5.31667	7.93333	5.21	5.06	8.92667
Potri.001G440100.v4.1	37.5833	62.52	46.4433	31.2933	30.665	27.1633	32.6
Potri.001G441400.v4.1	0.78	2.16	2.07667	1.82667	1.77	0.776667	1.61667
Potri.001G441801.v4.1	0.766667	2.23667	2.38	1.88333	1.31	0.59	1.61
Potri.001G442200.v4.1	2.13333	2.02	1.69	2.51	1.415	0.573333	2.63667
Potri.001G442300.v4.1	2.29333	4.98667	2.51333	1.48667	2.82	2.49	8.77
Potri.001G442400.v4.1	42.7967	35.08	40.0833	32.0067	34.14	29.5767	24.06
Potri.001G442500.v4.1	3.50667	3.93667	3.11	3.98667	2.705	1.75667	3.68667
Potri.001G442600.v4.1	142.01	31.2667	33.86	7.45333	6.345	4.04	5.27667
Potri.001G442800.v4.1	2.84	9.36667	8.43333	8.12333	5.55	5.3	6.21667
Potri.001G443200.v4.1	19.69	17.0833	17.4233	11.9467	16.965	14.2667	14.9133
Potri.001G448000.v4.1	2.26333	4.95	3.10667	6.81667	7.54	7.78667	11.5867
Potri.001G448900.v4.1	15.1267	7.18333	7.22333	6.56667	7.225	7.95	8.84333
Potri.001G449100.v4.1	40.5733	19.1367	38.4633	42.5833	44.53	65.9167	70.0267
Potri.001G449633.v4.1	23.8167	16.1867	15.9467	10.97	9.985	12.09	14.7467
Potri.001G449800.v4.1	5.47333	5.15	13.71	8.40333	5.13	6.48	3.95667
Potri.001G449900.v4.1	0.546667	2.32667	3.1	2.70667	1.28	2.27	0.996667
Potri.001G450000.v4.1	206.637	345.24	742.893	432.093	437.645	362.467	222.41
Potri.001G450100.v4.1	136.987	174.127	229.567	216.103	202	223.013	150.667
Potri.001G450200.v4.1	0.443333	1.02	3.34333	5.51333	7.21	6.52333	6.94
Potri.001G450700.v4.1	4.03667	2.97	1.83333	1.52667	3.355	2.92667	5.95333
Potri.001G450900.v4.1	6.44	25.8167	23.3233	22.6067	21.345	24.5233	25.3067
Potri.001G451100.v4.1	14.68	43.3867	31.0767	38.99	51.305	53.17	58.48
Potri.001G451300.v4.1	2.59667	1.37	5.80667	6.51	4.055	0.366667	15.7533
Potri.001G451600.v4.1	2.42333	10.53	17.3433	12.78	16.345	8.54667	17.5
Potri.001G452100.v4.1	3.93333	103.387	70.0233	54.9033	35.455	30.8233	33.3633
Potri.001G452400.v4.1	192.24	5.71333	7.88667	8.95	18.26	18.3833	72.7567
Potri.001G452600.v4.1	70.13	8.02667	5.32667	14.46	10.275	6.42	8.21333
Potri.001G452700.v4.1	14.35	5.22667	3.99667	3.67667	3.265	2.64333	3.61667
Potri.001G453200.v4.1	42.6033	26.94	27.04	23.49	28.14	30.17	28.78
Potri.001G453400.v4.1	4.55667	43.4133	28.77	25.7433	22.38	20.64	22.27
Potri.001G453600.v4.1	17.4533	13.8333	14.84	16.18	14.345	17.9167	27.9333
Potri.001G453800.v4.1	452.49	205.54	103.183	145.81	212.45	268.213	213.733
Potri.001G453900.v4.1	100.243	339.07	255.627	173.807	160.79	118.327	111.097
Potri.001G454000.v4.1	36.3967	132.12	103.14	63.8533	65.155	51.15	43.6967
Potri.001G454101.v4.1	104.323	404.297	295.557	193.743	178.78	130.797	132.003
Potri.001G454200.v4.1	6.21333	6.2	5.42	3.98333	4.86	3.75	4.32667
Potri.001G454300.v4.1	49.7533	38.3233	27.3067	46.1867	43.85	42.2067	73.2633
Potri.001G454400.v4.1	340.64	119.923	120.097	97.35	130.285	95.3267	81.9167
Potri.001G454500.v4.1	25.9567	4.28667	3.90333	3.80667	5.36	8.85333	6.65333
Potri.001G454900.v4.1	2.67333	26.4767	17.07	20.1833	14.46	18.22	21.2267
Potri.001G455000.v4.1	14.0033	3.52	17.1233	19.9167	21.34	19.8867	22.4467
Potri.001G455400.v4.1	0.12	2.17667	3.40333	9.57333	9.185	4.29333	5.76333
Potri.001G455600.v4.1	11.8	14.6667	13.5633	7.92333	12.79	9.65333	8.70333
Potri.001G455800.v4.1	14.6067	5.87667	14.8333	16.8633	18.41	22.47	27.4067
Potri.001G455900.v4.1	14.2933	44	28.34	27.5833	28.625	28.29	24.5567
Potri.001G456400.v4.1	3.22333	3.12333	3.51	4.32333	3.06	1.35667	2.07667
Potri.001G456600.v4.1	10.4767	7.54333	7.09667	6.16333	6.59	6.24	6.73333
Potri.001G456800.v4.1	46.9467	97.38	68.4733	70.0033	56.99	43.9867	63.4033
Potri.001G457000.v4.1	2.18	4.36333	2.92333	1.81333	4.82	5.55667	5.3
Potri.001G457900.v4.1	1.17333	14.8267	6.67667	4.11667	4.46	3.53333	4.61
Potri.001G458200.v4.1	6.02667	21.3833	13.6767	6.47333	6.8	5.3	5.91
Potri.001G458600.v4.1	18.1067	21.45	23.4733	24.1567	29.575	37.7733	29.1467
Potri.001G459200.v4.1	0.316667	8.40667	14	44.3233	20.49	10.1733	24.8067
Potri.001G459400.v4.1	5.03	5.61667	2.32667	0.9	2.47	1.30333	1.3
Potri.001G459500.v4.1	3.92333	1.61333	1.13	1.37	1.45	1.09333	1.13333
Potri.001G459700.v4.1	479.83	71.4367	53.34	40.66	48.755	37.0833	37.7367
Potri.001G459900.v4.1	5.15	5.55	4.18	3.59667	3.49	3.68	3.94333
Potri.001G460100.v4.1	30.51	96.66	75.2667	56.8967	48.89	42.19	46.53
Potri.001G460400.v4.1	66.7033	25.9667	22.6933	23.52	20.91	30.55	34.6433
Potri.001G461100.v4.1	6.19	27.57	17.9533	10.1633	9.4	8.68667	9.04
Potri.001G461300.v4.1	1.05333	16.0767	10.2233	7.18333	8.155	6.88	7.44667
Potri.001G461400.v4.1	0	0.113333	1.3	4.16333	6.935	4.24	7.55333
Potri.001G462600.v4.1	5.56667	63.3033	122.993	211.003	120.97	68.2633	102.803
Potri.001G462800.v4.1	0.65	0.253333	2.57333	5.16667	2.485	4.25667	5.89
Potri.001G463300.v4.1	0.0133333	6.77333	38.55	100.467	166.06	50.6367	172.95
Potri.001G463400.v4.1	0.0133333	0.543333	0.936667	0.873333	3.63	4.09333	12.09
Potri.001G463700.v4.1	2.07	4.79667	3.78333	2.12667	2.425	1.98667	2.05667
Potri.001G463800.v4.1	0.153333	1.89	4.65667	3.99	6.705	7.21	15.04
Potri.001G464300.v4.1	27.1967	115.957	171.367	168.463	144.42	213.8	123.19
Potri.001G464400.v4.1	113.687	100.03	97.0033	77.6133	91.745	82.6633	69.2833
Potri.001G465300.v4.1	5.88333	12.4333	9.11333	9.34333	6.495	6.74667	9.03667
Potri.001G465600.v4.1	39.44	40.8233	37.7733	46.7333	48.895	55.5367	52.6067
Potri.001G465800.v4.1	0.17	2.28333	2.79333	2.13333	2.305	2.14333	2.01
Potri.001G465900.v4.1	20.42	119.453	91.7967	68.87	66.355	51.3333	50.91
Potri.001G466000.v4.1	78.2367	394.377	393.18	280.55	330.44	268.273	258.023
Potri.001G466066.v4.1	0.15	5.17	2.4	1.77	1.705	1.69667	1.30667
Potri.001G466166.v4.1	59.0067	17.5733	13.72	8.89333	6.955	5.70333	4.85
Potri.001G466200.v4.1	65.05	27.3067	21.0333	13.3133	13.42	13.46	10.8333
Potri.001G466300.v4.1	79.7033	22.4967	18.4133	9.37333	6.43	4.17667	5.34333
Potri.001G466400.v4.1	45.5167	15.43	13.9733	7.11	6.82	5.85667	5.37667
Potri.001G466800.v4.1	11.7667	9.75	9.82	9.88667	11.11	14.6567	19.8633
Potri.001G467000.v4.1	1.66	3.59667	3.77	3.89	4.605	5.98	6.40333
Potri.001G467200.v4.1	0.486667	3.85333	4.27667	3.66	2.82	2.33667	3.77
Potri.001G467300.v4.1	0.07	5.98	8.6	3.23	3.395	1.20333	0.44
Potri.001G467400.v4.1	4.78	17.0967	13.9133	7.62667	8.7	6.57333	6.5
Potri.001G468100.v4.1	4.19333	5.55	3.99667	4.69667	3.99	5.52333	8.4
Potri.001G468700.v4.1	34.11	29.9233	25.65	28.75	32.89	42.9433	54.1333
Potri.001G469200.v4.1	23.17	35.2333	29.64	26.4333	19.95	16.6767	21.9067
Potri.001G469300.v4.1	22.4167	23.89	21.8	21.9333	18.295	16.75	22.42
Potri.001G469500.v4.1	17.4567	15.2167	12.1667	8.29333	9.75	8.94667	10.4933
Potri.001G469600.v4.1	1.25667	1.55	2.39667	7.54667	5.52	5.72667	10.0267
Potri.001G469701.v4.1	0.846667	2.96	3.04	3.92333	4.085	3.85	3.38667
Potri.001G470100.v4.1	0.826667	1.24667	1.69	2.27	1.915	2.47333	2.57333
Potri.001G470200.v4.1	0.286667	2.59	3.69667	3.72	4.88	4.19667	4.01333
Potri.001G470300.v4.1	54.5933	36.81	39.6867	51.0833	52.42	60.92	60.1
Potri.001G470500.v4.1	1.38333	3.51	2.44333	2.09667	1.435	1.49667	2.18333
Potri.001G470600.v4.1	34.7167	13.1933	7.93333	8.36333	8.515	7.68333	11.31
Potri.001G470700.v4.1	0	2.15667	0.946667	1.37	0.695	0.743333	3.94
Potri.001G470900.v4.1	8.69333	32.3967	24.1467	27.9267	19.66	21.3967	26.6933
Potri.001G471000.v4.1	68.1333	51.2033	48.3767	35.39	39.175	28.77	37.74
Potri.001G471100.v4.1	88.5367	24.9133	18.4333	15.2767	16.085	16.2267	16.1667
Potri.001G471200.v4.1	270.407	181.353	152.987	153.693	165.695	188.15	222.093
Potri.001G471300.v4.1	16.14	11.22	18.0267	16.1667	14.745	16.8433	16.6267
Potri.001G471400.v4.1	6.69333	12.0133	8.94	10.8833	8.16	10.8467	13.66
Potri.001G471600.v4.1	3.87	3.24667	4.35333	4.10667	4.56	5.24333	2.11667
Potri.001G471700.v4.1	26.01	13.76	15.7333	17.15	17.47	19.7467	23.17
Potri.001G471900.v4.1	26.0033	70.7033	42.1467	39.1267	27.23	43.2867	51.56
Potri.001G472800.v4.1	14.7733	9.76333	10.2033	11.98	12.425	13.0733	14.5467
Potri.001G472900.v4.1	3.58667	6.19667	5.42667	3.43	5.585	3.61333	4.56667
Potri.001G473300.v4.1	14.2333	39.12	36.3267	32.1733	30.815	27.7733	32.4
Potri.002G000100.v4.1	36.75	30.95	18.0433	16.2333	14.77	15.3033	15.9967
Potri.002G000500.v4.1	26.8467	18.4833	26.4467	22.9533	18.54	19.0367	23.9767
Potri.002G000800.v4.1	137.06	50.77	64.02	52.4567	69.76	58.1067	47.72
Potri.002G001000.v4.1	7.91	10.6467	9.76667	7.11333	10.36	7.95667	7.16333
Potri.002G001250.v4.1	3.63	16.8667	16.2667	11.3867	24.275	18.9167	11.7433
Potri.002G001400.v4.1	94.8233	130.73	203.143	204.367	201.775	282.43	132.343
Potri.002G001700.v4.1	8.88	8.43667	7.87333	6.32667	7.015	6.33	8.43667
Potri.002G001900.v4.1	2.73	2.97333	5.09	7.14333	8.075	7.04	7.46667
Potri.002G002100.v4.1	1.01	2.03333	5.92667	4.53667	0.695	1.96	1.64333
Potri.002G002200.v4.1	179.157	75.7967	52.12	44.2767	53.06	45.3833	54.09
Potri.002G002400.v4.1	42.3433	34.5533	39.5867	31.01	38.17	32.1867	30.2
Potri.002G002700.v4.1	19.7767	18.07	20.0233	26.4633	29.85	35.7467	27.2733
Potri.002G002900.v4.1	67.5967	37.9333	34.7333	29.4967	39.79	36.19	36.8333
Potri.002G003100.v4.1	204.96	415.453	174.077	186.43	165.625	151.397	145.02
Potri.002G003600.v4.1	16.5767	39.7967	31.83	23.32	31.32	25.41	25.03
Potri.002G003800.v4.1	97.19	16.47	21.7333	21.2733	19.12	27.0333	27.0767
Potri.002G004000.v4.1	13.1933	12.2333	22.47	19.0333	22.41	23.71	21.2167
Potri.002G004500.v4.1	127.29	144.993	121.69	80.6967	110.14	82.37	82.1867
Potri.002G005400.v4.1	0.14	1.58667	1.79667	1.74	1.25	1.64333	1.22667
Potri.002G005600.v4.1	14.5	36.2267	31.2967	25.7467	28.88	26.46	27.3067
Potri.002G006200.v4.1	46.1433	34.99	28.37	30.8767	28.785	34.1233	36.6567
Potri.002G006300.v4.1	2.18333	2.50667	2.39333	2.95	2.295	3.21333	3.05333
Potri.002G006400.v4.1	14.1167	10.6633	14.6967	9.27667	10.09	11.3633	10.5
Potri.002G006600.v4.1	45.39	69.26	58.5633	52.02	44.205	38.6767	44.56
Potri.002G007150.v4.1	5.21333	5.89667	6.66667	4.52	4.575	4.00667	3.82333
Potri.002G007201.v4.1	5.92667	6.34333	7.1	5.31	6.885	5.42667	4.83
Potri.002G007300.v4.1	0	0.466667	15.0133	12.09	21.5	11.3367	11.1833
Potri.002G007400.v4.1	21.2633	1.36667	2.33333	4.16	3.305	3.14333	8.54
Potri.002G007601.v4.1	0.363333	7.69667	5.94667	7.39	8.085	6.80333	6.67
Potri.002G007700.v4.1	2.54	7.55667	9.28	9.85333	9.615	10.4433	12.5933
Potri.002G008176.v4.1	1.01333	1.50667	0.746667	1.02	2.54	2.14	1.52
Potri.002G008800.v4.1	20.11	12.87	20.8367	20.56	23.95	27.8433	27.6633
Potri.002G009000.v4.1	2036.02	881.667	704.287	952.297	888.7	1027.13	1087.3
Potri.002G009300.v4.1	0.62	1.53667	1.94667	1.49667	2.63	2.77667	2.6
Potri.002G009600.v4.1	5.15667	9.00667	9.01333	13.7267	7.245	7.81333	11.02
Potri.002G009800.v4.1	1332.93	609.413	379.897	474.87	659.725	650.9	514.51
Potri.002G010100.v4.1	145.377	270.87	284.943	180.82	298	233.02	146.44
Potri.002G010200.v4.1	23.1267	72.2967	40.63	40.17	33.775	29.5967	33.0233
Potri.002G010400.v4.1	0.593333	0.853333	0.97	4.55	4.345	2.9	4.27333
Potri.002G010900.v4.1	5.77667	4.11333	3.20333	2.91	3.24	2.91333	2.97
Potri.002G011000.v4.1	1.23667	7.57	5.51667	4.59333	4.46	4.95667	6.74333
Potri.002G011100.v4.1	0.38	3.29	3.88333	2.74333	3.64	2.19	2.92
Potri.002G011400.v4.1	13.2267	10.7633	9.38667	9.14333	6.565	6.71333	8.78
Potri.002G011800.v4.1	24.8567	23.7633	32.0233	46.86	44.27	50.4	46.5867
Potri.002G012000.v4.1	30.85	51.08	23.9933	25.1233	18.63	22.1333	30.4133
Potri.002G012100.v4.1	0.813333	1.25333	1.26333	1.22	1.49	1.45667	1.75667
Potri.002G012700.v4.1	128.973	427.977	356.503	416.617	277.505	272.817	306.883
Potri.002G012900.v4.1	26.2567	5.79667	7.52	7.78333	2.715	10.52	28.0433
Potri.002G013400.v4.1	1.59	2.47	1.7	10.6567	6.225	3.35667	7.43333
Potri.002G013601.v4.1	10.8633	35.5167	32.6533	22.66	18.42	16.51	16.29
Potri.002G013700.v4.1	0.963333	5.11333	23.3033	10	15.235	8.09333	6.06667
Potri.002G013900.v4.1	2.32667	11.9067	12.99	12.5067	11.45	9.21667	13.2067
Potri.002G014300.v4.1	16.1733	13.73	25.37	21.3767	24.24	33.2267	48.9567
Potri.002G014400.v4.1	2.10667	8.39667	8.86333	5.99	5.56	5.86333	6.31667
Potri.002G014500.v4.1	3.22667	4.74	4.32	5.76667	5.7	8.39	8.32
Potri.002G014700.v4.1	196.62	351.217	243.867	409.153	482.43	353.777	364.403
Potri.002G014800.v4.1	0.67	5.06	3.38667	2.92667	2.78	2.09	2.16
Potri.002G015002.v4.1	8.28333	15.27	10.9367	10.1733	9.74	8.04	9.34667
Potri.002G015100.v4.1	100.98	843.563	917.54	1044.02	671.6	815.367	821.86
Potri.002G015200.v4.1	19.57	239.263	151.633	203.843	186.65	220.107	218.27
Potri.002G015400.v4.1	54.43	8.19	5.88333	3.96667	5.49	5.81333	5.31333
Potri.002G015900.v4.1	74.5	56.33	43.5733	55.9767	44.995	52.42	57.75
Potri.002G016000.v4.1	0.926667	29.3833	16.9633	11.49	7.78	10.1633	15.1733
Potri.002G016200.v4.1	2.49	1.05	1.31667	2.76667	6.825	8.86	9.53
Potri.002G016300.v4.1	13.7233	9.79667	33.44	39.61	41	41.51	56.8867
Potri.002G016500.v4.1	2.86333	3.02	5.82	8.94667	2.81	1.61333	4.31
Potri.002G016600.v4.1	10.99	21.71	21.2167	18.55	15.16	12.3567	14.29
Potri.002G016900.v4.1	38.6	134.777	129.527	99.13	102.725	87.01	80.8333
Potri.002G017500.v4.1	8.46	3.38333	3.24	4.23667	7.09	6.06	14.1867
Potri.002G017600.v4.1	50.8	86.5967	89.28	60.76	72.375	65.5267	67.8567
Potri.002G018100.v4.1	38.0633	23.1967	17.0333	22.1133	17.225	20.9933	25.8633
Potri.002G018300.v4.1	0.02	0.246667	1.95667	6.80667	2.265	4.78333	6.10333
Potri.002G018400.v4.1	61.4267	16.4133	18.1467	15.5933	21.245	21.1767	20.2467
Potri.002G018600.v4.1	3.09	9.01333	6.15667	6.00667	5.495	5.51	8.22
Potri.002G019300.v4.1	6.09	7.78	4.35	3.59	2.235	0.956667	1.98333
Potri.002G019400.v4.1	26.0333	18.5633	16.5867	14.3233	16.515	16.3833	16.9867
Potri.002G019500.v4.1	27.7333	13.2533	21.09	16.1033	19.415	16.1867	17.9433
Potri.002G019700.v4.1	7.49	6.66333	22.29	37.1667	26.265	24.9333	65.3067
Potri.002G019800.v4.1	0.283333	1.44667	1.69	1.39667	1.86	4.15667	6.62333
Potri.002G020000.v4.1	20.1	12.74	12.75	10.4233	13.69	12.7	10.82
Potri.002G020200.v4.1	28.2333	87.0267	59.7267	53.96	46.205	42.0333	33.04
Potri.002G020249.v4.1	2.88333	4.22333	4.03333	5.04667	3.84	5.21	3.50333
Potri.002G020500.v4.1	80.9733	55.1567	55.8033	56.05	78.525	88.4433	57.2167
Potri.002G020700.v4.1	137	200.523	167.14	176.103	254.095	316.6	197.567
Potri.002G020800.v4.1	147.127	245.823	303.41	461.347	535.53	697.227	470.037
Potri.002G020900.v4.1	248.47	125.51	136.497	169.253	168.455	182.003	143.747
Potri.002G021300.v4.1	0.696667	5.86	4.32333	2.91	3.13	2.61667	2.60333
Potri.002G021400.v4.1	7.1	6.61333	8.16333	16.15	7.425	3.81333	8.29667
Potri.002G021500.v4.1	117.453	432.57	231.983	180.7	146.99	116.5	142.75
Potri.002G021800.v4.1	45.7767	65.8567	123.987	232.147	180.37	155.287	130.37
Potri.002G022100.v4.1	15.64	1.47333	2.45667	2.41333	3.735	6.49667	16.8433
Potri.002G022200.v4.1	2.26	0.916667	0.656667	0.756667	0.94	1.21	1.83333
Potri.002G022600.v4.1	4.13667	58.96	91.59	31.87	299.76	43.78	52.4433
Potri.002G022800.v4.1	19.3567	13.92	19.0267	19.3033	28.515	22.0333	15.45
Potri.002G022900.v4.1	38.1467	56.7467	61.66	60	47.21	36.6433	51.08
Potri.002G023000.v4.1	1.32	1.55	1.36333	1.55	2.34	3.81333	2.88
Potri.002G023300.v4.1	5.44667	20.6867	16.9967	11.2667	10.555	10.5267	11.0933
Potri.002G023400.v4.1	9.35	3.61333	4.82667	3.75667	3.57	3.75	4.12667
Potri.002G023500.v4.1	83.2333	25.9867	22.71	26.12	27.865	29.7933	28.3933
Potri.002G023600.v4.1	0.273333	3.17667	2.17	2.06333	1.37	2.11667	2.82333
Potri.002G023700.v4.1	19.7667	48.0267	40.14	34.7933	31.59	28.67	26.7733
Potri.002G023800.v4.1	35.4633	22.7467	22.9267	17.9833	19.235	19.2733	15.85
Potri.002G024000.v4.1	5.65667	4.47	2.48667	2.28333	1.84	2.46667	3.01667
Potri.002G024100.v4.1	12.8067	24.12	25.6867	24.36	33.84	33.5567	27.1133
Potri.002G024200.v4.1	3.16333	46.55	22.86	19.0533	15.445	11.07	10.86
Potri.002G024300.v4.1	0.693333	18.7233	32	66.0467	48.885	43.0467	55.3267
Potri.002G024400.v4.1	0.396667	0.86	2.95333	2.91333	2.96	3.38333	5.45667
Potri.002G024601.v4.1	5.25	13.79	10.5333	7.30333	7.71	7.35	8.63
Potri.002G024700.v4.1	2.23667	4.61333	7.49667	8.78667	8.345	6.95333	11.9633
Potri.002G024900.v4.1	107.26	265.447	182.673	191.347	149.78	131.43	156.097
Potri.002G025100.v4.1	15.1667	36.69	36.5967	34.9133	34.01	30.0733	34.5233
Potri.002G025200.v4.1	0.4	9.06333	9.12667	10.51	16.06	17.2833	13.2967
Potri.002G025500.v4.1	0.87	5.27667	9.12	12.9533	19.87	14.59	10.2767
Potri.002G025600.v4.1	11.4167	11.1067	9.79333	8.78667	8.325	8.95	7.09333
Potri.002G025800.v4.1	0.85	5.25333	7.91667	9.79667	16.145	12.58	7.29667
Potri.002G026300.v4.1	0.296667	1.15333	1.43	2.30333	3.275	2.66667	1.79667
Potri.002G026600.v4.1	40.5867	31.3833	31.2633	22.15	29.765	25.5767	24.32
Potri.002G026700.v4.1	35.59	44.41	55.52	56.8967	48.02	54.7467	63.0567
Potri.002G026800.v4.1	30.3	64.0967	63.6	51.7367	59.31	63.6633	54.09
Potri.002G027000.v4.1	0.0733333	0.616667	6.75333	7.69333	3.41	7.32333	4.71
Potri.002G027100.v4.1	16.1333	9.30333	8.99667	6.05333	8.285	7.48333	6.82667
Potri.002G027300.v4.1	13.8233	19.64	21.63	24.69	18.695	19.2733	25.6033
Potri.002G027900.v4.1	13.1833	12.9333	15.97	19.7933	17.42	20.92	25.4333
Potri.002G028100.v4.1	0.47	2.16	1.76667	1.01333	1.01	1.23	1.22333
Potri.002G028400.v4.1	5.13	4.00667	4.85333	5.17	5.22	8.82667	9.94667
Potri.002G028600.v4.1	4.50667	7.95667	8.64333	6.46333	7.475	5.73333	6.58
Potri.002G028700.v4.1	66.23	46.7067	38.68	44.52	37.055	41.8067	58.9
Potri.002G028800.v4.1	0.62	3.17667	9.10667	28.7433	31.32	28.27	37.37
Potri.002G029100.v4.1	30	2.73667	5.09667	11.29	2.84	9.81	11.9
Potri.002G029300.v4.1	5.91333	6.16333	5.94333	8.43	7.305	7.59667	11.2067
Potri.002G029600.v4.1	52.7833	37.66	29.1233	24.7733	29.48	25.6833	25.3533
Potri.002G029900.v4.1	3.04667	12.5733	6.91667	6.80333	5.055	5.76	6.66333
Potri.002G030000.v4.1	77.01	128.2	140.743	183.78	102.305	118.173	166.017
Potri.002G031000.v4.1	1.52	2.10667	1.09667	0.86	1.86	1.61	3.13333
Potri.002G031100.v4.1	49.12	25.9267	19.12	17.7633	18.2	21.5367	21.0467
Potri.002G031400.v4.1	159.103	163.53	120.47	112.257	99.32	88.6933	105.673
Potri.002G031500.v4.1	7.34	12.79	12.6167	10.3333	10.16	9.49333	10.0467
Potri.002G031900.v4.1	45.1133	21.71	30.72	64.74	44.075	76.0433	112.827
Potri.002G032000.v4.1	48.6767	20.26	26.67	51.3267	43.05	67.95	97.9167
Potri.002G032300.v4.1	14.6433	11.72	14.91	12.3333	12.285	12.19	12.22
Potri.002G032400.v4.1	57.55	8.59333	9.15333	14.15	12.8	17.9267	25.6867
Potri.002G032500.v4.1	249.333	105.407	91.1133	122.517	141.775	155.313	144.997
Potri.002G032600.v4.1	58	11.4067	11.9	13.6967	14.93	16.6967	17.7933
Potri.002G032900.v4.1	14.5767	42.0267	43.2833	35.6	36.245	32.3167	30.5767
Potri.002G033300.v4.1	20.48	109.523	80.7833	101.76	79.18	115.8	85.56
Potri.002G033400.v4.1	1.44333	23.68	28.6067	33.9967	25.89	22.2167	34.6133
Potri.002G033600.v4.1	8.85667	58.3833	49.9	80.08	70.21	72.2733	117.487
Potri.002G033800.v4.1	5.39333	2.28667	3.46667	3.01667	3.605	3.81	4.16333
Potri.002G034000.v4.1	41.8933	88.1033	165.663	215.057	166.935	219.74	423.967
Potri.002G034100.v4.1	25.9	61.8867	59.2667	61.54	45.345	46.1367	55.7067
Potri.002G034200.v4.1	106.877	53.12	52.24	51.2233	42.775	47.5533	59.7933
Potri.002G034400.v4.1	11.45	7.99	10.3967	33.3767	10.13	9.42333	23.2133
Potri.002G034500.v4.1	954.37	106.223	61.13	52.1933	100.875	89.37	41.0267
Potri.002G034600.v4.1	13.77	1.51	3.56	2.55667	4.53	4.75667	7.17
Potri.002G035700.v4.1	143.203	564.913	450.167	355.613	274.97	239.84	246.59
Potri.002G036300.v4.1	18.2433	35.73	21.92	24.3967	14.51	11.51	21.84
Potri.002G036400.v4.1	6.33333	20.0367	38.0867	45.6433	44.485	41.1633	43.76
Potri.002G036500.v4.1	110.96	240.11	229.77	189.51	161.48	156.517	149.453
Potri.002G036600.v4.1	58.0433	106.217	87.2133	68.0267	65.58	53.4867	60.12
Potri.002G036666.v4.1	0.51	2.69333	1.95333	2.23667	1.995	1.43	1.96333
Potri.002G037400.v4.1	12.3433	12.4967	25.0867	20.4633	20.955	23.5	19.36
Potri.002G037500.v4.1	84.3767	105.467	112.587	152.72	161.45	234.71	300.837
Potri.002G037700.v4.1	17.1667	6.82667	9.37333	8.38667	8.935	14.1433	11.8067
Potri.002G037800.v4.1	50.2067	41.7967	27.8567	15.6233	14.775	13.4233	14.05
Potri.002G037900.v4.1	10.0767	54.3933	47.5467	36.58	30.255	30.6867	28.8333
Potri.002G038200.v4.1	0.686667	1.23667	4.26	3.91667	6.31	6.25333	6.35333
Potri.002G038300.v4.1	24.5933	15.9767	12.4833	11.7767	10.805	11.1733	12.2733
Potri.002G038400.v4.1	7.28333	4.96667	5.62667	8.12333	10.51	10.7633	22.36
Potri.002G038500.v4.1	13.07	62.6333	73.07	20.54	15.21	1.59667	5.21333
Potri.002G038700.v4.1	16.8567	24.3	25.3	20.63	23.7	18.0433	21.3833
Potri.002G038800.v4.1	61.26	661.03	707.24	1363.71	867.61	982.113	1159.79
Potri.002G039100.v4.1	13.1133	43.7533	28.3233	18.9967	5.325	2.25	4.13
Potri.002G039801.v4.1	1.29333	3.29333	2.73667	1.11333	2.05	1.15667	1.20333
Potri.002G039900.v4.1	30.68	8.45	8.75667	8.05667	8.38	9.97333	9.69333
Potri.002G040550.v4.1	33.1867	21.9833	17.8633	13.6267	18.31	19.2667	24.19
Potri.002G040700.v4.1	0.226667	4.70667	5.63	2.26	4.11	5.51	5.92
Potri.002G041300.v4.1	21.4467	14.3967	13.3833	12.9633	12.16	14.2267	18.0167
Potri.002G041400.v4.1	245.21	150.863	158.043	126.183	158.565	167.01	142.35
Potri.002G041900.v4.1	55.75	16.2267	15.2933	18.7633	19.25	21.6533	22.9433
Potri.002G043000.v4.1	58.0867	10.3267	9.35667	8.25667	7.83	10.5433	7.78
Potri.002G043100.v4.1	6.53	105.82	90.7133	71.4767	77.28	85.6467	78.57
Potri.002G043200.v4.1	224.717	1006.24	913.047	768.88	700.94	590.933	551.8
Potri.002G043500.v4.1	34.4333	30.1933	28.84	36.4033	34.865	48.3533	45.5333
Potri.002G044100.v4.1	7.61	6.06667	6.30667	5.65	5.905	5.07667	5.99333
Potri.002G044300.v4.1	3.66	15.93	19.9433	15.49	14.765	15.4567	17.2133
Potri.002G045100.v4.1	7.37	5.96	5.07333	4.61667	4.125	3.42	4.2
Potri.002G045400.v4.1	87.4433	36.9867	31.5433	35.82	41.995	46.0333	44.4333
Potri.002G045600.v4.1	11.3	3.96333	3.84333	4.77667	5.295	4.06333	5.06667
Potri.002G045700.v4.1	29.8367	31.5167	41.0267	44.2633	38.195	41.67	42.73
Potri.002G046200.v4.1	1.05667	1.58333	2.27667	1.03	2.19	2.05333	1.02667
Potri.002G046300.v4.1	27.03	10.66	15.26	18.3167	21.94	24.38	21.5867
Potri.002G046400.v4.1	0.0666667	0	2.80667	8.18	10.59	9.66667	11.0867
Potri.002G046900.v4.1	2.02667	9.64	8.48667	8.73	7.86	8.98667	9.35
Potri.002G047200.v4.1	31.48	18.8467	16.4	12.32	12.895	13.02	14.89
Potri.002G047875.v4.1	7.84333	31.45	24.6867	15.7333	25.565	14.6733	15.71
Potri.002G048000.v4.1	79.6133	76.6467	62.8767	19.6067	44.215	25.15	18.1567
Potri.002G048101.v4.1	0.77	2.30667	1.59667	2.05667	1.23	1.79667	1.04333
Potri.002G048200.v4.1	11.23	3.34333	5.33667	4.71	7.175	8.19667	5.44
Potri.002G048500.v4.1	6.43667	17.43	15.82	16.0533	13.85	14.7467	16.8767
Potri.002G049400.v4.1	2.87333	21.0667	11.42	9.7	14.035	13.53	15.9233
Potri.002G049600.v4.1	4.09333	15.1733	15.4	14.2133	15.245	17.6067	18.3967
Potri.002G049800.v4.1	13.3767	20	15.13	10.9233	9.24	8.73667	11.65
Potri.002G050800.v4.1	403.737	376.033	201.01	250.64	283.015	340.087	331.55
Potri.002G050900.v4.1	92.3733	71.0433	69.97	66.5467	70.155	74.92	79.2467
Potri.002G051300.v4.1	263.087	594	486.957	334.75	306.485	232.543	243.883
Potri.002G051400.v4.1	2.04333	3.57	3.09333	1.55667	2.66	1.83	2.30333
Potri.002G051600.v4.1	2.88667	7.62667	17.1433	19.2433	17.355	21.88	21.1467
Potri.002G051800.v4.1	11.7133	14.79	11.71	11.5133	8.64	10.1867	13.61
Potri.002G052200.v4.1	3.48	5.35667	4.72	5.62333	4.58	4.78	4.51667
Potri.002G052300.v4.1	30.85	22.0667	19.3767	18.2433	25.805	30.23	30.48
Potri.002G052400.v4.1	49.14	75.7467	57.7633	55.9667	49.455	53.09	43.84
Potri.002G052800.v4.1	72.16	132.453	189.003	159.49	207.165	169.877	140.863
Potri.002G053000.v4.1	17.9967	18.23	13.13	15.4567	17.005	17.7667	15.7067
Potri.002G053332.v4.1	1.17667	1.84	1.96667	1.43333	1.655	1.36667	1.29
Potri.002G053366.v4.1	1.56	2.06667	1.79667	1.54333	1.84	2.13333	2.09
Potri.002G053700.v4.1	1.81	3.40667	2.9	3.11667	3.685	4.18667	6.78
Potri.002G053900.v4.1	38.5767	23.3667	21.45	16.0333	21.77	19.2967	15.8567
Potri.002G054400.v4.1	69.07	55.2	49.6467	44.9767	51.16	65.3967	51.6433
Potri.002G054500.v4.1	5.79333	4.76	3.12667	2.50333	2.85	3.58667	5.90667
Potri.002G054700.v4.1	269.1	94.6333	73.01	80.66	65.28	86.8933	80.48
Potri.002G054800.v4.1	114.547	312.097	226.583	183.88	156.35	141.343	164.46
Potri.002G054900.v4.1	20.9233	130.623	248.287	1179.39	121.175	73.1	170.133
Potri.002G055100.v4.1	2.62667	7.93667	10.4733	11.0833	10.715	8.62667	11.18
Potri.002G055300.v4.1	40.3867	18.4133	21.4533	18.7567	18.725	21.4333	30.9567
Potri.002G055500.v4.1	11.7267	15.7967	11.8067	12.3867	10.225	12.76	12.9133
Potri.002G055600.v4.1	27.9767	66.87	56.88	58.2767	44.26	46.07	68.8667
Potri.002G055700.v4.1	2.43667	18.7633	27.7833	34.4667	39.145	58.72	68.6
Potri.002G055950.v4.1	3.22	2.95333	3	3.69667	3.15	3	2.64667
Potri.002G056200.v4.1	155.153	818.897	588.067	556.513	445.31	365.917	366.957
Potri.002G056300.v4.1	2.26	1.69	2.41333	3.32	5.21	5.76667	5.77
Potri.002G056400.v4.1	172.607	59.7667	60.2567	83.1033	109.28	140.133	131.223
Potri.002G056500.v4.1	13.87	7.28667	9.80667	10.27	10.76	10.9	12.38
Potri.002G056600.v4.1	17.43	19.0233	36.1633	39.43	33.535	45.3167	46.69
[truncated: 13,002 more rows]
