# Supplementary material for: Coordinated Auxin–Cytokinin–Nitrogen Signaling Orchestrates Root Suckering in Populus
Source: Int J Mol Sci. 2025 Dec 18;26(24):12172. doi: 10.3390/ijms262412172 (PMC12733473; doi:10.3390/ijms262412172)
Supplement: Supplementary file 1 [file ijms-26-12172-s001.zip › Supplementary Table S2.xlsx]

## Sheet: Sheet1
Supplementary Table S2. WGCNA co-expression modules and their genes counts
Module	Number of genes
purple	145
red	568
black	268
brown	2527
magenta	196
lime green turquoise	5634
yellow	612
green	591
blue	2763
salmon	47
tan	87
greenyellow	113
pink	264
grey	1185
