# Supplementary material for: Coordinated Auxin–Cytokinin–Nitrogen Signaling Orchestrates Root Suckering in Populus
Source: Int J Mol Sci. 2025 Dec 18;26(24):12172. doi: 10.3390/ijms262412172 (PMC12733473; doi:10.3390/ijms262412172)
Supplement: Supplementary file 1 [file ijms-26-12172-s001.zip › Supplementary Table S3.xlsx]

## Sheet: legend
Supplementary Table S3. KEGG and GO enrichment of genes driving Populus root suckering
Table	Description
3a	KEGG pathways enriched during primordium initiation (D0-1)
3b	GO terms enriched during primordium initiation (D0-1)
3c	GO terms enriched during SAM establishment (D1-4)
3d	KEGG pathways enriched during organ differentiation and growth (D4-6)
3e	GO terms enriched during organ differentiation and growth (D4-6)

## Sheet: 3a
Supplementary Table S3a. KEGG pathways enriched during primordium initiation (D0-1)
ID	Description	GeneRatio	BgRatio	pvalue	p.adjust	qvalue	geneID	Count
03010	Ribosome	309/1770	423/6026	4.3704027394804e-83	5.4630034243505e-81	4.92245361183582e-81	Potri.008G101100.v4.1/Potri.009G064100.v4.1/Potri.018G102700.v4.1/Potri.001G025300.v4.1/Potri.001G046600.v4.1/Potri.001G047400.v4.1/Potri.001G069100.v4.1/Potri.001G088300.v4.1/Potri.001G097801.v4.1/Potri.001G118100.v4.1/Potri.001G131000.v4.1/Potri.001G149300.v4.1/Potri.001G156100.v4.1/Potri.001G164000.v4.1/Potri.001G183200.v4.1/Potri.001G194000.v4.1/Potri.001G195101.v4.1/Potri.001G218700.v4.1/Pot…	309
03008	Ribosome biogenesis in eukaryotes	59/1770	99/6026	2.92223725450305e-10	1.8263982840644e-08	1.64568098016751e-08	Potri.001G216400.v4.1/Potri.002G134900.v4.1/Potri.003G151500.v4.1/Potri.004G106900.v4.1/Potri.004G121500.v4.1/Potri.006G166500.v4.1/Potri.006G228500.v4.1/Potri.009G025800.v4.1/Potri.010G229800.v4.1/Potri.012G082600.v4.1/Potri.013G151600.v4.1/Potri.019G052100.v4.1/Potri.001G024500.v4.1/Potri.001G173500.v4.1/Potri.002G024100.v4.1/Potri.002G036500.v4.1/Potri.002G117500.v4.1/Potri.002G203700.v4.1/Pot…	59
00020	Citrate cycle (TCA cycle)	40/1770	74/6026	6.9268346740097e-06	0.000288618111417071	0.000260060108813697	Potri.002G201300.v4.1/Potri.003G043900.v4.1/Potri.008G027400.v4.1/Potri.008G051600.v4.1/Potri.001G285100.v4.1/Potri.001G347800.v4.1/Potri.001G357000.v4.1/Potri.001G376500.v4.1/Potri.002G259600.v4.1/Potri.004G074900.v4.1/Potri.004G129800.v4.1/Potri.005G091400.v4.1/Potri.005G099600.v4.1/Potri.005G108100.v4.1/Potri.007G011200.v4.1/Potri.007G026400.v4.1/Potri.008G100800.v4.1/Potri.008G107600.v4.1/Pot…	40
00190	Oxidative phosphorylation	75/1770	174/6026	6.46270179032149e-05	0.00201959430947547	0.00181976076727474	Potri.010G254200.v4.1/Potri.001G067900.v4.1/Potri.001G071900.v4.1/Potri.001G161400.v4.1/Potri.001G173800.v4.1/Potri.001G285100.v4.1/Potri.002G028600.v4.1/Potri.002G135600.v4.1/Potri.002G181300.v4.1/Potri.002G255900.v4.1/Potri.003G060100.v4.1/Potri.003G086100.v4.1/Potri.003G159100.v4.1/Potri.003G162200.v4.1/Potri.003G173800.v4.1/Potri.004G071900.v4.1/Potri.004G082800.v4.1/Potri.004G163000.v4.1/Pot…	75
03013	Nucleocytoplasmic transport	87/1770	219/6026	0.000536624643677191	0.0134156160919298	0.0120881761838862	Potri.001G078600.v4.1/Potri.002G140200.v4.1/Potri.002G221300.v4.1/Potri.003G066200.v4.1/Potri.004G082200.v4.1/Potri.004G087000.v4.1/Potri.004G121500.v4.1/Potri.005G021400.v4.1/Potri.006G119600.v4.1/Potri.009G025800.v4.1/Potri.009G076600.v4.1/Potri.009G130000.v4.1/Potri.010G184900.v4.1/Potri.012G039200.v4.1/Potri.013G032100.v4.1/Potri.013G085000.v4.1/Potri.013G158400.v4.1/Potri.014G052600.v4.1/Pot…	87
00970	Aminoacyl-tRNA biosynthesis	29/1770	58/6026	0.000718192016628036	0.0149623336797508	0.0134818501367017	Potri.009G141300.v4.1/Potri.014G049200.v4.1/Potri.017G057700.v4.1/Potri.017G123300.v4.1/Potri.001G289001.v4.1/Potri.003G158000.v4.1/Potri.003G162300.v4.1/Potri.004G155000.v4.1/Potri.005G001200.v4.1/Potri.005G087850.v4.1/Potri.006G166000.v4.1/Potri.007G129800.v4.1/Potri.008G122200.v4.1/Potri.008G145600.v4.1/Potri.009G084300.v4.1/Potri.010G014500.v4.1/Potri.010G207300.v4.1/Potri.014G112400.v4.1/Pot…	29
03060	Protein export	32/1770	68/6026	0.00145931010895881	0.0260591090885503	0.0234806288208411	Potri.006G216400.v4.1/Potri.008G182000.v4.1/Potri.016G115100.v4.1/Potri.001G087500.v4.1/Potri.001G091800.v4.1/Potri.001G171200.v4.1/Potri.001G329400.v4.1/Potri.001G380400.v4.1/Potri.001G387600.v4.1/Potri.002G020900.v4.1/Potri.002G078000.v4.1/Potri.002G079600.v4.1/Potri.002G143100.v4.1/Potri.003G062800.v4.1/Potri.003G143600.v4.1/Potri.005G219400.v4.1/Potri.006G211500.v4.1/Potri.006G234600.v4.1/Pot…	32
00260	Glycine, serine and threonine metabolism	40/1770	91/6026	0.00204850229672379	0.0320078483863093	0.0288407560196639	Potri.003G033200.v4.1/Potri.007G040700.v4.1/Potri.001G118200.v4.1/Potri.001G118300.v4.1/Potri.001G167100.v4.1/Potri.001G177300.v4.1/Potri.001G183700.v4.1/Potri.001G199100.v4.1/Potri.001G300900.v4.1/Potri.001G420300.v4.1/Potri.002G151200.v4.1/Potri.002G236800.v4.1/Potri.003G052700.v4.1/Potri.003G058500.v4.1/Potri.004G009600.v4.1/Potri.004G175800.v4.1/Potri.004G207000.v4.1/Potri.005G099900.v4.1/Pot…	40
00230	Purine metabolism	54/1770	132/6026	0.00277143162507013	0.0326353405297937	0.0294061594668457	Potri.001G145300.v4.1/Potri.006G228500.v4.1/Potri.019G012300.v4.1/Potri.001G052400.v4.1/Potri.001G091001.v4.1/Potri.001G289300.v4.1/Potri.001G293400.v4.1/Potri.001G329700.v4.1/Potri.001G333100.v4.1/Potri.002G024200.v4.1/Potri.002G138800.v4.1/Potri.002G198600.v4.1/Potri.003G068100.v4.1/Potri.003G088700.v4.1/Potri.003G128200.v4.1/Potri.003G140600.v4.1/Potri.003G219300.v4.1/Potri.004G041800.v4.1/Pot…	54
00620	Pyruvate metabolism	47/1770	112/6026	0.00279321477774741	0.0326353405297937	0.0294061594668457	Potri.001G145300.v4.1/Potri.002G201300.v4.1/Potri.003G043900.v4.1/Potri.008G027400.v4.1/Potri.015G074100.v4.1/Potri.015G092000.v4.1/Potri.001G167100.v4.1/Potri.001G189700.v4.1/Potri.001G289300.v4.1/Potri.001G376500.v4.1/Potri.001G391900.v4.1/Potri.002G081800.v4.1/Potri.002G092700.v4.1/Potri.002G135300.v4.1/Potri.002G214100.v4.1/Potri.003G088700.v4.1/Potri.004G013200.v4.1/Potri.004G119000.v4.1/Pot…	47
00340	Histidine metabolism	14/1770	24/6026	0.00287190996662185	0.0326353405297937	0.0294061594668457	Potri.015G074100.v4.1/Potri.001G167100.v4.1/Potri.001G267400.v4.1/Potri.001G465300.v4.1/Potri.002G081800.v4.1/Potri.005G190500.v4.1/Potri.009G061700.v4.1/Potri.009G120600.v4.1/Potri.010G087600.v4.1/Potri.011G163400.v4.1/Potri.012G078700.v4.1/Potri.013G113900.v4.1/Potri.017G124800.v4.1/Potri.019G057200.v4.1	14
00860	Porphyrin metabolism	26/1770	57/6026	0.00660064040040875	0.0687566708375912	0.061953379196819	Potri.004G053400.v4.1/Potri.019G048900.v4.1/Potri.001G253700.v4.1/Potri.001G333500.v4.1/Potri.002G082300.v4.1/Potri.002G083200.v4.1/Potri.002G107800.v4.1/Potri.004G217200.v4.1/Potri.005G001200.v4.1/Potri.005G178300.v4.1/Potri.006G027300.v4.1/Potri.006G051100.v4.1/Potri.006G069700.v4.1/Potri.006G232100.v4.1/Potri.007G043600.v4.1/Potri.007G072500.v4.1/Potri.008G014200.v4.1/Potri.008G204900.v4.1/Pot…	26
00640	Propanoate metabolism	26/1770	58/6026	0.00868627626810528	0.08352188719332	0.075257616249981	Potri.001G155500.v4.1/Potri.001G242333.v4.1/Potri.001G283100.v4.1/Potri.002G057700.v4.1/Potri.002G092700.v4.1/Potri.002G259600.v4.1/Potri.003G079200.v4.1/Potri.004G119000.v4.1/Potri.005G091400.v4.1/Potri.005G147700.v4.1/Potri.006G078200.v4.1/Potri.006G101800.v4.1/Potri.006G156350.v4.1/Potri.006G155700.v4.1/Potri.007G090400.v4.1/Potri.008G100800.v4.1/Potri.008G107600.v4.1/Potri.008G219700.v4.1/Pot…	26
00630	Glyoxylate and dicarboxylate metabolism	38/1770	97/6026	0.023493252844905	0.209761186115223	0.189005868752243	Potri.003G078000.v4.1/Potri.015G092000.v4.1/Potri.001G156600.v4.1/Potri.001G177300.v4.1/Potri.001G183700.v4.1/Potri.001G376500.v4.1/Potri.001G394400.v4.1/Potri.002G009800.v4.1/Potri.002G151200.v4.1/Potri.003G052700.v4.1/Potri.003G058500.v4.1/Potri.004G009600.v4.1/Potri.004G175800.v4.1/Potri.005G108100.v4.1/Potri.005G251600.v4.1/Potri.006G229300.v4.1/Potri.008G100800.v4.1/Potri.008G107600.v4.1/Pot…	38
00290	Valine, leucine and isoleucine biosynthesis	10/1770	19/6026	0.0279904222154236	0.233253518461863	0.21017369663511	Potri.001G051700.v4.1/Potri.001G185600.v4.1/Potri.002G113600.v4.1/Potri.003G107800.v4.1/Potri.003G176600.v4.1/Potri.004G043700.v4.1/Potri.005G083100.v4.1/Potri.008G172500.v4.1/Potri.010G065100.v4.1/Potri.015G097200.v4.1	10
03018	RNA degradation	46/1770	123/6026	0.0324222107471654	0.253298521462229	0.228235299338598	Potri.002G036300.v4.1/Potri.004G228700.v4.1/Potri.013G065700.v4.1/Potri.014G058800.v4.1/Potri.014G166200.v4.1/Potri.015G042500.v4.1/Potri.019G032800.v4.1/Potri.001G054400.v4.1/Potri.001G166600.v4.1/Potri.001G277900.v4.1/Potri.001G278000.v4.1/Potri.001G304000.v4.1/Potri.001G347900.v4.1/Potri.001G368401.v4.1/Potri.002G024100.v4.1/Potri.002G062700.v4.1/Potri.002G068800.v4.1/Potri.002G252900.v4.1/Pot…	46
00310	Lysine degradation	19/1770	44/6026	0.0351080907256924	0.258147725924209	0.23260468778013	Potri.015G074100.v4.1/Potri.001G071700.v4.1/Potri.001G167100.v4.1/Potri.001G357000.v4.1/Potri.002G081800.v4.1/Potri.002G195700.v4.1/Potri.005G140200.v4.1/Potri.006G134300.v4.1/Potri.006G196566.v4.1/Potri.006G272800.v4.1/Potri.007G057000.v4.1/Potri.008G100800.v4.1/Potri.008G107600.v4.1/Potri.010G142100.v4.1/Potri.012G078700.v4.1/Potri.014G120100.v4.1/Potri.014G154700.v4.1/Potri.018G008700.v4.1/Pot…	19
00730	Thiamine metabolism	13/1770	28/6026	0.041471661455409	0.287997648995896	0.259501039516302	Potri.001G333100.v4.1/Potri.003G015700.v4.1/Potri.003G174400.v4.1/Potri.004G020500.v4.1/Potri.006G171700.v4.1/Potri.008G046100.v4.1/Potri.010G015200.v4.1/Potri.010G215300.v4.1/Potri.011G025200.v4.1/Potri.011G134900.v4.1/Potri.012G095300.v4.1/Potri.015G092800.v4.1/Potri.019G078200.v4.1	13
00280	Valine, leucine and isoleucine degradation	25/1770	63/6026	0.0504906407646133	0.332175268188246	0.299307399546461	Potri.001G465600.v4.1/Potri.015G074100.v4.1/Potri.001G051900.v4.1/Potri.001G167100.v4.1/Potri.001G185500.v4.1/Potri.001G242333.v4.1/Potri.001G283100.v4.1/Potri.002G057700.v4.1/Potri.002G081800.v4.1/Potri.002G113600.v4.1/Potri.005G147700.v4.1/Potri.006G156350.v4.1/Potri.006G155700.v4.1/Potri.007G085600.v4.1/Potri.008G100800.v4.1/Potri.008G107600.v4.1/Potri.008G219700.v4.1/Potri.009G011700.v4.1/Pot…	25
00750	Vitamin B6 metabolism	7/1770	13/6026	0.0559454709001753	0.349659193126096	0.31506133612204	Potri.003G033200.v4.1/Potri.017G129000.v4.1/Potri.001G182100.v4.1/Potri.001G199100.v4.1/Potri.005G099900.v4.1/Potri.015G006900.v4.1/Potri.016G116400.v4.1	7
00710	Carbon fixation in photosynthetic organisms	36/1770	97/6026	0.0598153801351974	0.356007226622799	0.320781248409595	Potri.001G189700.v4.1/Potri.001G225700.v4.1/Potri.001G376500.v4.1/Potri.001G391900.v4.1/Potri.002G135300.v4.1/Potri.002G146300.v4.1/Potri.002G214100.v4.1/Potri.005G052000.v4.1/Potri.005G191400.v4.1/Potri.005G254100.v4.1/Potri.007G011200.v4.1/Potri.008G031700.v4.1/Potri.008G084500.v4.1/Potri.008G125900.v4.1/Potri.008G166800.v4.1/Potri.009G031200.v4.1/Potri.009G081600.v4.1/Potri.009G124100.v4.1/Pot…	36
00780	Biotin metabolism	11/1770	24/6026	0.0644484880108885	0.356007226622799	0.320781248409595	Potri.001G013500.v4.1/Potri.001G126700.v4.1/Potri.002G087700.v4.1/Potri.003G020300.v4.1/Potri.003G212700.v4.1/Potri.004G131500.v4.1/Potri.006G138000.v4.1/Potri.008G178700.v4.1/Potri.011G079700.v4.1/Potri.017G033300.v4.1/Potri.T014016.v4.1	11
00785	Lipoic acid metabolism	4/1770	6/6026	0.065505329698595	0.356007226622799	0.320781248409595	Potri.001G014000.v4.1/Potri.002G131000.v4.1/Potri.013G136000.v4.1/Potri.019G102700.v4.1	4
00061	Fatty acid biosynthesis	26/1770	68/6026	0.071847564845116	0.374206066901646	0.337179361334535	Potri.001G013500.v4.1/Potri.001G120900.v4.1/Potri.001G185500.v4.1/Potri.002G092700.v4.1/Potri.002G135600.v4.1/Potri.003G020300.v4.1/Potri.003G212700.v4.1/Potri.004G119000.v4.1/Potri.004G131500.v4.1/Potri.006G005700.v4.1/Potri.006G078200.v4.1/Potri.006G138000.v4.1/Potri.008G077900.v4.1/Potri.008G178700.v4.1/Potri.009G077800.v4.1/Potri.010G179400.v4.1/Potri.011G079700.v4.1/Potri.013G021300.v4.1/Pot…	26
00220	Arginine biosynthesis	19/1770	48/6026	0.0832061554277094	0.416030777138547	0.374865626558522	Potri.001G143200.v4.1/Potri.001G199600.v4.1/Potri.002G146200.v4.1/Potri.004G145700.v4.1/Potri.004G208100.v4.1/Potri.005G095800.v4.1/Potri.005G229400.v4.1/Potri.006G260200.v4.1/Potri.006G280100.v4.1/Potri.008G020200.v4.1/Potri.008G177900.v4.1/Potri.010G239000.v4.1/Potri.012G115900.v4.1/Potri.014G143300.v4.1/Potri.015G034700.v4.1/Potri.015G111000.v4.1/Potri.017G053500.v4.1/Potri.017G131100.v4.1/Pot…	19
00660	C5-Branched dibasic acid metabolism	5/1770	9/6026	0.0911464910986024	0.430718439100606	0.388099983021177	Potri.001G185600.v4.1/Potri.003G107800.v4.1/Potri.008G172500.v4.1/Potri.010G065100.v4.1/Potri.015G097200.v4.1	5
00240	Pyrimidine metabolism	32/1770	88/6026	0.0930351828457308	0.430718439100606	0.388099983021177	Potri.005G057700.v4.1/Potri.006G091000.v4.1/Potri.008G080100.v4.1/Potri.015G030600.v4.1/Potri.001G091001.v4.1/Potri.001G329700.v4.1/Potri.002G134600.v4.1/Potri.002G138800.v4.1/Potri.003G068100.v4.1/Potri.003G080900.v4.1/Potri.003G140600.v4.1/Potri.003G198501.v4.1/Potri.003G219300.v4.1/Potri.004G212200.v4.1/Potri.005G087300.v4.1/Potri.005G089700.v4.1/Potri.005G194900.v4.1/Potri.006G226100.v4.1/Pot…	32
00510	N-Glycan biosynthesis	21/1770	57/6026	0.136759200719594	0.610532146069617	0.550121596879571	Potri.002G139200.v4.1/Potri.007G100000.v4.1/Potri.010G059000.v4.1/Potri.010G223500.v4.1/Potri.015G028300.v4.1/Potri.001G136800.v4.1/Potri.002G006600.v4.1/Potri.002G036600.v4.1/Potri.002G245800.v4.1/Potri.003G096800.v4.1/Potri.004G206900.v4.1/Potri.006G130700.v4.1/Potri.007G031000.v4.1/Potri.008G038700.v4.1/Potri.011G025700.v4.1/Potri.012G036300.v4.1/Potri.014G053200.v4.1/Potri.014G167200.v4.1/Pot…	21
03020	RNA polymerase	16/1770	43/6026	0.166907758284206	0.719429992604335	0.648244288072958	Potri.001G003700.v4.1/Potri.001G030750.v4.1/Potri.001G246600.v4.1/Potri.001G341900.v4.1/Potri.001G369500.v4.1/Potri.003G102900.v4.1/Potri.003G107300.v4.1/Potri.006G055300.v4.1/Potri.006G136300.v4.1/Potri.008G106900.v4.1/Potri.011G144800.v4.1/Potri.013G015000.v4.1/Potri.013G072000.v4.1/Potri.015G003000.v4.1/Potri.015G138800.v4.1/Potri.018G000800.v4.1	16
03040	Spliceosome	79/1770	245/6026	0.174297288689156	0.726238702871485	0.654379294376833	Potri.001G289800.v4.1/Potri.003G031900.v4.1/Potri.003G201200.v4.1/Potri.004G087000.v4.1/Potri.005G021600.v4.1/Potri.005G105700.v4.1/Potri.005G165400.v4.1/Potri.006G174000.v4.1/Potri.006G211100.v4.1/Potri.007G026900.v4.1/Potri.007G028500.v4.1/Potri.008G048900.v4.1/Potri.008G054900.v4.1/Potri.008G196700.v4.1/Potri.009G076600.v4.1/Potri.010G066000.v4.1/Potri.010G152400.v4.1/Potri.010G212100.v4.1/Pot…	79
04141	Protein processing in endoplasmic reticulum	92/1770	289/6026	0.190182208360054	0.766863743387316	0.690984594041624	Potri.001G167400.v4.1/Potri.001G260900.v4.1/Potri.001G307400.v4.1/Potri.003G157800.v4.1/Potri.007G100000.v4.1/Potri.008G053900.v4.1/Potri.008G054900.v4.1/Potri.010G059000.v4.1/Potri.010G184900.v4.1/Potri.010G223500.v4.1/Potri.011G139900.v4.1/Potri.015G028300.v4.1/Potri.015G038100.v4.1/Potri.001G072200.v4.1/Potri.001G087500.v4.1/Potri.001G136800.v4.1/Potri.001G186400.v4.1/Potri.001G254700.v4.1/Pot…	92
00410	beta-Alanine metabolism	23/1770	67/6026	0.221190666564992	0.863287632746263	0.77786759329558	Potri.015G030600.v4.1/Potri.015G074100.v4.1/Potri.001G118200.v4.1/Potri.001G118300.v4.1/Potri.001G155500.v4.1/Potri.001G167100.v4.1/Potri.001G242333.v4.1/Potri.001G283100.v4.1/Potri.002G057700.v4.1/Potri.002G081800.v4.1/Potri.002G240800.v4.1/Potri.003G079200.v4.1/Potri.005G147700.v4.1/Potri.006G101800.v4.1/Potri.006G156350.v4.1/Potri.006G155700.v4.1/Potri.007G090400.v4.1/Potri.007G115900.v4.1/Pot…	23
00513	Various types of N-glycan biosynthesis	15/1770	42/6026	0.227907935045013	0.863287632746263	0.77786759329558	Potri.002G139200.v4.1/Potri.010G223500.v4.1/Potri.015G028300.v4.1/Potri.001G136800.v4.1/Potri.001G360600.v4.1/Potri.002G006600.v4.1/Potri.002G036600.v4.1/Potri.003G096800.v4.1/Potri.004G206900.v4.1/Potri.007G031000.v4.1/Potri.008G038700.v4.1/Potri.011G025700.v4.1/Potri.012G036300.v4.1/Potri.014G167200.v4.1/Potri.018G086000.v4.1	15
00051	Fructose and mannose metabolism	26/1770	78/6026	0.255485330991795	0.939284305116893	0.846344594926379	Potri.004G099100.v4.1/Potri.007G129700.v4.1/Potri.018G101700.v4.1/Potri.001G190400.v4.1/Potri.001G254800.v4.1/Potri.004G089300.v4.1/Potri.005G191400.v4.1/Potri.005G257800.v4.1/Potri.006G109900.v4.1/Potri.006G281900.v4.1/Potri.007G010300.v4.1/Potri.008G125900.v4.1/Potri.009G031200.v4.1/Potri.009G124100.v4.1/Potri.009G129500.v4.1/Potri.010G198800.v4.1/Potri.010G203500.v4.1/Potri.011G015900.v4.1/Pot…	26
04146	Peroxisome	37/1770	116/6026	0.305136461571192	1	0.901052631578947	Potri.013G047800.v4.1/Potri.001G051900.v4.1/Potri.001G061000.v4.1/Potri.001G155500.v4.1/Potri.001G347800.v4.1/Potri.001G394400.v4.1/Potri.001G404600.v4.1/Potri.002G009800.v4.1/Potri.003G079200.v4.1/Potri.004G074900.v4.1/Potri.004G216700.v4.1/Potri.005G035300.v4.1/Potri.005G251600.v4.1/Potri.006G032500.v4.1/Potri.006G101800.v4.1/Potri.006G272800.v4.1/Potri.007G090400.v4.1/Potri.009G005100.v4.1/Pot…	37
00270	Cysteine and methionine metabolism	43/1770	136/6026	0.310115363170948	1	0.901052631578947	Potri.014G159000.v4.1/Potri.018G138000.v4.1/Potri.001G104500.v4.1/Potri.001G300900.v4.1/Potri.001G376500.v4.1/Potri.002G049800.v4.1/Potri.002G113600.v4.1/Potri.002G189200.v4.1/Potri.002G224100.v4.1/Potri.002G236800.v4.1/Potri.004G167200.v4.1/Potri.004G190900.v4.1/Potri.005G099700.v4.1/Potri.005G099900.v4.1/Potri.005G213100.v4.1/Potri.006G219900.v4.1/Potri.006G260200.v4.1/Potri.007G069300.v4.1/Pot…	43
04122	Sulfur relay system	5/1770	13/6026	0.326840259007822	1	0.901052631578947	Potri.001G259000.v4.1/Potri.001G272100.v4.1/Potri.001G355800.v4.1/Potri.007G069300.v4.1/Potri.014G099500.v4.1	5
03050	Proteasome	26/1770	81/6026	0.332598425605274	1	0.901052631578947	Potri.002G031400.v4.1/Potri.012G123550.v4.1/Potri.017G014800.v4.1/Potri.017G054400.v4.1/Potri.001G135200.v4.1/Potri.001G162900.v4.1/Potri.002G127900.v4.1/Potri.002G252600.v4.1/Potri.004G158600.v4.1/Potri.005G180500.v4.1/Potri.006G008800.v4.1/Potri.006G077900.v4.1/Potri.006G140400.v4.1/Potri.006G249600.v4.1/Potri.007G056200.v4.1/Potri.008G144100.v4.1/Potri.008G155500.v4.1/Potri.009G120500.v4.1/Pot…	26
00900	Terpenoid backbone biosynthesis	22/1770	68/6026	0.336005969599685	1	0.901052631578947	Potri.002G162700.v4.1/Potri.015G043400.v4.1/Potri.017G110700.v4.1/Potri.001G099300.v4.1/Potri.001G225100.v4.1/Potri.003G098100.v4.1/Potri.004G152800.v4.1/Potri.004G210400.v4.1/Potri.004G230200.v4.1/Potri.005G035300.v4.1/Potri.005G089500.v4.1/Potri.006G083300.v4.1/Potri.006G135300.v4.1/Potri.006G171700.v4.1/Potri.007G031100.v4.1/Potri.008G021100.v4.1/Potri.009G021800.v4.1/Potri.009G074800.v4.1/Pot…	22
00400	Phenylalanine, tyrosine and tryptophan biosynthesis	20/1770	62/6026	0.352968642615531	1	0.901052631578947	Potri.001G150500.v4.1/Potri.001G420300.v4.1/Potri.004G013400.v4.1/Potri.005G043400.v4.1/Potri.005G162800.v4.1/Potri.006G062600.v4.1/Potri.006G260200.v4.1/Potri.008G069500.v4.1/Potri.008G138800.v4.1/Potri.009G044300.v4.1/Potri.010G019000.v4.1/Potri.011G004700.v4.1/Potri.011G136000.v4.1/Potri.012G082700.v4.1/Potri.013G029800.v4.1/Potri.013G113900.v4.1/Potri.014G143300.v4.1/Potri.017G014100.v4.1/Pot…	20
01040	Biosynthesis of unsaturated fatty acids	12/1770	36/6026	0.358921139598595	1	0.901052631578947	Potri.001G051900.v4.1/Potri.001G155500.v4.1/Potri.001G235400.v4.1/Potri.003G079200.v4.1/Potri.006G101800.v4.1/Potri.006G192000.v4.1/Potri.007G090400.v4.1/Potri.008G055400.v4.1/Potri.008G077900.v4.1/Potri.010G052300.v4.1/Potri.010G179400.v4.1/Potri.010G204400.v4.1	12
00030	Pentose phosphate pathway	22/1770	70/6026	0.395770822863883	1	0.901052631578947	Potri.015G007300.v4.1/Potri.001G225700.v4.1/Potri.002G146300.v4.1/Potri.004G108920.v4.1/Potri.005G052000.v4.1/Potri.005G191400.v4.1/Potri.005G257800.v4.1/Potri.006G281900.v4.1/Potri.007G010300.v4.1/Potri.008G125900.v4.1/Potri.009G124100.v4.1/Potri.010G157200.v4.1/Potri.011G015900.v4.1/Potri.011G114100.v4.1/Potri.011G155500.v4.1/Potri.012G024400.v4.1/Potri.013G039400.v4.1/Potri.014G179600.v4.1/Pot…	22
00010	Glycolysis / Gluconeogenesis	49/1770	161/6026	0.411758433725503	1	0.901052631578947	Potri.001G145300.v4.1/Potri.003G043900.v4.1/Potri.007G040700.v4.1/Potri.008G027400.v4.1/Potri.015G074100.v4.1/Potri.001G167100.v4.1/Potri.001G190400.v4.1/Potri.001G254800.v4.1/Potri.001G289300.v4.1/Potri.002G072100.v4.1/Potri.002G081800.v4.1/Potri.003G088700.v4.1/Potri.004G054100.v4.1/Potri.004G067000.v4.1/Potri.004G129800.v4.1/Potri.005G191400.v4.1/Potri.005G257800.v4.1/Potri.006G117400.v4.1/Pot…	49
00903	Limonene degradation	3/1770	8/6026	0.432277024518081	1	0.901052631578947	Potri.015G074100.v4.1/Potri.002G081800.v4.1/Potri.012G078700.v4.1	3
00450	Selenocompound metabolism	6/1770	18/6026	0.442095049529694	1	0.901052631578947	Potri.017G057700.v4.1/Potri.002G024200.v4.1/Potri.004G190900.v4.1/Potri.009G152800.v4.1/Potri.010G207300.v4.1/Potri.011G145100.v4.1	6
00250	Alanine, aspartate and glutamate metabolism	19/1770	63/6026	0.493000750496743	1	0.901052631578947	Potri.001G199600.v4.1/Potri.003G080900.v4.1/Potri.004G164000.v4.1/Potri.005G075700.v4.1/Potri.006G260200.v4.1/Potri.007G085600.v4.1/Potri.008G020200.v4.1/Potri.009G047700.v4.1/Potri.010G023100.v4.1/Potri.010G239000.v4.1/Potri.012G011700.v4.1/Potri.014G143300.v4.1/Potri.015G017500.v4.1/Potri.015G034700.v4.1/Potri.015G111000.v4.1/Potri.016G087900.v4.1/Potri.016G132200.v4.1/Potri.017G131100.v4.1/Pot…	19
00254	Aflatoxin biosynthesis	1/1770	2/6026	0.501213138639891	1	0.901052631578947	Potri.002G092700.v4.1	1
01502	Vancomycin resistance	1/1770	2/6026	0.501213138639891	1	0.901052631578947	Potri.012G053600.v4.1	1
00300	Lysine biosynthesis	6/1770	19/6026	0.502056465402306	1	0.901052631578947	Potri.002G236800.v4.1/Potri.004G157500.v4.1/Potri.008G135700.v4.1/Potri.009G119300.v4.1/Potri.016G120900.v4.1/Potri.017G001900.v4.1	6
00770	Pantothenate and CoA biosynthesis	13/1770	43/6026	0.508235123289346	1	0.901052631578947	Potri.006G211300.v4.1/Potri.015G030600.v4.1/Potri.015G074100.v4.1/Potri.001G051700.v4.1/Potri.002G081800.v4.1/Potri.002G113600.v4.1/Potri.002G240800.v4.1/Potri.003G176600.v4.1/Potri.004G043700.v4.1/Potri.005G121200.v4.1/Potri.007G115900.v4.1/Potri.012G078700.v4.1/Potri.015G097200.v4.1	13
00670	One carbon pool by folate	8/1770	26/6026	0.511529449283665	1	0.901052631578947	Potri.003G078000.v4.1/Potri.017G123300.v4.1/Potri.001G156600.v4.1/Potri.003G215100.v4.1/Potri.004G009600.v4.1/Potri.005G194800.v4.1/Potri.010G114400.v4.1/Potri.011G006800.v4.1	8
00960	Tropane, piperidine and pyridine alkaloid biosynthesis	10/1770	33/6026	0.518890984874503	1	0.901052631578947	Potri.010G142600.v4.1/Potri.001G118200.v4.1/Potri.001G118300.v4.1/Potri.001G244900.v4.1/Potri.006G260200.v4.1/Potri.010G045600.v4.1/Potri.013G113900.v4.1/Potri.014G143300.v4.1/Potri.017G014100.v4.1/Potri.017G014200.v4.1	10
00966	Glucosinolate biosynthesis	3/1770	9/6026	0.520413037984286	1	0.901052631578947	Potri.002G113600.v4.1/Potri.008G172500.v4.1/Potri.010G065100.v4.1	3
00563	Glycosylphosphatidylinositol (GPI)-anchor biosynthesis	7/1770	23/6026	0.533917669327759	1	0.901052631578947	Potri.003G216900.v4.1/Potri.007G010600.v4.1/Potri.016G130000.v4.1/Potri.018G098700.v4.1/Potri.001G031500.v4.1/Potri.001G109200.v4.1/Potri.018G026700.v4.1	7
04712	Circadian rhythm - plant	16/1770	54/6026	0.535052236895851	1	0.901052631578947	Potri.002G064400.v4.1/Potri.002G096900.v4.1/Potri.004G002700.v4.1/Potri.005G001800.v4.1/Potri.005G196700.v4.1/Potri.006G233800.v4.1/Potri.008G046200.v4.1/Potri.008G077700.v4.1/Potri.008G135200.v4.1/Potri.010G071200.v4.1/Potri.010G215200.v4.1/Potri.013G000300.v4.1/Potri.014G111400.v4.1/Potri.015G002300.v4.1/Potri.015G061900.v4.1/Potri.018G029500.v4.1	16
00950	Isoquinoline alkaloid biosynthesis	12/1770	41/6026	0.564914947052211	1	0.901052631578947	Potri.001G118200.v4.1/Potri.001G118300.v4.1/Potri.001G387900.v4.1/Potri.001G388200.v4.1/Potri.001G388801.v4.1/Potri.001G388900.v4.1/Potri.002G255600.v4.1/Potri.006G260200.v4.1/Potri.010G045600.v4.1/Potri.014G143300.v4.1/Potri.017G014100.v4.1/Potri.017G014200.v4.1	12
00380	Tryptophan metabolism	13/1770	46/6026	0.620996460219967	1	0.901052631578947	Potri.015G074100.v4.1/Potri.001G167100.v4.1/Potri.001G357000.v4.1/Potri.002G009800.v4.1/Potri.002G081800.v4.1/Potri.005G251600.v4.1/Potri.008G100800.v4.1/Potri.008G107600.v4.1/Potri.009G130400.v4.1/Potri.010G142100.v4.1/Potri.012G078700.v4.1/Potri.012G083300.v4.1/Potri.014G154700.v4.1	13
00920	Sulfur metabolism	12/1770	43/6026	0.64027490378247	1	0.901052631578947	Potri.014G154200.v4.1/Potri.001G293400.v4.1/Potri.001G321600.v4.1/Potri.002G024200.v4.1/Potri.005G099700.v4.1/Potri.005G204800.v4.1/Potri.007G069300.v4.1/Potri.009G052600.v4.1/Potri.011G068001.v4.1/Potri.013G127800.v4.1/Potri.014G086300.v4.1/Potri.019G045800.v4.1	12
00601	Glycosphingolipid biosynthesis - lacto and neolacto series	1/1770	3/6026	0.647769039139126	1	0.901052631578947	Potri.011G047700.v4.1	1
00944	Flavone and flavonol biosynthesis	1/1770	3/6026	0.647769039139126	1	0.901052631578947	Potri.013G073300.v4.1	1
00053	Ascorbate and aldarate metabolism	14/1770	51/6026	0.669848913601678	1	0.901052631578947	Potri.015G074100.v4.1/Potri.001G167100.v4.1/Potri.001G355600.v4.1/Potri.002G081800.v4.1/Potri.002G081900.v4.1/Potri.004G174500.v4.1/Potri.005G179200.v4.1/Potri.006G014900.v4.1/Potri.008G144500.v4.1/Potri.009G015400.v4.1/Potri.009G120600.v4.1/Potri.012G078700.v4.1/Potri.013G040600.v4.1/Potri.016G040300.v4.1	14
03440	Homologous recombination	17/1770	62/6026	0.67877470569872	1	0.901052631578947	Potri.001G320300.v4.1/Potri.001G421300.v4.1/Potri.018G067900.v4.1/Potri.001G396100.v4.1/Potri.005G019800.v4.1/Potri.006G135200.v4.1/Potri.006G192400.v4.1/Potri.006G212100.v4.1/Potri.006G275700.v4.1/Potri.007G077400.v4.1/Potri.007G137600.v4.1/Potri.011G136900.v4.1/Potri.014G068100.v4.1/Potri.016G057700.v4.1/Potri.017G014400.v4.1/Potri.018G093100.v4.1/Potri.019G042900.v4.1	17
00261	Monobactam biosynthesis	4/1770	15/6026	0.684801108840523	1	0.901052631578947	Potri.002G024200.v4.1/Potri.002G236800.v4.1/Potri.008G135700.v4.1/Potri.017G001900.v4.1	4
00600	Sphingolipid metabolism	10/1770	38/6026	0.717904171918408	1	0.901052631578947	Potri.006G107300.v4.1/Potri.011G043500.v4.1/Potri.001G027400.v4.1/Potri.001G317400.v4.1/Potri.003G196500.v4.1/Potri.009G040600.v4.1/Potri.010G255200.v4.1/Potri.011G023401.v4.1/Potri.015G055000.v4.1/Potri.016G110000.v4.1	10
00760	Nicotinate and nicotinamide metabolism	7/1770	27/6026	0.720904072097751	1	0.901052631578947	Potri.005G068400.v4.1/Potri.005G032300.v4.1/Potri.007G045400.v4.1/Potri.010G088000.v4.1/Potri.011G104400.v4.1/Potri.015G085300.v4.1/Potri.018G070400.v4.1	7
00350	Tyrosine metabolism	19/1770	71/6026	0.727628319163415	1	0.901052631578947	Potri.001G118200.v4.1/Potri.001G118300.v4.1/Potri.001G374100.v4.1/Potri.001G387900.v4.1/Potri.001G388200.v4.1/Potri.001G388801.v4.1/Potri.001G388900.v4.1/Potri.002G072100.v4.1/Potri.002G255600.v4.1/Potri.004G067000.v4.1/Potri.006G260200.v4.1/Potri.010G045600.v4.1/Potri.013G113900.v4.1/Potri.014G069600.v4.1/Potri.014G143300.v4.1/Potri.016G126500.v4.1/Potri.016G126800.v4.1/Potri.017G014100.v4.1/Pot…	19
03450	Non-homologous end-joining	2/1770	8/6026	0.732278454970356	1	0.901052631578947	Potri.001G320300.v4.1/Potri.010G075900.v4.1	2
00195	Photosynthesis	27/1770	100/6026	0.734619283355294	1	0.901052631578947	Potri.004G031500.v4.1/Potri.009G163800.v4.1/Potri.001G371900.v4.1/Potri.001G416400.v4.1/Potri.001G470700.v4.1/Potri.001G471900.v4.1/Potri.002G016000.v4.1/Potri.002G083500.v4.1/Potri.002G256400.v4.1/Potri.004G218400.v4.1/Potri.005G112900.v4.1/Potri.005G130400.v4.1/Potri.005G206200.v4.1/Potri.005G218800.v4.1/Potri.005G246100.v4.1/Potri.006G254200.v4.1/Potri.006G255600.v4.1/Potri.007G057200.v4.1/Pot…	27
00100	Steroid biosynthesis	11/1770	43/6026	0.759206414424195	1	0.901052631578947	Potri.001G245300.v4.1/Potri.003G160500.v4.1/Potri.003G161700.v4.1/Potri.006G116200.v4.1/Potri.007G002200.v4.1/Potri.009G037400.v4.1/Potri.009G094900.v4.1/Potri.010G253200.v4.1/Potri.017G116600.v4.1/Potri.018G148800.v4.1/Potri.019G014378.v4.1	11
00071	Fatty acid degradation	15/1770	58/6026	0.765801465839742	1	0.901052631578947	Potri.015G074100.v4.1/Potri.001G051900.v4.1/Potri.001G155500.v4.1/Potri.001G167100.v4.1/Potri.002G072100.v4.1/Potri.002G081800.v4.1/Potri.003G079200.v4.1/Potri.004G067000.v4.1/Potri.006G101800.v4.1/Potri.007G090400.v4.1/Potri.008G220400.v4.1/Potri.010G010448.v4.1/Potri.010G011900.v4.1/Potri.012G078700.v4.1/Potri.013G021300.v4.1	15
04016	MAPK signaling pathway - plant	36/1770	134/6026	0.768637384777079	1	0.901052631578947	Potri.001G019100.v4.1/Potri.001G083500.v4.1/Potri.001G091001.v4.1/Potri.001G245200.v4.1/Potri.001G288600.v4.1/Potri.002G009800.v4.1/Potri.002G039100.v4.1/Potri.002G099700.v4.1/Potri.002G138800.v4.1/Potri.002G176900.v4.1/Potri.003G068100.v4.1/Potri.003G092200.v4.1/Potri.003G133300.v4.1/Potri.003G140600.v4.1/Potri.004G197400.v4.1/Potri.004G218001.v4.1/Potri.004G218200.v4.1/Potri.005G251600.v4.1/Pot…	36
03410	Base excision repair	13/1770	51/6026	0.775309102230093	1	0.901052631578947	Potri.001G421300.v4.1/Potri.003G031100.v4.1/Potri.006G184700.v4.1/Potri.006G192400.v4.1/Potri.011G136900.v4.1/Potri.012G037700.v4.1/Potri.014G128200.v4.1/Potri.014G187000.v4.1/Potri.014G187300.v4.1/Potri.014G189400.v4.1/Potri.015G071300.v4.1/Potri.016G042000.v4.1/Potri.019G042900.v4.1	13
00902	Monoterpenoid biosynthesis	3/1770	13/6026	0.783800258545484	1	0.901052631578947	Potri.002G156300.v4.1/Potri.002G157000.v4.1/Potri.009G158200.v4.1	3
00360	Phenylalanine metabolism	11/1770	45/6026	0.812764875913409	1	0.901052631578947	Potri.001G118200.v4.1/Potri.001G118300.v4.1/Potri.006G260200.v4.1/Potri.009G130400.v4.1/Potri.010G045600.v4.1/Potri.013G113900.v4.1/Potri.014G143300.v4.1/Potri.016G126500.v4.1/Potri.016G126800.v4.1/Potri.017G014100.v4.1/Potri.017G014200.v4.1	11
04120	Ubiquitin mediated proteolysis	51/1770	193/6026	0.839942409508514	1	0.901052631578947	Potri.001G167400.v4.1/Potri.006G164000.v4.1/Potri.008G053900.v4.1/Potri.010G031900.v4.1/Potri.010G066000.v4.1/Potri.011G094100.v4.1/Potri.001G010500.v4.1/Potri.001G025300.v4.1/Potri.001G101900.v4.1/Potri.001G280600.v4.1/Potri.002G074700.v4.1/Potri.002G123600.v4.1/Potri.002G248700.v4.1/Potri.003G119500.v4.1/Potri.003G136200.v4.1/Potri.004G002700.v4.1/Potri.004G034900.v4.1/Potri.004G058400.v4.1/Pot…	51
00330	Arginine and proline metabolism	17/1770	72/6026	0.888733190660615	1	0.901052631578947	Potri.010G198400.v4.1/Potri.015G074100.v4.1/Potri.001G167100.v4.1/Potri.001G287700.v4.1/Potri.002G081800.v4.1/Potri.002G146200.v4.1/Potri.004G106400.v4.1/Potri.005G245300.v4.1/Potri.006G042600.v4.1/Potri.006G260200.v4.1/Potri.008G147200.v4.1/Potri.009G130400.v4.1/Potri.010G094600.v4.1/Potri.010G133900.v4.1/Potri.012G078700.v4.1/Potri.014G143300.v4.1/Potri.017G075100.v4.1	17
00511	Other glycan degradation	5/1770	25/6026	0.898710677654882	1	0.901052631578947	Potri.001G027400.v4.1/Potri.003G196500.v4.1/Potri.007G056300.v4.1/Potri.010G184300.v4.1/Potri.014G143600.v4.1	5
00520	Amino sugar and nucleotide sugar metabolism	43/1770	170/6026	0.899280141720328	1	0.901052631578947	Potri.004G099100.v4.1/Potri.007G129700.v4.1/Potri.018G101700.v4.1/Potri.001G112000.v4.1/Potri.001G146900.v4.1/Potri.001G159700.v4.1/Potri.001G190400.v4.1/Potri.001G237200.v4.1/Potri.001G254800.v4.1/Potri.001G383500.v4.1/Potri.002G033400.v4.1/Potri.003G120000.v4.1/Potri.003G123700.v4.1/Potri.004G074400.v4.1/Potri.004G089300.v4.1/Potri.004G111000.v4.1/Potri.004G194400.v4.1/Potri.005G229700.v4.1/Pot…	43
04136	Autophagy - other	11/1770	50/6026	0.907230999454505	1	0.901052631578947	Potri.008G099400.v4.1/Potri.010G153400.v4.1/Potri.001G122700.v4.1/Potri.002G189450.v4.1/Potri.003G110901.v4.1/Potri.003G217900.v4.1/Potri.006G092900.v4.1/Potri.012G004400.v4.1/Potri.016G062000.v4.1/Potri.019G011300.v4.1/Potri.002G181000.v4.1	11
00603	Glycosphingolipid biosynthesis - globo and isoglobo series	2/1770	12/6026	0.907934779278142	1	0.901052631578947	Potri.010G255200.v4.1/Potri.011G047700.v4.1	2
00592	alpha-Linolenic acid metabolism	15/1770	66/6026	0.910646474665431	1	0.901052631578947	Potri.001G051900.v4.1/Potri.001G155500.v4.1/Potri.002G072100.v4.1/Potri.002G130700.v4.1/Potri.003G079200.v4.1/Potri.004G102500.v4.1/Potri.004G212100.v4.1/Potri.005G248500.v4.1/Potri.006G101800.v4.1/Potri.007G090400.v4.1/Potri.008G220400.v4.1/Potri.010G011900.v4.1/Potri.010G057100.v4.1/Potri.013G102750.v4.1/Potri.014G018200.v4.1	15
00514	Other types of O-glycan biosynthesis	1/1770	7/6026	0.912465860202432	1	0.901052631578947	Potri.003G073500.v4.1	1
00430	Taurine and hypotaurine metabolism	3/1770	17/6026	0.914773658951909	1	0.901052631578947	Potri.012G057400.v4.1/Potri.004G058000.v4.1/Potri.012G039000.v4.1	3
00908	Zeatin biosynthesis	4/1770	22/6026	0.923833135474361	1	0.901052631578947	Potri.001G376600.v4.1/Potri.003G203600.v4.1/Potri.006G221000.v4.1/Potri.010G030500.v4.1	4
00740	Riboflavin metabolism	3/1770	19/6026	0.948300032191826	1	0.901052631578947	Potri.002G158800.v4.1/Potri.013G131800.v4.1/Potri.017G001800.v4.1	3
00562	Inositol phosphate metabolism	17/1770	78/6026	0.949118319953189	1	0.901052631578947	Potri.004G152400.v4.1/Potri.001G140000.v4.1/Potri.001G242333.v4.1/Potri.001G250500.v4.1/Potri.001G283100.v4.1/Potri.005G147700.v4.1/Potri.006G014900.v4.1/Potri.008G144500.v4.1/Potri.009G031200.v4.1/Potri.009G069900.v4.1/Potri.009G113700.v4.1/Potri.009G120600.v4.1/Potri.009G129500.v4.1/Potri.010G113700.v4.1/Potri.010G203500.v4.1/Potri.012G120492.v4.1/Potri.019G087000.v4.1	17
00130	Ubiquinone and other terpenoid-quinone biosynthesis	10/1770	50/6026	0.951656715873304	1	0.901052631578947	Potri.001G051200.v4.1/Potri.001G329900.v4.1/Potri.003G099700.v4.1/Potri.005G093700.v4.1/Potri.005G215900.v4.1/Potri.006G197600.v4.1/Potri.011G033100.v4.1/Potri.011G164100.v4.1/Potri.017G014100.v4.1/Potri.017G014200.v4.1	10
00650	Butanoate metabolism	4/1770	24/6026	0.951833659438639	1	0.901052631578947	Potri.009G068600.v4.1/Potri.014G197900.v4.1/Potri.015G097200.v4.1/Potri.012G039000.v4.1	4
00910	Nitrogen metabolism	9/1770	46/6026	0.953149584824907	1	0.901052631578947	Potri.001G199600.v4.1/Potri.001G348300.v4.1/Potri.005G156600.v4.1/Potri.012G011700.v4.1/Potri.015G017500.v4.1/Potri.015G034700.v4.1/Potri.015G111000.v4.1/Potri.016G043700.v4.1/Potri.017G131100.v4.1	9
00590	Arachidonic acid metabolism	3/1770	20/6026	0.960006793579594	1	0.901052631578947	Potri.001G105200.v4.1/Potri.003G126100.v4.1/Potri.005G242500.v4.1	3
00790	Folate biosynthesis	6/1770	34/6026	0.960887627106553	1	0.901052631578947	Potri.006G045400.v4.1/Potri.001G272100.v4.1/Potri.001G352800.v4.1/Potri.002G247100.v4.1/Potri.014G099500.v4.1/Potri.014G195000.v4.1	6
04933	AGE-RAGE signaling pathway in diabetic complications	7/1770	39/6026	0.965262106343825	1	0.901052631578947	Potri.001G381300.v4.1/Potri.002G019500.v4.1/Potri.003G131800.v4.1/Potri.005G119500.v4.1/Potri.011G102500.v4.1/Potri.012G048600.v4.1/Potri.015G040300.v4.1	7
00561	Glycerolipid metabolism	14/1770	70/6026	0.972550070015272	1	0.901052631578947	Potri.015G074100.v4.1/Potri.001G167100.v4.1/Potri.001G177300.v4.1/Potri.002G081800.v4.1/Potri.003G058500.v4.1/Potri.006G203200.v4.1/Potri.006G214800.v4.1/Potri.006G266500.v4.1/Potri.010G255200.v4.1/Potri.011G145900.v4.1/Potri.012G041100.v4.1/Potri.012G078700.v4.1/Potri.018G016600.v4.1/Potri.018G066100.v4.1	14
00480	Glutathione metabolism	27/1770	123/6026	0.975512189876925	1	0.901052631578947	Potri.001G104500.v4.1/Potri.001G105200.v4.1/Potri.001G105600.v4.1/Potri.001G329700.v4.1/Potri.001G347800.v4.1/Potri.001G436500.v4.1/Potri.002G015100.v4.1/Potri.002G015200.v4.1/Potri.002G081900.v4.1/Potri.003G126100.v4.1/Potri.004G074900.v4.1/Potri.004G108920.v4.1/Potri.004G174500.v4.1/Potri.005G087300.v4.1/Potri.005G179200.v4.1/Potri.005G194900.v4.1/Potri.006G133500.v4.1/Potri.007G076700.v4.1/Pot…	27
00440	Phosphonate and phosphinate metabolism	1/1770	11/6026	0.978270657145694	1	0.901052631578947	Potri.016G017500.v4.1	1
03030	DNA replication	11/1770	59/6026	0.979067932408046	1	0.901052631578947	Potri.001G421300.v4.1/Potri.001G396100.v4.1/Potri.006G192400.v4.1/Potri.006G212100.v4.1/Potri.006G275700.v4.1/Potri.006G280600.v4.1/Potri.006G281101.v4.1/Potri.007G137600.v4.1/Potri.011G136900.v4.1/Potri.017G014400.v4.1/Potri.019G042900.v4.1	11
00591	Linoleic acid metabolism	3/1770	23/6026	0.981907620640875	1	0.901052631578947	Potri.010G057100.v4.1/Potri.010G089500.v4.1/Potri.014G018200.v4.1	3
00909	Sesquiterpenoid and triterpenoid biosynthesis	3/1770	23/6026	0.981907620640875	1	0.901052631578947	Potri.007G002500.v4.1/Potri.001G049100.v4.1/Potri.019G014378.v4.1	3
00531	Glycosaminoglycan degradation	2/1770	18/6026	0.983888349831666	1	0.901052631578947	Potri.009G136700.v4.1/Potri.010G160800.v4.1	2
00052	Galactose metabolism	13/1770	72/6026	0.99051087603486	1	0.901052631578947	Potri.001G027400.v4.1/Potri.001G190400.v4.1/Potri.001G254800.v4.1/Potri.001G442800.v4.1/Potri.003G123700.v4.1/Potri.003G196500.v4.1/Potri.004G074400.v4.1/Potri.006G052800.v4.1/Potri.007G010300.v4.1/Potri.010G255200.v4.1/Potri.013G070001.v4.1/Potri.016G054700.v4.1/Potri.016G077500.v4.1	13
00565	Ether lipid metabolism	5/1770	36/6026	0.991374684590434	1	0.901052631578947	Potri.007G060300.v4.1/Potri.001G250500.v4.1/Potri.009G069900.v4.1/Potri.014G042200.v4.1/Potri.018G018700.v4.1	5
04130	SNARE interactions in vesicular transport	9/1770	55/6026	0.991681285247546	1	0.901052631578947	Potri.001G219200.v4.1/Potri.003G095300.v4.1/Potri.006G032800.v4.1/Potri.006G129500.v4.1/Potri.006G256200.v4.1/Potri.010G074100.v4.1/Potri.010G164300.v4.1/Potri.010G191100.v4.1/Potri.013G062900.v4.1	9
04145	Phagosome	24/1770	119/6026	0.991859441867212	1	0.901052631578947	Potri.001G246900.v4.1/Potri.001G329400.v4.1/Potri.001G387600.v4.1/Potri.002G019500.v4.1/Potri.002G028600.v4.1/Potri.002G143100.v4.1/Potri.003G095300.v4.1/Potri.003G126800.v4.1/Potri.005G015100.v4.1/Potri.006G035400.v4.1/Potri.006G095000.v4.1/Potri.008G005000.v4.1/Potri.010G113700.v4.1/Potri.010G222000.v4.1/Potri.012G111100.v4.1/Potri.013G009500.v4.1/Potri.013G056800.v4.1/Potri.014G059000.v4.1/Pot…	24
03430	Mismatch repair	7/1770	47/6026	0.993672052178694	1	0.901052631578947	Potri.001G396100.v4.1/Potri.006G192400.v4.1/Potri.006G212100.v4.1/Potri.006G275700.v4.1/Potri.007G137600.v4.1/Potri.017G014400.v4.1/Potri.019G042900.v4.1	7
00196	Photosynthesis - antenna proteins	2/1770	23/6026	0.996495047038502	1	0.901052631578947	Potri.016G115200.v4.1/Potri.001G210000.v4.1	2
00905	Brassinosteroid biosynthesis	2/1770	23/6026	0.996495047038502	1	0.901052631578947	Potri.005G047800.v4.1/Potri.017G099000.v4.1	2
03420	Nucleotide excision repair	12/1770	73/6026	0.996589423452245	1	0.901052631578947	Potri.001G101300.v4.1/Potri.001G167400.v4.1/Potri.001G421300.v4.1/Potri.001G396100.v4.1/Potri.004G100700.v4.1/Potri.006G192400.v4.1/Potri.006G212100.v4.1/Potri.006G275700.v4.1/Potri.007G137600.v4.1/Potri.011G136900.v4.1/Potri.017G014400.v4.1/Potri.019G042900.v4.1	12
04144	Endocytosis	40/1770	193/6026	0.997779721583317	1	0.901052631578947	Potri.002G149200.v4.1/Potri.005G007400.v4.1/Potri.007G060300.v4.1/Potri.008G054900.v4.1/Potri.010G186900.v4.1/Potri.014G070600.v4.1/Potri.001G135700.v4.1/Potri.001G186400.v4.1/Potri.001G236100.v4.1/Potri.001G270100.v4.1/Potri.002G022900.v4.1/Potri.002G071600.v4.1/Potri.002G175700.v4.1/Potri.002G186100.v4.1/Potri.002G191400.v4.1/Potri.003G001400.v4.1/Potri.003G105200.v4.1/Potri.003G163200.v4.1/Pot…	40
00062	Fatty acid elongation	7/1770	52/6026	0.998002281739839	1	0.901052631578947	Potri.001G235400.v4.1/Potri.003G080100.v4.1/Potri.004G155600.v4.1/Potri.008G055400.v4.1/Potri.010G052300.v4.1/Potri.010G204400.v4.1/Potri.014G046200.v4.1	7
00500	Starch and sucrose metabolism	33/1770	166/6026	0.99817239564131	1	0.901052631578947	Potri.004G019500.v4.1/Potri.004G019700.v4.1/Potri.007G129700.v4.1/Potri.001G087100.v4.1/Potri.001G148900.v4.1/Potri.001G190400.v4.1/Potri.001G254800.v4.1/Potri.001G317600.v4.1/Potri.001G442800.v4.1/Potri.002G033400.v4.1/Potri.002G126300.v4.1/Potri.002G159300.v4.1/Potri.002G202300.v4.1/Potri.003G143900.v4.1/Potri.004G074400.v4.1/Potri.004G089300.v4.1/Potri.005G229700.v4.1/Potri.005G251000.v4.1/Pot…	33
00906	Carotenoid biosynthesis	5/1770	43/6026	0.998520997519717	1	0.901052631578947	Potri.001G024300.v4.1/Potri.002G056800.v4.1/Potri.009G153600.v4.1/Potri.013G053100.v4.1/Potri.016G040200.v4.1	5
04070	Phosphatidylinositol signaling system	10/1770	72/6026	0.999413871166015	1	0.901052631578947	Potri.004G152400.v4.1/Potri.001G140000.v4.1/Potri.004G129900.v4.1/Potri.006G014900.v4.1/Potri.009G113700.v4.1/Potri.009G120600.v4.1/Potri.010G113700.v4.1/Potri.012G120492.v4.1/Potri.015G032600.v4.1/Potri.019G087000.v4.1	10
03022	Basal transcription factors	6/1770	52/6026	0.999432186116757	1	0.901052631578947	Potri.001G101300.v4.1/Potri.004G116200.v4.1/Potri.005G151700.v4.1/Potri.010G219800.v4.1/Potri.014G122500.v4.1/Potri.017G094900.v4.1	6
00564	Glycerophospholipid metabolism	18/1770	112/6026	0.999669406837835	1	0.901052631578947	Potri.002G060600.v4.1/Potri.007G060300.v4.1/Potri.001G044200.v4.1/Potri.001G250500.v4.1/Potri.004G018300.v4.1/Potri.006G214800.v4.1/Potri.006G251100.v4.1/Potri.009G069900.v4.1/Potri.010G117500.v4.1/Potri.011G023000.v4.1/Potri.012G047301.v4.1/Potri.012G047400.v4.1/Potri.014G042200.v4.1/Potri.015G058400.v4.1/Potri.016G017500.v4.1/Potri.017G070900.v4.1/Potri.018G018700.v4.1/Potri.018G070700.v4.1	18
00945	Stilbenoid, diarylheptanoid and gingerol biosynthesis	1/1770	23/6026	0.999669811969585	1	0.901052631578947	Potri.006G033300.v4.1	1
02010	ABC transporters	2/1770	34/6026	0.999892487401313	1	0.901052631578947	Potri.003G094400.v4.1/Potri.013G160500.v4.1	2
00904	Diterpenoid biosynthesis	2/1770	35/6026	0.999922146740655	1	0.901052631578947	Potri.001G378400.v4.1/Potri.014G179100.v4.1	2
00941	Flavonoid biosynthesis	4/1770	51/6026	0.999967377594983	1	0.901052631578947	Potri.002G033600.v4.1/Potri.006G033300.v4.1/Potri.008G116500.v4.1/Potri.013G073300.v4.1	4
03015	mRNA surveillance pathway	25/1770	160/6026	0.999986183312958	1	0.901052631578947	Potri.004G087000.v4.1/Potri.004G147800.v4.1/Potri.009G076600.v4.1/Potri.012G022700.v4.1/Potri.001G208200.v4.1/Potri.001G281300.v4.1/Potri.001G304000.v4.1/Potri.002G062700.v4.1/Potri.002G138500.v4.1/Potri.003G021500.v4.1/Potri.003G217900.v4.1/Potri.006G247100.v4.1/Potri.008G102500.v4.1/Potri.008G170400.v4.1/Potri.009G065900.v4.1/Potri.010G233100.v4.1/Potri.010G246500.v4.1/Potri.011G143100.v4.1/Pot…	25
00460	Cyanoamino acid metabolism	7/1770	72/6026	0.999987593811255	1	0.901052631578947	Potri.004G019500.v4.1/Potri.004G019700.v4.1/Potri.004G199600.v4.1/Potri.006G207700.v4.1/Potri.008G013500.v4.1/Potri.010G178800.v4.1/Potri.014G086300.v4.1	7
04075	Plant hormone signal transduction	72/1770	366/6026	0.99999499613464	1	0.901052631578947	Potri.005G082000.v4.1/Potri.005G174000.v4.1/Potri.001G083500.v4.1/Potri.001G186100.v4.1/Potri.001G245200.v4.1/Potri.001G288600.v4.1/Potri.002G024300.v4.1/Potri.002G039100.v4.1/Potri.002G056500.v4.1/Potri.002G087000.v4.1/Potri.002G099700.v4.1/Potri.002G133700.v4.1/Potri.002G176900.v4.1/Potri.002G256600.v4.1/Potri.003G001000.v4.1/Potri.003G068900.v4.1/Potri.003G092200.v4.1/Potri.003G167400.v4.1/Pot…	72
00040	Pentose and glucuronate interconversions	7/1770	116/6026	0.999999999961318	1	0.901052631578947	Potri.004G074400.v4.1/Potri.008G032700.v4.1/Potri.008G048600.v4.1/Potri.010G229000.v4.1/Potri.012G134900.v4.1/Potri.013G070001.v4.1/Potri.018G096049.v4.1	7
04626	Plant-pathogen interaction	31/1770	265/6026	0.999999999999338	1	0.901052631578947	Potri.001G110200.v4.1/Potri.016G040900.v4.1/Potri.001G286700.v4.1/Potri.001G288600.v4.1/Potri.001G404800.v4.1/Potri.001G466000.v4.1/Potri.001G472800.v4.1/Potri.002G028700.v4.1/Potri.002G176700.v4.1/Potri.002G215900.v4.1/Potri.003G133300.v4.1/Potri.004G155600.v4.1/Potri.005G241100.v4.1/Potri.006G271480.v4.1/Potri.007G112400.v4.1/Potri.007G139800.v4.1/Potri.008G112700.v4.1/Potri.009G121300.v4.1/Pot…	31
00940	Phenylpropanoid biosynthesis	11/1770	239/6026	1	1	0.901052631578947	Potri.004G019500.v4.1/Potri.004G019700.v4.1/Potri.001G268600.v4.1/Potri.003G099700.v4.1/Potri.006G033300.v4.1/Potri.007G053400.v4.1/Potri.008G013500.v4.1/Potri.009G063400.v4.1/Potri.010G178800.v4.1/Potri.014G106500.v4.1/Potri.015G003500.v4.1	11

## Sheet: 3b
Supplementary Table S3b. GO terms enriched during primordium initiation (D0-1)
ID	Description	GeneRatio	BgRatio	pvalue	p.adjust	qvalue	geneID	Count
GO:0006412	BP translation	303/4443	463/22436	1.12e-103	1.51e-100	1.31e-100	Potri.008G101100.v4.1/Potri.009G064100.v4.1/Potri.018G102700.v4.1/Potri.001G025300.v4.1/Potri.001G046600.v4.1/Potri.001G069100.v4.1/Potri.001G086800.v4.1/Potri.001G088300.v4.1/Potri.001G097801.v4.1/Potri.001G118100.v4.1/Potri.001G131000.v4.1/Potri.001G133600.v4.1/Potri.001G149300.v4.1/Potri.001G156100.v4.1/Potri.001G164000.v4.1/Potri.001G183200.v4.1/Potri.001G194000.v4.1/Potri.001G195101.v4.1/Pot…	303
GO:0006457	BP protein folding	87/4443	191/22436	6.01e-16	1.16e-13	1e-13	Potri.003G031800.v4.1/Potri.004G224400.v4.1/Potri.005G073900.v4.1/Potri.005G215800.v4.1/Potri.009G157400.v4.1/Potri.017G016100.v4.1/Potri.018G063200.v4.1/Potri.001G030000.v4.1/Potri.001G060200.v4.1/Potri.001G150300.v4.1/Potri.001G215132.v4.1/Potri.001G271300.v4.1/Potri.001G274300.v4.1/Potri.001G286700.v4.1/Potri.001G341100.v4.1/Potri.001G351400.v4.1/Potri.001G404700.v4.1/Potri.001G466000.v4.1/Pot…	87
GO:0042254	BP ribosome biogenesis	20/4443	22/22436	1.27e-12	2.14e-10	1.85e-10	Potri.001G216400.v4.1/Potri.005G231000.v4.1/Potri.001G460100.v4.1/Potri.002G036500.v4.1/Potri.004G121400.v4.1/Potri.004G187800.v4.1/Potri.005G226300.v4.1/Potri.005G250100.v4.1/Potri.008G045800.v4.1/Potri.008G066300.v4.1/Potri.009G016000.v4.1/Potri.009G148500.v4.1/Potri.010G191200.v4.1/Potri.010G215900.v4.1/Potri.011G156300.v4.1/Potri.013G058400.v4.1/Potri.013G145300.v4.1/Potri.017G017700.v4.1/Pot…	20
GO:0006414	BP translational elongation	20/4443	27/22436	1.72e-09	2.33e-07	2.02e-07	Potri.001G004300.v4.1/Potri.001G110200.v4.1/Potri.003G109900.v4.1/Potri.018G083900.v4.1/Potri.001G123600.v4.1/Potri.002G215900.v4.1/Potri.003G004700.v4.1/Potri.004G226300.v4.1/Potri.008G042500.v4.1/Potri.008G042700.v4.1/Potri.008G043100.v4.1/Potri.010G218600.v4.1/Potri.010G218700.v4.1/Potri.010G218800.v4.1/Potri.010G219500.v4.1/Potri.014G138100.v4.1/Potri.014G172300.v4.1/Potri.015G094200.v4.1/Pot…	20
GO:0001522	BP pseudouridine synthesis	18/4443	28/22436	3.56e-07	2.83e-05	2.45e-05	Potri.004G019100.v4.1/Potri.008G042000.v4.1/Potri.013G154200.v4.1/Potri.001G343100.v4.1/Potri.002G014400.v4.1/Potri.002G036500.v4.1/Potri.003G008500.v4.1/Potri.005G226300.v4.1/Potri.005G247000.v4.1/Potri.006G044100.v4.1/Potri.008G206200.v4.1/Potri.009G095700.v4.1/Potri.013G009300.v4.1/Potri.013G058400.v4.1/Potri.013G145300.v4.1/Potri.016G041200.v4.1/Potri.019G034900.v4.1/Potri.019G104400.v4.1	18
GO:0006418	BP tRNA aminoacylation for protein translation	30/4443	66/22436	2.09e-06	0.000156767	0.000135502	Potri.014G049200.v4.1/Potri.017G057700.v4.1/Potri.001G289001.v4.1/Potri.001G298200.v4.1/Potri.003G158000.v4.1/Potri.003G162300.v4.1/Potri.004G078866.v4.1/Potri.004G155000.v4.1/Potri.005G001200.v4.1/Potri.005G087850.v4.1/Potri.006G153900.v4.1/Potri.006G166000.v4.1/Potri.007G129800.v4.1/Potri.008G122200.v4.1/Potri.008G145600.v4.1/Potri.009G084300.v4.1/Potri.010G014500.v4.1/Potri.010G096500.v4.1/Pot…	30
GO:0042026	BP protein refolding	17/4443	28/22436	2.42e-06	0.000172318	0.000148944	Potri.004G213400.v4.1/Potri.009G157400.v4.1/Potri.001G054400.v4.1/Potri.001G341100.v4.1/Potri.002G142700.v4.1/Potri.002G252900.v4.1/Potri.003G173900.v4.1/Potri.003G222400.v4.1/Potri.004G101500.v4.1/Potri.004G195300.v4.1/Potri.010G051700.v4.1/Potri.012G051300.v4.1/Potri.014G058500.v4.1/Potri.015G122800.v4.1/Potri.015G123600.v4.1/Potri.017G113601.v4.1/Potri.019G034200.v4.1	17
GO:0006364	BP rRNA processing	20/4443	37/22436	3.91e-06	0.00026428	0.000228432	Potri.012G082600.v4.1/Potri.001G290100.v4.1/Potri.001G369600.v4.1/Potri.002G203700.v4.1/Potri.002G213500.v4.1/Potri.004G222500.v4.1/Potri.006G078900.v4.1/Potri.006G278500.v4.1/Potri.008G056500.v4.1/Potri.009G118400.v4.1/Potri.010G040700.v4.1/Potri.012G036500.v4.1/Potri.012G076100.v4.1/Potri.012G144800.v4.1/Potri.013G079600.v4.1/Potri.014G077100.v4.1/Potri.014G121200.v4.1/Potri.014G135600.v4.1/Pot…	20
GO:0006396	BP RNA processing	34/4443	86/22436	1.94e-05	0.00109329	0.000944991	Potri.001G195300.v4.1/Potri.001G216400.v4.1/Potri.002G257100.v4.1/Potri.005G100100.v4.1/Potri.013G065700.v4.1/Potri.014G192800.v4.1/Potri.019G040100.v4.1/Potri.001G150900.v4.1/Potri.001G200300.v4.1/Potri.001G343100.v4.1/Potri.001G347900.v4.1/Potri.002G010200.v4.1/Potri.002G054800.v4.1/Potri.005G207900.v4.1/Potri.005G251100.v4.1/Potri.006G044100.v4.1/Potri.006G241800.v4.1/Potri.007G040000.v4.1/Pot…	34
GO:0008033	BP tRNA processing	19/4443	39/22436	4.69e-05	0.00204686	0.00176921	Potri.009G025800.v4.1/Potri.009G059900.v4.1/Potri.001G259000.v4.1/Potri.001G264900.v4.1/Potri.001G376600.v4.1/Potri.002G100700.v4.1/Potri.004G117900.v4.1/Potri.005G060500.v4.1/Potri.008G100800.v4.1/Potri.008G107600.v4.1/Potri.009G125500.v4.1/Potri.010G030500.v4.1/Potri.010G142100.v4.1/Potri.011G154700.v4.1/Potri.012G068801.v4.1/Potri.012G144800.v4.1/Potri.013G093500.v4.1/Potri.015G147500.v4.1/Pot…	19
GO:0000105	BP histidine biosynthetic process	9/4443	12/22436	5.7e-05	0.0021994	0.00190107	Potri.001G267400.v4.1/Potri.001G465300.v4.1/Potri.008G152701.v4.1/Potri.009G061700.v4.1/Potri.010G087600.v4.1/Potri.011G163400.v4.1/Potri.013G113900.v4.1/Potri.017G124800.v4.1/Potri.019G057200.v4.1	9
GO:0006241	BP CTP biosynthetic process	6/4443	6/22436	6.01e-05	0.0021994	0.00190107	Potri.001G091001.v4.1/Potri.002G138800.v4.1/Potri.003G068100.v4.1/Potri.003G140600.v4.1/Potri.012G093800.v4.1/Potri.014G049900.v4.1	6
GO:0006183	BP GTP biosynthetic process	6/4443	6/22436	6.01e-05	0.0021994	0.00190107	Potri.001G091001.v4.1/Potri.002G138800.v4.1/Potri.003G068100.v4.1/Potri.003G140600.v4.1/Potri.012G093800.v4.1/Potri.014G049900.v4.1	6
GO:0006165	BP nucleoside diphosphate phosphorylation	6/4443	6/22436	6.01e-05	0.0021994	0.00190107	Potri.001G091001.v4.1/Potri.002G138800.v4.1/Potri.003G068100.v4.1/Potri.003G140600.v4.1/Potri.012G093800.v4.1/Potri.014G049900.v4.1	6
GO:0006228	BP UTP biosynthetic process	6/4443	6/22436	6.01e-05	0.0021994	0.00190107	Potri.001G091001.v4.1/Potri.002G138800.v4.1/Potri.003G068100.v4.1/Potri.003G140600.v4.1/Potri.012G093800.v4.1/Potri.014G049900.v4.1	6
GO:0000413	BP protein peptidyl-prolyl isomerization	19/4443	44/22436	0.000345394	0.011683	0.0100982	Potri.005G215800.v4.1/Potri.001G030000.v4.1/Potri.001G060200.v4.1/Potri.001G150300.v4.1/Potri.001G351400.v4.1/Potri.001G404700.v4.1/Potri.002G021500.v4.1/Potri.002G149700.v4.1/Potri.002G185200.v4.1/Potri.003G167700.v4.1/Potri.004G144300.v4.1/Potri.004G168800.v4.1/Potri.005G240200.v4.1/Potri.006G225201.v4.1/Potri.007G040100.v4.1/Potri.009G046500.v4.1/Potri.009G106200.v4.1/Potri.014G071600.v4.1/Pot…	19
GO:0006099	BP tricarboxylic acid cycle	11/4443	20/22436	0.000511997	0.01611	0.0139248	Potri.002G201300.v4.1/Potri.008G051600.v4.1/Potri.001G357000.v4.1/Potri.001G391900.v4.1/Potri.002G214100.v4.1/Potri.005G099600.v4.1/Potri.007G026400.v4.1/Potri.010G131800.v4.1/Potri.010G209000.v4.1/Potri.014G154700.v4.1/Potri.016G091200.v4.1	11
GO:0015986	BP ATP synthesis coupled proton transport	18/4443	43/22436	0.000770922	0.0237059	0.0204903	Potri.003G086100.v4.1/Potri.004G164066.v4.1/Potri.006G232000.v4.1/Potri.006G255600.v4.1/Potri.008G008900.v4.1/Potri.008G043800.v4.1/Potri.008G056100.v4.1/Potri.008G126600.v4.1/Potri.009G061600.v4.1/Potri.009G125832.v4.1/Potri.010G116600.v4.1/Potri.010G217800.v4.1/Potri.011G024700.v4.1/Potri.012G066100.v4.1/Potri.014G053000.v4.1/Potri.015G057700.v4.1/Potri.018G026500.v4.1/Potri.018G055700.v4.1	18
GO:0009451	BP RNA modification	12/4443	24/22436	0.000885422	0.0266217	0.0230106	Potri.004G019100.v4.1/Potri.008G042000.v4.1/Potri.013G154200.v4.1/Potri.001G343100.v4.1/Potri.002G014400.v4.1/Potri.003G008500.v4.1/Potri.005G247000.v4.1/Potri.006G044100.v4.1/Potri.008G206200.v4.1/Potri.009G095700.v4.1/Potri.013G009300.v4.1/Potri.016G041200.v4.1	12
GO:0006430	BP lysyl-tRNA aminoacylation	5/4443	6/22436	0.00152325	0.0396339	0.0342578	Potri.001G289001.v4.1/Potri.006G166000.v4.1/Potri.009G084300.v4.1/Potri.018G090400.v4.1/Potri.018G090600.v4.1	5
GO:0006526	BP arginine biosynthetic process	6/4443	9/22436	0.00290104	0.0654184	0.0565448	Potri.004G145700.v4.1/Potri.006G280100.v4.1/Potri.008G020200.v4.1/Potri.010G239000.v4.1/Potri.012G115900.v4.1/Potri.018G001600.v4.1	6
GO:0006189	BP 'de novo' IMP biosynthetic process	6/4443	9/22436	0.00290104	0.0654184	0.0565448	Potri.003G078000.v4.1/Potri.019G012300.v4.1/Potri.001G156600.v4.1/Potri.002G198600.v4.1/Potri.010G200200.v4.1/Potri.014G123000.v4.1	6
GO:0006108	BP malate metabolic process	11/4443	24/22436	0.00347629	0.073021	0.0631161	Potri.001G189700.v4.1/Potri.001G376500.v4.1/Potri.002G135300.v4.1/Potri.008G031700.v4.1/Potri.008G166800.v4.1/Potri.009G081600.v4.1/Potri.011G096300.v4.1/Potri.014G079900.v4.1/Potri.017G101900.v4.1/Potri.017G102000.v4.1/Potri.018G086700.v4.1	11
GO:0006821	BP chloride transport	7/4443	12/22436	0.00366994	0.073021	0.0631161	Potri.004G209900.v4.1/Potri.001G331700.v4.1/Potri.012G128500.v4.1/Potri.015G129900.v4.1/Potri.018G124100.v4.1/Potri.018G138100.v4.1/Potri.T046200.v4.1	7
GO:0006207	BP 'de novo' pyrimidine nucleobase biosynthetic process	7/4443	12/22436	0.00366994	0.073021	0.0631161	Potri.002G134600.v4.1/Potri.003G080900.v4.1/Potri.003G198501.v4.1/Potri.005G089700.v4.1/Potri.005G229400.v4.1/Potri.014G043300.v4.1/Potri.T125906.v4.1	7
GO:0006465	BP signal peptide processing	7/4443	12/22436	0.00366994	0.073021	0.0631161	Potri.001G171200.v4.1/Potri.003G062800.v4.1/Potri.006G234600.v4.1/Potri.008G064700.v4.1/Potri.010G192700.v4.1/Potri.018G005800.v4.1/Potri.018G058000.v4.1	7
GO:0006464	BP cellular protein modification process	8/4443	15/22436	0.00396211	0.0755342	0.0652885	Potri.010G031900.v4.1/Potri.001G014000.v4.1/Potri.001G280600.v4.1/Potri.002G087700.v4.1/Potri.002G131000.v4.1/Potri.003G191100.v4.1/Potri.009G075800.v4.1/Potri.015G086600.v4.1	8
GO:0006486	BP protein glycosylation	17/4443	45/22436	0.00396373	0.0755342	0.0652885	Potri.010G223500.v4.1/Potri.015G028300.v4.1/Potri.002G006600.v4.1/Potri.004G013900.v4.1/Potri.004G184200.v4.1/Potri.004G206900.v4.1/Potri.005G171400.v4.1/Potri.006G228900.v4.1/Potri.008G038700.v4.1/Potri.011G111700.v4.1/Potri.012G036300.v4.1/Potri.014G145400.v4.1/Potri.015G023700.v4.1/Potri.015G104100.v4.1/Potri.016G013300.v4.1/Potri.018G053150.v4.1/Potri.018G086000.v4.1	17
GO:0006662	BP glycerol ether metabolic process	15/4443	38/22436	0.00409693	0.076988	0.0665451	Potri.005G058400.v4.1/Potri.006G150700.v4.1/Potri.001G028500.v4.1/Potri.001G159000.v4.1/Potri.001G416500.v4.1/Potri.002G030000.v4.1/Potri.002G066800.v4.1/Potri.004G031700.v4.1/Potri.006G123100.v4.1/Potri.007G074000.v4.1/Potri.013G061200.v4.1/Potri.014G029200.v4.1/Potri.016G059500.v4.1/Potri.017G076700.v4.1/Potri.019G111200.v4.1	15
GO:0006310	BP DNA recombination	27/4443	83/22436	0.00420307	0.077317	0.0668294	Potri.002G031400.v4.1/Potri.005G040500.v4.1/Potri.013G151600.v4.1/Potri.001G097600.v4.1/Potri.001G104800.v4.1/Potri.003G050600.v4.1/Potri.003G153400.v4.1/Potri.003G200600.v4.1/Potri.004G052200.v4.1/Potri.004G158600.v4.1/Potri.005G019800.v4.1/Potri.005G059700.v4.1/Potri.006G148901.v4.1/Potri.006G212100.v4.1/Potri.006G275700.v4.1/Potri.007G069800.v4.1/Potri.009G120500.v4.1/Potri.009G144300.v4.1/Pot…	27
GO:0000162	BP tryptophan biosynthetic process	5/4443	7/22436	0.0044573	0.077317	0.0668294	Potri.001G420300.v4.1/Potri.009G044300.v4.1/Potri.011G136000.v4.1/Potri.012G082700.v4.1/Potri.017G109600.v4.1	5
GO:0005978	BP glycogen biosynthetic process	6/4443	10/22436	0.006039	0.0982841	0.0849524	Potri.002G033400.v4.1/Potri.005G229700.v4.1/Potri.005G251000.v4.1/Potri.009G118800.v4.1/Potri.014G110000.v4.1/Potri.014G171800.v4.1	6
GO:0009408	BP response to heat	6/4443	10/22436	0.006039	0.0982841	0.0849524	Potri.003G031800.v4.1/Potri.005G073900.v4.1/Potri.001G271300.v4.1/Potri.008G157600.v4.1/Potri.009G065500.v4.1/Potri.010G082000.v4.1	6
GO:0007034	BP vacuolar transport	9/4443	19/22436	0.00619809	0.0982841	0.0849524	Potri.002G186100.v4.1/Potri.005G227000.v4.1/Potri.006G154000.v4.1/Potri.006G158538.v4.1/Potri.007G101500.v4.1/Potri.008G034700.v4.1/Potri.010G242700.v4.1/Potri.011G154700.v4.1/Potri.018G065100.v4.1	9
GO:0006879	BP cellular iron ion homeostasis	4/4443	5/22436	0.0064651	0.0982841	0.0849524	Potri.006G103900.v4.1/Potri.010G184500.v4.1/Potri.016G124700.v4.1/Potri.016G124900.v4.1	4
GO:0006826	BP iron ion transport	4/4443	5/22436	0.0064651	0.0982841	0.0849524	Potri.006G103900.v4.1/Potri.010G184500.v4.1/Potri.016G124700.v4.1/Potri.016G124900.v4.1	4
GO:0006102	BP isocitrate metabolic process	4/4443	5/22436	0.0064651	0.0982841	0.0849524	Potri.001G347800.v4.1/Potri.004G074900.v4.1/Potri.010G176000.v4.1/Potri.017G144541.v4.1	4
GO:0006561	BP proline biosynthetic process	4/4443	5/22436	0.0064651	0.0982841	0.0849524	Potri.010G198400.v4.1/Potri.006G042600.v4.1/Potri.006G280100.v4.1/Potri.018G001600.v4.1	4
GO:0022900	BP electron transport chain	15/4443	40/22436	0.00715935	0.106446	0.0920073	Potri.009G163800.v4.1/Potri.001G470700.v4.1/Potri.003G068500.v4.1/Potri.004G218400.v4.1/Potri.004G229900.v4.1/Potri.007G005100.v4.1/Potri.007G026400.v4.1/Potri.007G061781.v4.1/Potri.007G145200.v4.1/Potri.008G020100.v4.1/Potri.010G156900.v4.1/Potri.010G242700.v4.1/Potri.013G159700.v4.1/Potri.016G037000.v4.1/Potri.019G132000.v4.1	15
GO:0042274	BP ribosomal small subunit biogenesis	3/4443	3/22436	0.00776171	0.107159	0.0926236	Potri.002G071700.v4.1/Potri.003G124700.v4.1/Potri.010G157300.v4.1	3
GO:0015992	BP proton transmembrane transport	9/4443	20/22436	0.00931387	0.12237	0.105771	Potri.010G254200.v4.1/Potri.005G018700.v4.1/Potri.006G063000.v4.1/Potri.008G005000.v4.1/Potri.008G126600.v4.1/Potri.010G116600.v4.1/Potri.010G222000.v4.1/Potri.013G009400.v4.1/Potri.018G119500.v4.1	9
GO:0006014	BP D-ribose metabolic process	5/4443	8/22436	0.00994877	0.12237	0.105771	Potri.007G129700.v4.1/Potri.004G089300.v4.1/Potri.011G114100.v4.1/Potri.012G132700.v4.1/Potri.017G126300.v4.1	5
GO:0009107	BP lipoate biosynthetic process	5/4443	8/22436	0.00994877	0.12237	0.105771	Potri.001G014000.v4.1/Potri.002G131000.v4.1/Potri.010G255500.v4.1/Potri.013G136000.v4.1/Potri.019G102700.v4.1	5
GO:0009052	BP pentose-phosphate shunt, non-oxidative branch	5/4443	8/22436	0.00994877	0.12237	0.105771	Potri.001G225700.v4.1/Potri.005G052000.v4.1/Potri.006G039700.v4.1/Potri.011G155500.v4.1/Potri.013G039400.v4.1	5
GO:0006796	BP phosphate-containing compound metabolic process	5/4443	8/22436	0.00994877	0.12237	0.105771	Potri.002G181300.v4.1/Potri.006G082500.v4.1/Potri.007G022700.v4.1/Potri.009G081200.v4.1/Potri.014G107100.v4.1	5
GO:0030163	BP protein catabolic process	10/4443	24/22436	0.0117329	0.13685	0.118287	Potri.002G031400.v4.1/Potri.002G252600.v4.1/Potri.004G158600.v4.1/Potri.005G017600.v4.1/Potri.008G144100.v4.1/Potri.009G120500.v4.1/Potri.010G098300.v4.1/Potri.013G008900.v4.1/Potri.013G105500.v4.1/Potri.018G056600.v4.1	10
GO:0006139	BP nucleobase-containing compound metabolic process	16/4443	47/22436	0.0155449	0.175269	0.151495	Potri.001G085200.v4.1/Potri.001G421300.v4.1/Potri.001G104800.v4.1/Potri.001G333100.v4.1/Potri.002G024100.v4.1/Potri.002G134600.v4.1/Potri.008G046100.v4.1/Potri.010G215300.v4.1/Potri.011G136900.v4.1/Potri.012G095300.v4.1/Potri.014G043300.v4.1/Potri.015G092800.v4.1/Potri.017G059200.v4.1/Potri.018G058900.v4.1/Potri.019G038701.v4.1/Potri.019G078200.v4.1	16
GO:0006164	BP purine nucleotide biosynthetic process	4/4443	6/22436	0.0163488	0.176959	0.152956	Potri.003G128200.v4.1/Potri.010G114400.v4.1/Potri.010G173600.v4.1/Potri.016G087900.v4.1	4
GO:0043039	BP tRNA aminoacylation	7/4443	15/22436	0.0170912	0.183526	0.158632	Potri.009G141300.v4.1/Potri.004G155000.v4.1/Potri.005G001200.v4.1/Potri.008G122200.v4.1/Potri.008G145600.v4.1/Potri.010G096500.v4.1/Potri.010G122866.v4.1	7
GO:0033014	BP tetrapyrrole biosynthetic process	6/4443	12/22436	0.0184765	0.189197	0.163534	Potri.002G082300.v4.1/Potri.002G107800.v4.1/Potri.007G072500.v4.1/Potri.014G034700.v4.1/Potri.015G101100.v4.1/Potri.018G112900.v4.1	6
GO:0006122	BP mitochondrial electron transport, ubiquinol to cytochrome c	5/4443	9/22436	0.0187584	0.189197	0.163534	Potri.004G188700.v4.1/Potri.005G190901.v4.1/Potri.006G250000.v4.1/Potri.009G149300.v4.1/Potri.018G031400.v4.1	5
GO:0010468	BP regulation of gene expression	5/4443	9/22436	0.0187584	0.189197	0.163534	Potri.001G307700.v4.1/Potri.005G003800.v4.1/Potri.009G100600.v4.1/Potri.013G003200.v4.1/Potri.019G004000.v4.1	5
GO:0051603	BP proteolysis involved in cellular protein catabolic process	11/4443	30/22436	0.0238341	0.227776	0.19688	Potri.012G123550.v4.1/Potri.001G162900.v4.1/Potri.005G180500.v4.1/Potri.006G008800.v4.1/Potri.006G077900.v4.1/Potri.006G140400.v4.1/Potri.008G155500.v4.1/Potri.015G122400.v4.1/Potri.016G015400.v4.1/Potri.016G139600.v4.1/Potri.017G071100.v4.1	11
GO:0006631	BP fatty acid metabolic process	7/4443	16/22436	0.0252823	0.227776	0.19688	Potri.001G155500.v4.1/Potri.003G079200.v4.1/Potri.007G090400.v4.1/Potri.008G077900.v4.1/Potri.008G220400.v4.1/Potri.010G011900.v4.1/Potri.010G179400.v4.1	7
GO:0006261	BP DNA-dependent DNA replication	3/4443	4/22436	0.0264382	0.227776	0.19688	Potri.001G421300.v4.1/Potri.011G136900.v4.1/Potri.018G036600.v4.1	3
GO:0015689	BP molybdate ion transport	3/4443	4/22436	0.0264382	0.227776	0.19688	Potri.003G145600.v4.1/Potri.012G020500.v4.1/Potri.015G008100.v4.1	3
GO:0045901	BP positive regulation of translational elongation	3/4443	4/22436	0.0264382	0.227776	0.19688	Potri.006G185000.v4.1/Potri.008G092000.v4.1/Potri.010G162800.v4.1	3
GO:0045905	BP positive regulation of translational termination	3/4443	4/22436	0.0264382	0.227776	0.19688	Potri.006G185000.v4.1/Potri.008G092000.v4.1/Potri.010G162800.v4.1	3
GO:0030071	BP regulation of mitotic metaphase/anaphase transition	3/4443	4/22436	0.0264382	0.227776	0.19688	Potri.004G034900.v4.1/Potri.007G023500.v4.1/Potri.012G075000.v4.1	3
GO:0006452	BP translational frameshifting	3/4443	4/22436	0.0264382	0.227776	0.19688	Potri.006G185000.v4.1/Potri.008G092000.v4.1/Potri.010G162800.v4.1	3
GO:0000398	BP mRNA splicing, via spliceosome	13/4443	38/22436	0.0265991	0.227776	0.19688	Potri.003G031900.v4.1/Potri.003G201200.v4.1/Potri.006G174000.v4.1/Potri.006G211100.v4.1/Potri.001G126400.v4.1/Potri.006G224900.v4.1/Potri.007G124150.v4.1/Potri.008G078400.v4.1/Potri.012G019300.v4.1/Potri.014G127800.v4.1/Potri.016G078100.v4.1/Potri.017G036200.v4.1/Potri.018G092200.v4.1	13
GO:0008652	BP cellular amino acid biosynthetic process	6/4443	13/22436	0.0286567	0.228662	0.197645	Potri.002G236800.v4.1/Potri.004G145700.v4.1/Potri.004G190900.v4.1/Potri.008G135700.v4.1/Potri.009G152800.v4.1/Potri.010G065100.v4.1	6
GO:0015995	BP chlorophyll biosynthetic process	6/4443	13/22436	0.0286567	0.228662	0.197645	Potri.004G053400.v4.1/Potri.006G027300.v4.1/Potri.006G051100.v4.1/Potri.009G049400.v4.1/Potri.012G068801.v4.1/Potri.016G025000.v4.1	6
GO:0016114	BP terpenoid biosynthetic process	6/4443	13/22436	0.0286567	0.228662	0.197645	Potri.001G099300.v4.1/Potri.001G225100.v4.1/Potri.004G210400.v4.1/Potri.006G171700.v4.1/Potri.009G021800.v4.1/Potri.010G015200.v4.1	6
GO:0046148	BP pigment biosynthetic process	5/4443	10/22436	0.0314779	0.228662	0.197645	Potri.001G387900.v4.1/Potri.001G388100.v4.1/Potri.001G388200.v4.1/Potri.001G388801.v4.1/Potri.001G388900.v4.1	5
GO:0035434	BP copper ion transmembrane transport	4/4443	7/22436	0.0322041	0.228662	0.197645	Potri.006G140700.v4.1/Potri.006G093200.v4.1/Potri.006G219200.v4.1/Potri.009G038800.v4.1	4
GO:0006621	BP protein retention in ER lumen	4/4443	7/22436	0.0322041	0.228662	0.197645	Potri.001G315800.v4.1/Potri.009G128900.v4.1/Potri.011G071200.v4.1/Potri.017G056000.v4.1	4
GO:0000387	BP spliceosomal snRNP assembly	4/4443	7/22436	0.0322041	0.228662	0.197645	Potri.007G124150.v4.1/Potri.012G128500.v4.1/Potri.015G129900.v4.1/Potri.017G036200.v4.1	4
GO:0006614	BP SRP-dependent cotranslational protein targeting to membrane	7/4443	17/22436	0.035795	0.228662	0.197645	Potri.006G216400.v4.1/Potri.005G219400.v4.1/Potri.006G211500.v4.1/Potri.012G045500.v4.1/Potri.015G036700.v4.1/Potri.015G105600.v4.1/Potri.016G078600.v4.1	7
GO:0006525	BP arginine metabolic process	2/4443	2/22436	0.0392088	0.228662	0.197645	Potri.005G095800.v4.1/Potri.017G053500.v4.1	2
GO:0006884	BP cell volume homeostasis	2/4443	2/22436	0.0392088	0.228662	0.197645	Potri.012G128500.v4.1/Potri.015G129900.v4.1	2
GO:0071486	BP cellular response to high light intensity	2/4443	2/22436	0.0392088	0.228662	0.197645	Potri.004G216700.v4.1/Potri.009G005100.v4.1	2
GO:0034599	BP cellular response to oxidative stress	2/4443	2/22436	0.0392088	0.228662	0.197645	Potri.004G216700.v4.1/Potri.009G005100.v4.1	2
GO:0006425	BP glutaminyl-tRNA aminoacylation	2/4443	2/22436	0.0392088	0.228662	0.197645	Potri.008G122200.v4.1/Potri.010G122866.v4.1	2
GO:0009098	BP leucine biosynthetic process	2/4443	2/22436	0.0392088	0.228662	0.197645	Potri.001G185600.v4.1/Potri.005G083100.v4.1	2
GO:0043043	BP peptide biosynthetic process	2/4443	2/22436	0.0392088	0.228662	0.197645	Potri.001G004300.v4.1/Potri.016G136600.v4.1	2
GO:0017183	BP peptidyl-diphthamide biosynthetic process from peptidyl-histidine	2/4443	2/22436	0.0392088	0.228662	0.197645	Potri.006G123700.v4.1/Potri.002G023700.v4.1	2
GO:0010024	BP phytochromobilin biosynthetic process	2/4443	2/22436	0.0392088	0.228662	0.197645	Potri.001G253700.v4.1/Potri.009G048000.v4.1	2
GO:0045039	BP protein import into mitochondrial inner membrane	2/4443	2/22436	0.0392088	0.228662	0.197645	Potri.001G246500.v4.1/Potri.009G039600.v4.1	2
GO:0045040	BP protein import into mitochondrial outer membrane	2/4443	2/22436	0.0392088	0.228662	0.197645	Potri.001G054900.v4.1/Potri.003G173400.v4.1	2
GO:2000028	BP regulation of photoperiodism, flowering	2/4443	2/22436	0.0392088	0.228662	0.197645	Potri.002G064400.v4.1/Potri.005G196700.v4.1	2
GO:0006446	BP regulation of translational initiation	2/4443	2/22436	0.0392088	0.228662	0.197645	Potri.006G136500.v4.1/Potri.018G063600.v4.1	2
GO:0016125	BP sterol metabolic process	2/4443	2/22436	0.0392088	0.228662	0.197645	Potri.001G070301.v4.1/Potri.003G160500.v4.1	2
GO:0046654	BP tetrahydrofolate biosynthetic process	2/4443	2/22436	0.0392088	0.228662	0.197645	Potri.002G247100.v4.1/Potri.014G195000.v4.1	2
GO:0046653	BP tetrahydrofolate metabolic process	2/4443	2/22436	0.0392088	0.228662	0.197645	Potri.006G272800.v4.1/Potri.018G008700.v4.1	2
GO:0006566	BP threonine metabolic process	2/4443	2/22436	0.0392088	0.228662	0.197645	Potri.004G207000.v4.1/Potri.009G168400.v4.1	2
GO:0043419	BP urea catabolic process	2/4443	2/22436	0.0392088	0.228662	0.197645	Potri.001G347900.v4.1/Potri.008G177900.v4.1	2
GO:0009725	BP response to hormone	12/4443	36/22436	0.0395105	0.229432	0.198311	Potri.001G066200.v4.1/Potri.002G089900.v4.1/Potri.003G001000.v4.1/Potri.003G163600.v4.1/Potri.005G236700.v4.1/Potri.006G077800.v4.1/Potri.006G127500.v4.1/Potri.006G138500.v4.1/Potri.008G039000.v4.1/Potri.009G011800.v4.1/Potri.014G135300.v4.1/Potri.018G145800.v4.1	12
GO:0006221	BP pyrimidine nucleotide biosynthetic process	6/4443	14/22436	0.041926	0.238344	0.206014	Potri.005G057700.v4.1/Potri.008G080100.v4.1/Potri.002G134600.v4.1/Potri.006G265600.v4.1/Potri.014G043300.v4.1/Potri.014G123200.v4.1	6
GO:0006096	BP glycolytic process	18/4443	61/22436	0.0453553	0.25676	0.221932	Potri.001G145300.v4.1/Potri.001G289300.v4.1/Potri.003G088700.v4.1/Potri.005G257800.v4.1/Potri.006G117400.v4.1/Potri.006G281900.v4.1/Potri.007G010300.v4.1/Potri.008G084500.v4.1/Potri.008G125900.v4.1/Potri.009G040700.v4.1/Potri.009G124100.v4.1/Potri.010G171500.v4.1/Potri.010G171600.v4.1/Potri.011G015900.v4.1/Potri.012G034000.v4.1/Potri.012G057500.v4.1/Potri.015G131100.v4.1/Potri.018G090100.v4.1	18
GO:0006281	BP DNA repair	43/4443	170/22436	0.0469637	0.263659	0.227896	Potri.001G320300.v4.1/Potri.002G031400.v4.1/Potri.003G031100.v4.1/Potri.008G025900.v4.1/Potri.012G012800.v4.1/Potri.013G151600.v4.1/Potri.018G067900.v4.1/Potri.001G097600.v4.1/Potri.001G116800.v4.1/Potri.001G191200.v4.1/Potri.002G096900.v4.1/Potri.003G046300.v4.1/Potri.003G050600.v4.1/Potri.003G152600.v4.1/Potri.004G158600.v4.1/Potri.005G059700.v4.1/Potri.006G135200.v4.1/Potri.006G184700.v4.1/Pot…	43
GO:0019538	BP protein metabolic process	8/4443	22/22436	0.0532681	0.286866	0.247954	Potri.012G105900.v4.1/Potri.015G131700.v4.1/Potri.012G129800.v4.1/Potri.015G056900.v4.1/Potri.015G057000.v4.1/Potri.015G105100.v4.1/Potri.015G110000.v4.1/Potri.018G097300.v4.1	8
GO:0006564	BP L-serine biosynthetic process	4/4443	8/22436	0.0544595	0.286866	0.247954	Potri.001G300900.v4.1/Potri.005G099900.v4.1/Potri.008G009500.v4.1/Potri.014G022800.v4.1	4
GO:0030150	BP protein import into mitochondrial matrix	4/4443	8/22436	0.0544595	0.286866	0.247954	Potri.002G140700.v4.1/Potri.012G108600.v4.1/Potri.014G054400.v4.1/Potri.014G151200.v4.1	4
GO:0006400	BP tRNA modification	4/4443	8/22436	0.0544595	0.286866	0.247954	Potri.002G092600.v4.1/Potri.002G100700.v4.1/Potri.006G277100.v4.1/Potri.013G070800.v4.1	4
GO:0006421	BP asparaginyl-tRNA aminoacylation	3/4443	5/22436	0.0563978	0.286866	0.247954	Potri.006G153900.v4.1/Potri.007G129800.v4.1/Potri.017G028800.v4.1	3
GO:0048015	BP phosphatidylinositol-mediated signaling	3/4443	5/22436	0.0563978	0.286866	0.247954	Potri.004G152400.v4.1/Potri.005G059000.v4.1/Potri.009G113700.v4.1	3
GO:0010207	BP photosystem II assembly	3/4443	5/22436	0.0563978	0.286866	0.247954	Potri.005G206200.v4.1/Potri.008G152800.v4.1/Potri.019G117900.v4.1	3
GO:0031204	BP posttranslational protein targeting to membrane, translocation	3/4443	5/22436	0.0563978	0.286866	0.247954	Potri.012G097300.v4.1/Potri.015G056501.v4.1/Potri.015G095500.v4.1	3
GO:0006433	BP prolyl-tRNA aminoacylation	3/4443	5/22436	0.0563978	0.286866	0.247954	Potri.004G078866.v4.1/Potri.014G112400.v4.1/Potri.017G142500.v4.1	3
GO:0009228	BP thiamine biosynthetic process	3/4443	5/22436	0.0563978	0.286866	0.247954	Potri.001G053900.v4.1/Potri.003G015700.v4.1/Potri.003G174400.v4.1	3
GO:0006807	BP nitrogen compound metabolic process	11/4443	34/22436	0.0582167	0.291981	0.252376	Potri.004G199600.v4.1/Potri.005G252250.v4.1/Potri.006G121000.v4.1/Potri.006G207700.v4.1/Potri.007G115900.v4.1/Potri.008G177900.v4.1/Potri.010G023100.v4.1/Potri.012G011700.v4.1/Potri.015G017500.v4.1/Potri.015G034700.v4.1/Potri.017G131100.v4.1	11
GO:0006413	BP translational initiation	12/4443	38/22436	0.0582771	0.291981	0.252376	Potri.006G182000.v4.1/Potri.011G140100.v4.1/Potri.013G158400.v4.1/Potri.001G095500.v4.1/Potri.002G016900.v4.1/Potri.004G093600.v4.1/Potri.004G112200.v4.1/Potri.007G122700.v4.1/Potri.009G137000.v4.1/Potri.011G077200.v4.1/Potri.018G015200.v4.1/Potri.018G038900.v4.1	12
GO:0006098	BP pentose-phosphate shunt	6/4443	15/22436	0.0584825	0.291981	0.252376	Potri.015G007300.v4.1/Potri.004G108920.v4.1/Potri.010G157200.v4.1/Potri.012G024400.v4.1/Potri.015G007200.v4.1/Potri.017G106900.v4.1	6
GO:0006801	BP superoxide metabolic process	6/4443	15/22436	0.0584825	0.291981	0.252376	Potri.004G216700.v4.1/Potri.009G005100.v4.1/Potri.009G163200.v4.1/Potri.015G110400.v4.1/Potri.019G035800.v4.1/Potri.019G057300.v4.1	6
GO:0045454	BP cell redox homeostasis	34/4443	133/22436	0.0622433	0.309614	0.267617	Potri.005G058400.v4.1/Potri.006G150700.v4.1/Potri.016G119200.v4.1/Potri.001G028500.v4.1/Potri.001G159000.v4.1/Potri.001G347700.v4.1/Potri.001G416500.v4.1/Potri.002G030000.v4.1/Potri.002G066800.v4.1/Potri.002G082100.v4.1/Potri.002G254100.v4.1/Potri.004G031700.v4.1/Potri.005G242500.v4.1/Potri.006G123100.v4.1/Potri.007G070400.v4.1/Potri.007G074000.v4.1/Potri.008G100800.v4.1/Potri.008G107600.v4.1/Pot…	34
GO:0006886	BP intracellular protein transport	60/4443	254/22436	0.0747552	0.363826	0.314476	Potri.001G307400.v4.1/Potri.002G232600.v4.1/Potri.003G056300.v4.1/Potri.003G220100.v4.1/Potri.004G177700.v4.1/Potri.005G007400.v4.1/Potri.009G002400.v4.1/Potri.010G186900.v4.1/Potri.012G074800.v4.1/Potri.013G147600.v4.1/Potri.014G100000.v4.1/Potri.014G149600.v4.1/Potri.019G052100.v4.1/Potri.001G072800.v4.1/Potri.001G152800.v4.1/Potri.001G236100.v4.1/Potri.001G270100.v4.1/Potri.001G329400.v4.1/Pot…	60
GO:0006397	BP mRNA processing	12/4443	40/22436	0.0821895	0.390241	0.337307	Potri.007G009800.v4.1/Potri.007G028500.v4.1/Potri.009G063800.v4.1/Potri.011G050400.v4.1/Potri.001G147801.v4.1/Potri.003G086801.v4.1/Potri.004G132450.v4.1/Potri.004G219000.v4.1/Potri.005G148100.v4.1/Potri.012G080400.v4.1/Potri.013G080200.v4.1/Potri.016G062600.v4.1	12
GO:0019064	BP fusion of virus membrane with host plasma membrane	4/4443	9/22436	0.0830204	0.390241	0.337307	Potri.014G057000.v4.1/Potri.001G170100.v4.1/Potri.008G032600.v4.1/Potri.018G065100.v4.1	4
GO:0009086	BP methionine biosynthetic process	4/4443	9/22436	0.0830204	0.390241	0.337307	Potri.004G190900.v4.1/Potri.008G135700.v4.1/Potri.009G094800.v4.1/Potri.009G152800.v4.1	4
GO:0006302	BP double-strand break repair	8/4443	24/22436	0.0849445	0.390241	0.337307	Potri.005G040500.v4.1/Potri.003G153400.v4.1/Potri.003G200600.v4.1/Potri.004G052200.v4.1/Potri.006G148901.v4.1/Potri.010G075900.v4.1/Potri.013G028600.v4.1/Potri.T127206.v4.1	8
GO:0006415	BP translational termination	5/4443	13/22436	0.0956998	0.390241	0.337307	Potri.001G117500.v4.1/Potri.002G188200.v4.1/Potri.013G009200.v4.1/Potri.014G133400.v4.1/Potri.019G063800.v4.1	5
GO:0006635	BP fatty acid beta-oxidation	3/4443	6/22436	0.0964468	0.390241	0.337307	Potri.001G155500.v4.1/Potri.003G079200.v4.1/Potri.007G090400.v4.1	3
GO:0006546	BP glycine catabolic process	3/4443	6/22436	0.0964468	0.390241	0.337307	Potri.004G009600.v4.1/Potri.006G229300.v4.1/Potri.011G006800.v4.1	3
GO:0009245	BP lipid A biosynthetic process	3/4443	6/22436	0.0964468	0.390241	0.337307	Potri.001G418800.v4.1/Potri.004G039400.v4.1/Potri.014G160300.v4.1	3
GO:0006013	BP mannose metabolic process	3/4443	6/22436	0.0964468	0.390241	0.337307	Potri.001G350400.v4.1/Potri.007G056300.v4.1/Potri.014G143600.v4.1	3
GO:0006402	BP mRNA catabolic process	3/4443	6/22436	0.0964468	0.390241	0.337307	Potri.013G065700.v4.1/Potri.019G040100.v4.1/Potri.001G347900.v4.1	3
GO:0006885	BP regulation of pH	3/4443	6/22436	0.0964468	0.390241	0.337307	Potri.013G026600.v4.1/Potri.013G031700.v4.1/Potri.014G134900.v4.1	3
GO:0031145	BP anaphase-promoting complex-dependent catabolic process	2/4443	3/22436	0.102103	0.390241	0.337307	Potri.004G034900.v4.1/Potri.007G023500.v4.1	2
GO:0044205	BP 'de novo' UMP biosynthetic process	2/4443	3/22436	0.102103	0.390241	0.337307	Potri.003G198501.v4.1/Potri.T125906.v4.1	2
GO:0006426	BP glycyl-tRNA aminoacylation	2/4443	3/22436	0.102103	0.390241	0.337307	Potri.014G049200.v4.1/Potri.003G162300.v4.1	2
GO:0006788	BP heme oxidation	2/4443	3/22436	0.102103	0.390241	0.337307	Potri.006G069700.v4.1/Potri.014G034200.v4.1	2
GO:0032264	BP IMP salvage	2/4443	3/22436	0.102103	0.390241	0.337307	Potri.010G034800.v4.1/Potri.016G119300.v4.1	2
GO:0006428	BP isoleucyl-tRNA aminoacylation	2/4443	3/22436	0.102103	0.390241	0.337307	Potri.010G014500.v4.1/Potri.017G033200.v4.1	2
GO:0006431	BP methionyl-tRNA aminoacylation	2/4443	3/22436	0.102103	0.390241	0.337307	Potri.017G057700.v4.1/Potri.010G207300.v4.1	2
GO:0031124	BP mRNA 3'-end processing	2/4443	3/22436	0.102103	0.390241	0.337307	Potri.012G056200.v4.1/Potri.017G077200.v4.1	2
GO:0009225	BP nucleotide-sugar metabolic process	2/4443	3/22436	0.102103	0.390241	0.337307	Potri.001G383500.v4.1/Potri.011G103700.v4.1	2
GO:0006595	BP polyamine metabolic process	2/4443	3/22436	0.102103	0.390241	0.337307	Potri.008G147200.v4.1/Potri.010G094600.v4.1	2
GO:0018279	BP protein N-linked glycosylation via asparagine	2/4443	3/22436	0.102103	0.390241	0.337307	Potri.005G127000.v4.1/Potri.007G031000.v4.1	2
GO:0006625	BP protein targeting to peroxisome	2/4443	3/22436	0.102103	0.390241	0.337307	Potri.013G047800.v4.1/Potri.019G020000.v4.1	2
GO:0009113	BP purine nucleobase biosynthetic process	2/4443	3/22436	0.102103	0.390241	0.337307	Potri.004G164000.v4.1/Potri.004G225500.v4.1	2
GO:0006166	BP purine ribonucleoside salvage	2/4443	3/22436	0.102103	0.390241	0.337307	Potri.008G038100.v4.1/Potri.010G224300.v4.1	2
GO:0019430	BP removal of superoxide radicals	2/4443	3/22436	0.102103	0.390241	0.337307	Potri.001G456800.v4.1/Potri.011G145100.v4.1	2
GO:0000154	BP rRNA modification	2/4443	3/22436	0.102103	0.390241	0.337307	Potri.014G077100.v4.1/Potri.014G121200.v4.1	2
GO:0006435	BP threonyl-tRNA aminoacylation	2/4443	3/22436	0.102103	0.390241	0.337307	Potri.008G145600.v4.1/Potri.010G096500.v4.1	2
GO:0006438	BP valyl-tRNA aminoacylation	2/4443	3/22436	0.102103	0.390241	0.337307	Potri.005G087850.v4.1/Potri.017G124500.v4.1	2
GO:0016311	BP dephosphorylation	7/4443	21/22436	0.103953	0.395846	0.342152	Potri.014G045500.v4.1/Potri.003G080000.v4.1/Potri.004G002800.v4.1/Potri.010G033000.v4.1/Potri.012G105800.v4.1/Potri.013G115400.v4.1/Potri.014G160500.v4.1	7
GO:0006542	BP glutamine biosynthetic process	4/4443	10/22436	0.117382	0.437515	0.378169	Potri.005G252250.v4.1/Potri.006G121000.v4.1/Potri.015G034700.v4.1/Potri.017G131100.v4.1	4
GO:0051205	BP protein insertion into membrane	4/4443	10/22436	0.117382	0.437515	0.378169	Potri.008G182000.v4.1/Potri.001G091800.v4.1/Potri.009G121800.v4.1/Potri.018G140100.v4.1	4
GO:0019752	BP carboxylic acid metabolic process	10/4443	34/22436	0.119114	0.442751	0.382694	Potri.001G376500.v4.1/Potri.002G255600.v4.1/Potri.005G190500.v4.1/Potri.008G166800.v4.1/Potri.009G081600.v4.1/Potri.011G096300.v4.1/Potri.017G036900.v4.1/Potri.017G101900.v4.1/Potri.017G102000.v4.1/Potri.012G039000.v4.1	10
GO:0000045	BP autophagosome assembly	5/4443	14/22436	0.125574	0.459194	0.396907	Potri.008G099400.v4.1/Potri.010G153400.v4.1/Potri.001G122700.v4.1/Potri.002G189450.v4.1/Potri.003G110901.v4.1	5
GO:0005985	BP sucrose metabolic process	5/4443	14/22436	0.125574	0.459194	0.396907	Potri.001G317600.v4.1/Potri.002G202300.v4.1/Potri.006G064300.v4.1/Potri.018G124677.v4.1/Potri.T124307.v4.1	5
GO:0046854	BP phosphatidylinositol phosphorylation	6/4443	18/22436	0.128051	0.462009	0.39934	Potri.004G152400.v4.1/Potri.005G059000.v4.1/Potri.006G014900.v4.1/Potri.009G113700.v4.1/Potri.009G120600.v4.1/Potri.012G120492.v4.1	6
GO:0017004	BP cytochrome complex assembly	3/4443	7/22436	0.144629	0.480203	0.415067	Potri.001G406700.v4.1/Potri.003G205200.v4.1/Potri.018G110200.v4.1	3
GO:0006432	BP phenylalanyl-tRNA aminoacylation	3/4443	7/22436	0.144629	0.480203	0.415067	Potri.004G155000.v4.1/Potri.011G154700.v4.1/Potri.018G070200.v4.1	3
GO:0006605	BP protein targeting	3/4443	7/22436	0.144629	0.480203	0.415067	Potri.001G329400.v4.1/Potri.002G078000.v4.1/Potri.015G097300.v4.1	3
GO:0031347	BP regulation of defense response	4/4443	11/22436	0.156754	0.480203	0.415067	Potri.014G027000.v4.1/Potri.001G148600.v4.1/Potri.003G085800.v4.1/Potri.009G135400.v4.1	4
GO:0030042	BP actin filament depolymerization	5/4443	15/22436	0.15912	0.480203	0.415067	Potri.009G028200.v4.1/Potri.001G236400.v4.1/Potri.005G223800.v4.1/Potri.008G052100.v4.1/Potri.010G208500.v4.1	5
GO:0006334	BP nucleosome assembly	9/4443	32/22436	0.167018	0.480203	0.415067	Potri.006G148600.v4.1/Potri.002G199900.v4.1/Potri.007G014200.v4.1/Potri.008G132400.v4.1/Potri.008G162300.v4.1/Potri.010G076800.v4.1/Potri.013G042700.v4.1/Potri.015G062700.v4.1/Potri.017G080700.v4.1	9
GO:0006419	BP alanyl-tRNA aminoacylation	2/4443	4/22436	0.177768	0.480203	0.415067	Potri.009G141300.v4.1/Potri.010G024900.v4.1	2
GO:0006529	BP asparagine biosynthetic process	2/4443	4/22436	0.177768	0.480203	0.415067	Potri.010G157700.v4.1/Potri.005G075700.v4.1	2
GO:0009298	BP GDP-mannose biosynthetic process	2/4443	4/22436	0.177768	0.480203	0.415067	Potri.004G099100.v4.1/Potri.017G115500.v4.1	2
GO:0006537	BP glutamate biosynthetic process	2/4443	4/22436	0.177768	0.480203	0.415067	Potri.012G011700.v4.1/Potri.015G017500.v4.1	2
GO:0019464	BP glycine decarboxylation via glycine cleavage system	2/4443	4/22436	0.177768	0.480203	0.415067	Potri.012G123700.v4.1/Potri.015G122500.v4.1	2
GO:0006505	BP GPI anchor metabolic process	2/4443	4/22436	0.177768	0.480203	0.415067	Potri.001G338000.v4.1/Potri.018G085600.v4.1	2
GO:0006783	BP heme biosynthetic process	2/4443	4/22436	0.177768	0.480203	0.415067	Potri.006G232100.v4.1/Potri.T010900.v4.1	2
GO:0046373	BP L-arabinose metabolic process	2/4443	4/22436	0.177768	0.480203	0.415067	Potri.003G206000.v4.1/Potri.006G027700.v4.1	2
GO:0045132	BP meiotic chromosome segregation	2/4443	4/22436	0.177768	0.480203	0.415067	Potri.008G032600.v4.1/Potri.010G229100.v4.1	2
GO:0006491	BP N-glycan processing	2/4443	4/22436	0.177768	0.480203	0.415067	Potri.013G060266.v4.1/Potri.013G060332.v4.1	2
GO:0017038	BP protein import	2/4443	4/22436	0.177768	0.480203	0.415067	Potri.002G078000.v4.1/Potri.010G219800.v4.1	2
GO:0006163	BP purine nucleotide metabolic process	2/4443	4/22436	0.177768	0.480203	0.415067	Potri.010G029400.v4.1/Potri.016G054200.v4.1	2
GO:0042823	BP pyridoxal phosphate biosynthetic process	2/4443	4/22436	0.177768	0.480203	0.415067	Potri.001G182100.v4.1/Potri.016G116400.v4.1	2
GO:0006090	BP pyruvate metabolic process	2/4443	4/22436	0.177768	0.480203	0.415067	Potri.003G043900.v4.1/Potri.008G027400.v4.1	2
GO:0006729	BP tetrahydrobiopterin biosynthetic process	2/4443	4/22436	0.177768	0.480203	0.415067	Potri.001G352800.v4.1/Potri.012G112400.v4.1	2
GO:0005991	BP trehalose metabolic process	2/4443	4/22436	0.177768	0.480203	0.415067	Potri.001G087100.v4.1/Potri.003G143900.v4.1	2
GO:0042819	BP vitamin B6 biosynthetic process	2/4443	4/22436	0.177768	0.480203	0.415067	Potri.001G182100.v4.1/Potri.016G116400.v4.1	2
GO:0006633	BP fatty acid biosynthetic process	24/4443	101/22436	0.188929	0.480203	0.415067	Potri.006G211300.v4.1/Potri.001G120900.v4.1/Potri.001G245300.v4.1/Potri.002G092700.v4.1/Potri.002G135600.v4.1/Potri.003G020300.v4.1/Potri.004G119000.v4.1/Potri.004G131500.v4.1/Potri.004G155600.v4.1/Potri.005G044800.v4.1/Potri.006G005700.v4.1/Potri.006G138000.v4.1/Potri.008G178700.v4.1/Potri.009G037400.v4.1/Potri.011G079700.v4.1/Potri.012G105300.v4.1/Potri.013G031300.v4.1/Potri.013G084500.v4.1/Pot…	24
GO:0006535	BP cysteine biosynthetic process from serine	5/4443	16/22436	0.19581	0.480203	0.415067	Potri.005G099700.v4.1/Potri.013G127800.v4.1/Potri.014G086300.v4.1/Potri.015G147000.v4.1/Potri.019G045800.v4.1	5
GO:0006259	BP DNA metabolic process	5/4443	16/22436	0.19581	0.480203	0.415067	Potri.010G247000.v4.1/Potri.018G067900.v4.1/Potri.006G132600.v4.1/Potri.006G135200.v4.1/Potri.016G057700.v4.1	5
GO:0009231	BP riboflavin biosynthetic process	5/4443	16/22436	0.19581	0.480203	0.415067	Potri.002G158800.v4.1/Potri.007G075500.v4.1/Potri.013G131800.v4.1/Potri.014G129800.v4.1/Potri.017G001800.v4.1	5
GO:0051017	BP actin filament bundle assembly	1/4443	1/22436	0.19803	0.480203	0.415067	Potri.009G045000.v4.1	1
GO:0030041	BP actin filament polymerization	1/4443	1/22436	0.19803	0.480203	0.415067	Potri.017G057400.v4.1	1
GO:0000256	BP allantoin catabolic process	1/4443	1/22436	0.19803	0.480203	0.415067	Potri.004G041800.v4.1	1
GO:0000075	BP cell cycle checkpoint	1/4443	1/22436	0.19803	0.480203	0.415067	Potri.013G017500.v4.1	1
GO:0044249	BP cellular biosynthetic process	1/4443	1/22436	0.19803	0.480203	0.415067	Potri.006G219900.v4.1	1
GO:0030245	BP cellulose catabolic process	1/4443	1/22436	0.19803	0.480203	0.415067	Potri.010G178800.v4.1	1
GO:0019988	BP charged-tRNA amino acid modification	1/4443	1/22436	0.19803	0.480203	0.415067	Potri.018G087300.v4.1	1
GO:0000469	BP cleavage involved in rRNA processing	1/4443	1/22436	0.19803	0.480203	0.415067	Potri.003G124700.v4.1	1
GO:0071951	BP conversion of methionyl-tRNA to N-formyl-methionyl-tRNA	1/4443	1/22436	0.19803	0.480203	0.415067	Potri.017G123300.v4.1	1
GO:0009190	BP cyclic nucleotide biosynthetic process	1/4443	1/22436	0.19803	0.480203	0.415067	Potri.003G131800.v4.1	1
GO:0000918	BP division septum site selection	1/4443	1/22436	0.19803	0.480203	0.415067	Potri.004G080100.v4.1	1
GO:0046294	BP formaldehyde catabolic process	1/4443	1/22436	0.19803	0.480203	0.415067	Potri.006G047000.v4.1	1
GO:0006106	BP fumarate metabolic process	1/4443	1/22436	0.19803	0.480203	0.415067	Potri.002G201300.v4.1	1
GO:0006544	BP glycine metabolic process	1/4443	1/22436	0.19803	0.480203	0.415067	Potri.006G229300.v4.1	1
GO:0006177	BP GMP biosynthetic process	1/4443	1/22436	0.19803	0.480203	0.415067	Potri.003G128200.v4.1	1
GO:1990426	BP mitotic recombination-dependent replication fork processing	1/4443	1/22436	0.19803	0.480203	0.415067	Potri.006G135200.v4.1	1
GO:0043086	BP negative regulation of catalytic activity	1/4443	1/22436	0.19803	0.480203	0.415067	Potri.011G139500.v4.1	1
GO:0009312	BP oligosaccharide biosynthetic process	1/4443	1/22436	0.19803	0.480203	0.415067	Potri.014G167200.v4.1	1
GO:0009252	BP peptidoglycan biosynthetic process	1/4443	1/22436	0.19803	0.480203	0.415067	Potri.012G053600.v4.1	1
GO:0008612	BP peptidyl-lysine modification to peptidyl-hypusine	1/4443	1/22436	0.19803	0.480203	0.415067	Potri.003G186900.v4.1	1
GO:0018026	BP peptidyl-lysine monomethylation	1/4443	1/22436	0.19803	0.480203	0.415067	Potri.004G135700.v4.1	1
GO:0006461	BP protein-containing complex assembly	1/4443	1/22436	0.19803	0.480203	0.415067	Potri.004G052200.v4.1	1
GO:0043461	BP proton-transporting ATP synthase complex assembly	1/4443	1/22436	0.19803	0.480203	0.415067	Potri.001G338200.v4.1	1
GO:0009443	BP pyridoxal 5'-phosphate salvage	1/4443	1/22436	0.19803	0.480203	0.415067	Potri.017G129000.v4.1	1
GO:0019856	BP pyrimidine nucleobase biosynthetic process	1/4443	1/22436	0.19803	0.480203	0.415067	Potri.007G139700.v4.1	1
GO:0008360	BP regulation of cell shape	1/4443	1/22436	0.19803	0.480203	0.415067	Potri.001G103300.v4.1	1
GO:0006282	BP regulation of DNA repair	1/4443	1/22436	0.19803	0.480203	0.415067	Potri.001G467400.v4.1	1
GO:0000027	BP ribosomal large subunit assembly	1/4443	1/22436	0.19803	0.480203	0.415067	Potri.017G039100.v4.1	1
GO:0042273	BP ribosomal large subunit biogenesis	1/4443	1/22436	0.19803	0.480203	0.415067	Potri.008G182900.v4.1	1
GO:0000055	BP ribosomal large subunit export from nucleus	1/4443	1/22436	0.19803	0.480203	0.415067	Potri.008G182900.v4.1	1
GO:0002949	BP tRNA threonylcarbamoyladenosine modification	1/4443	1/22436	0.19803	0.480203	0.415067	Potri.014G067800.v4.1	1
GO:0006570	BP tyrosine metabolic process	1/4443	1/22436	0.19803	0.480203	0.415067	Potri.001G374100.v4.1	1
GO:0006437	BP tyrosyl-tRNA aminoacylation	1/4443	1/22436	0.19803	0.480203	0.415067	Potri.014G140400.v4.1	1
GO:0006223	BP uracil salvage	1/4443	1/22436	0.19803	0.480203	0.415067	Potri.006G091000.v4.1	1
GO:0032259	BP methylation	3/4443	8/22436	0.19873	0.480203	0.415067	Potri.002G203900.v4.1/Potri.009G118400.v4.1/Potri.010G202200.v4.1	3
GO:0006568	BP tryptophan metabolic process	3/4443	8/22436	0.19873	0.480203	0.415067	Potri.001G420300.v4.1/Potri.008G069500.v4.1/Potri.011G136000.v4.1	3
GO:0006012	BP galactose metabolic process	4/4443	12/22436	0.200173	0.480203	0.415067	Potri.003G123700.v4.1/Potri.006G022000.v4.1/Potri.006G070500.v4.1/Potri.011G156100.v4.1	4
GO:0006541	BP glutamine metabolic process	4/4443	12/22436	0.200173	0.480203	0.415067	Potri.003G080900.v4.1/Potri.003G128200.v4.1/Potri.008G138800.v4.1/Potri.014G123200.v4.1	4
GO:0006506	BP GPI anchor biosynthetic process	4/4443	12/22436	0.200173	0.480203	0.415067	Potri.003G216900.v4.1/Potri.016G130000.v4.1/Potri.001G031500.v4.1/Potri.001G109200.v4.1	4
GO:0006779	BP porphyrin-containing compound biosynthetic process	4/4443	12/22436	0.200173	0.480203	0.415067	Potri.004G053400.v4.1/Potri.019G048900.v4.1/Potri.001G333500.v4.1/Potri.012G092900.v4.1	4
GO:0006479	BP protein methylation	4/4443	12/22436	0.200173	0.480203	0.415067	Potri.018G067200.v4.1/Potri.001G030200.v4.1/Potri.003G076500.v4.1/Potri.008G222700.v4.1	4
GO:0006284	BP base-excision repair	8/4443	29/22436	0.201681	0.482964	0.417453	Potri.003G031100.v4.1/Potri.008G025900.v4.1/Potri.006G184700.v4.1/Potri.012G037700.v4.1/Potri.014G187000.v4.1/Potri.014G187300.v4.1/Potri.014G189400.v4.1/Potri.015G071300.v4.1	8
GO:0007017	BP microtubule-based process	11/4443	43/22436	0.218673	0.521808	0.451028	Potri.001G246900.v4.1/Potri.003G052800.v4.1/Potri.003G126800.v4.1/Potri.004G034000.v4.1/Potri.006G035400.v4.1/Potri.006G095000.v4.1/Potri.008G133000.v4.1/Potri.008G219900.v4.1/Potri.013G056800.v4.1/Potri.015G067800.v4.1/Potri.019G036000.v4.1	11
GO:0009089	BP lysine biosynthetic process via diaminopimelate	5/4443	17/22436	0.235046	0.555974	0.480559	Potri.004G157500.v4.1/Potri.008G135700.v4.1/Potri.009G119300.v4.1/Potri.016G120900.v4.1/Potri.017G001900.v4.1	5
GO:0006260	BP DNA replication	18/4443	76/22436	0.23554	0.55617	0.480729	Potri.001G421300.v4.1/Potri.001G394200.v4.1/Potri.001G461300.v4.1/Potri.005G087300.v4.1/Potri.005G194900.v4.1/Potri.005G218100.v4.1/Potri.006G192400.v4.1/Potri.006G212100.v4.1/Potri.006G275700.v4.1/Potri.007G076700.v4.1/Potri.011G071300.v4.1/Potri.011G136900.v4.1/Potri.012G058800.v4.1/Potri.013G011800.v4.1/Potri.013G161200.v4.1/Potri.017G113401.v4.1/Potri.018G036600.v4.1/Potri.019G042900.v4.1	18
GO:0009082	BP branched-chain amino acid biosynthetic process	4/4443	13/22436	0.246606	0.564509	0.487936	Potri.001G051700.v4.1/Potri.003G176600.v4.1/Potri.004G043700.v4.1/Potri.015G097200.v4.1	4
GO:0009396	BP folic acid-containing compound biosynthetic process	4/4443	13/22436	0.246606	0.564509	0.487936	Potri.002G157100.v4.1/Potri.006G045400.v4.1/Potri.003G215100.v4.1/Potri.006G114100.v4.1	4
GO:0006814	BP sodium ion transport	4/4443	13/22436	0.246606	0.564509	0.487936	Potri.006G013900.v4.1/Potri.013G026600.v4.1/Potri.013G031700.v4.1/Potri.014G134900.v4.1	4
GO:0006520	BP cellular amino acid metabolic process	12/4443	49/22436	0.252858	0.564509	0.487936	Potri.001G199600.v4.1/Potri.002G255600.v4.1/Potri.004G196200.v4.1/Potri.004G208100.v4.1/Potri.005G229400.v4.1/Potri.006G260200.v4.1/Potri.010G043300.v4.1/Potri.014G143300.v4.1/Potri.015G111000.v4.1/Potri.017G014100.v4.1/Potri.017G014200.v4.1/Potri.019G018500.v4.1	12
GO:0046034	BP ATP metabolic process	3/4443	9/22436	0.256585	0.564509	0.487936	Potri.008G005000.v4.1/Potri.008G126600.v4.1/Potri.010G116600.v4.1	3
GO:0006816	BP calcium ion transport	3/4443	9/22436	0.256585	0.564509	0.487936	Potri.010G249200.v4.1/Potri.011G166900.v4.1/Potri.016G115500.v4.1	3
GO:0046835	BP carbohydrate phosphorylation	3/4443	9/22436	0.256585	0.564509	0.487936	Potri.001G190400.v4.1/Potri.001G254800.v4.1/Potri.006G070500.v4.1	3
GO:0015977	BP carbon fixation	3/4443	9/22436	0.256585	0.564509	0.487936	Potri.001G391900.v4.1/Potri.002G214100.v4.1/Potri.010G131800.v4.1	3
GO:0016568	BP chromatin organization	3/4443	9/22436	0.256585	0.564509	0.487936	Potri.013G058800.v4.1/Potri.014G022400.v4.1/Potri.019G033800.v4.1	3
GO:0006002	BP fructose 6-phosphate metabolic process	3/4443	9/22436	0.256585	0.564509	0.487936	Potri.006G281900.v4.1/Potri.007G010300.v4.1/Potri.011G015900.v4.1	3
GO:0022904	BP respiratory electron transport chain	3/4443	9/22436	0.256585	0.564509	0.487936	Potri.004G071900.v4.1/Potri.007G062402.v4.1/Potri.011G009900.v4.1	3
GO:0006308	BP DNA catabolic process	2/4443	5/22436	0.258681	0.564509	0.487936	Potri.003G132100.v4.1/Potri.010G123500.v4.1	2
GO:0006094	BP gluconeogenesis	2/4443	5/22436	0.258681	0.564509	0.487936	Potri.007G011200.v4.1/Potri.018G023100.v4.1	2
GO:0009094	BP L-phenylalanine biosynthetic process	2/4443	5/22436	0.258681	0.564509	0.487936	Potri.004G013400.v4.1/Potri.011G004700.v4.1	2
GO:0006777	BP Mo-molybdopterin cofactor biosynthetic process	2/4443	5/22436	0.258681	0.564509	0.487936	Potri.001G272100.v4.1/Potri.014G099500.v4.1	2
GO:0015780	BP nucleotide-sugar transmembrane transport	2/4443	5/22436	0.258681	0.564509	0.487936	Potri.001G094600.v4.1/Potri.016G113200.v4.1	2
GO:0009306	BP protein secretion	2/4443	5/22436	0.258681	0.564509	0.487936	Potri.005G053400.v4.1/Potri.015G147100.v4.1	2
GO:0001510	BP RNA methylation	2/4443	5/22436	0.258681	0.564509	0.487936	Potri.009G118400.v4.1/Potri.010G202200.v4.1	2
GO:0006366	BP transcription by RNA polymerase II	2/4443	5/22436	0.258681	0.564509	0.487936	Potri.010G219800.v4.1/Potri.014G122500.v4.1	2
GO:0006388	BP tRNA splicing, via endonucleolytic cleavage and ligation	2/4443	5/22436	0.258681	0.564509	0.487936	Potri.002G117000.v4.1/Potri.009G131500.v4.1	2
GO:0009116	BP nucleoside metabolic process	8/4443	31/22436	0.260527	0.567622	0.490627	Potri.006G091000.v4.1/Potri.002G059700.v4.1/Potri.003G198501.v4.1/Potri.004G164000.v4.1/Potri.004G167200.v4.1/Potri.006G161538.v4.1/Potri.014G017200.v4.1/Potri.T125906.v4.1	8
GO:0009058	BP biosynthetic process	28/4443	125/22436	0.263765	0.572831	0.49513	Potri.003G078000.v4.1/Potri.006G045400.v4.1/Potri.017G123300.v4.1/Potri.018G138206.v4.1/Potri.001G103300.v4.1/Potri.001G119700.v4.1/Potri.001G126700.v4.1/Potri.001G156600.v4.1/Potri.001G376600.v4.1/Potri.002G033400.v4.1/Potri.002G056800.v4.1/Potri.002G061900.v4.1/Potri.005G032300.v4.1/Potri.005G045200.v4.1/Potri.005G121200.v4.1/Potri.005G229700.v4.1/Potri.006G051100.v4.1/Potri.006G260200.v4.1/Pot…	28
GO:0009308	BP amine metabolic process	3/4443	10/22436	0.316244	0.611939	0.528933	Potri.001G118200.v4.1/Potri.001G118300.v4.1/Potri.010G045600.v4.1	3
GO:0009435	BP NAD biosynthetic process	3/4443	10/22436	0.316244	0.611939	0.528933	Potri.005G032300.v4.1/Potri.007G045400.v4.1/Potri.015G085300.v4.1	3
GO:0016998	BP cell wall macromolecule catabolic process	5/4443	19/22436	0.318633	0.611939	0.528933	Potri.004G105300.v4.1/Potri.009G141800.v4.1/Potri.009G142000.v4.1/Potri.009G142300.v4.1/Potri.014G146600.v4.1	5
GO:0006950	BP response to stress	23/4443	105/22436	0.330372	0.611939	0.528933	Potri.001G239100.v4.1/Potri.001G286700.v4.1/Potri.001G466000.v4.1/Potri.002G193800.v4.1/Potri.002G196700.v4.1/Potri.002G205275.v4.1/Potri.005G241100.v4.1/Potri.005G248100.v4.1/Potri.006G147000.v4.1/Potri.006G194400.v4.1/Potri.008G112700.v4.1/Potri.008G221300.v4.1/Potri.010G012100.v4.1/Potri.011G039800.v4.1/Potri.012G059100.v4.1/Potri.013G081700.v4.1/Potri.013G112300.v4.1/Potri.014G164900.v4.1/Pot…	23
GO:0044237	BP cellular metabolic process	6/4443	24/22436	0.334914	0.611939	0.528933	Potri.004G210400.v4.1/Potri.006G219900.v4.1/Potri.012G059300.v4.1/Potri.013G161200.v4.1/Potri.019G038701.v4.1/Potri.T126106.v4.1	6
GO:0001678	BP cellular glucose homeostasis	2/4443	6/22436	0.339798	0.611939	0.528933	Potri.001G190400.v4.1/Potri.001G254800.v4.1	2
GO:0006672	BP ceramide metabolic process	2/4443	6/22436	0.339798	0.611939	0.528933	Potri.001G317400.v4.1/Potri.011G023401.v4.1	2
GO:0007067	BP mitotic cell cycle	2/4443	6/22436	0.339798	0.611939	0.528933	Potri.007G116200.v4.1/Potri.017G043000.v4.1	2
GO:0008380	BP RNA splicing	2/4443	6/22436	0.339798	0.611939	0.528933	Potri.014G129100.v4.1/Potri.016G042250.v4.1	2
GO:0006556	BP S-adenosylmethionine biosynthetic process	2/4443	6/22436	0.339798	0.611939	0.528933	Potri.002G189200.v4.1/Potri.010G153500.v4.1	2
GO:0009432	BP SOS response	2/4443	6/22436	0.339798	0.611939	0.528933	Potri.018G067900.v4.1/Potri.016G057700.v4.1	2
GO:0009102	BP biotin biosynthetic process	1/4443	2/22436	0.356851	0.611939	0.528933	Potri.017G033300.v4.1	1
GO:0071586	BP CAAX-box protein processing	1/4443	2/22436	0.356851	0.611939	0.528933	Potri.002G162700.v4.1	1
GO:0030154	BP cell differentiation	1/4443	2/22436	0.356851	0.611939	0.528933	Potri.016G105100.v4.1	1
GO:0042398	BP cellular modified amino acid biosynthetic process	1/4443	2/22436	0.356851	0.611939	0.528933	Potri.001G104500.v4.1	1
GO:0006825	BP copper ion transport	1/4443	2/22436	0.356851	0.611939	0.528933	Potri.011G119000.v4.1	1
GO:0006481	BP C-terminal protein methylation	1/4443	2/22436	0.356851	0.611939	0.528933	Potri.005G089500.v4.1	1
GO:0019499	BP cyanide metabolic process	1/4443	2/22436	0.356851	0.611939	0.528933	Potri.014G086300.v4.1	1
GO:0006423	BP cysteinyl-tRNA aminoacylation	1/4443	2/22436	0.356851	0.611939	0.528933	Potri.018G024300.v4.1	1
GO:0009972	BP cytidine deamination	1/4443	2/22436	0.356851	0.611939	0.528933	Potri.018G066400.v4.1	1
GO:0019478	BP D-amino acid catabolic process	1/4443	2/22436	0.356851	0.611939	0.528933	Potri.011G062200.v4.1	1
GO:0009247	BP glycolipid biosynthetic process	1/4443	2/22436	0.356851	0.611939	0.528933	Potri.006G266500.v4.1	1
GO:0006097	BP glyoxylate cycle	1/4443	2/22436	0.356851	0.611939	0.528933	Potri.015G092000.v4.1	1
GO:0006427	BP histidyl-tRNA aminoacylation	1/4443	2/22436	0.356851	0.611939	0.528933	Potri.019G071400.v4.1	1
GO:0009864	BP induced systemic resistance, jasmonic acid mediated signaling pathway	1/4443	2/22436	0.356851	0.611939	0.528933	Potri.014G095500.v4.1	1
GO:0019287	BP isopentenyl diphosphate biosynthetic process, mevalonate pathway	1/4443	2/22436	0.356851	0.611939	0.528933	Potri.008G021100.v4.1	1
GO:0009694	BP jasmonic acid metabolic process	1/4443	2/22436	0.356851	0.611939	0.528933	Potri.014G095500.v4.1	1
GO:0009234	BP menaquinone biosynthetic process	1/4443	2/22436	0.356851	0.611939	0.528933	Potri.001G329900.v4.1	1
GO:0034551	BP mitochondrial respiratory chain complex III assembly	1/4443	2/22436	0.356851	0.611939	0.528933	Potri.018G093600.v4.1	1
GO:0033617	BP mitochondrial respiratory chain complex IV assembly	1/4443	2/22436	0.356851	0.611939	0.528933	Potri.008G160101.v4.1	1
GO:0045910	BP negative regulation of DNA recombination	1/4443	2/22436	0.356851	0.611939	0.528933	Potri.012G005000.v4.1	1
GO:0045900	BP negative regulation of translational elongation	1/4443	2/22436	0.356851	0.611939	0.528933	Potri.005G219400.v4.1	1
GO:0019358	BP nicotinate nucleotide salvage	1/4443	2/22436	0.356851	0.611939	0.528933	Potri.007G045400.v4.1	1
GO:0006499	BP N-terminal protein myristoylation	1/4443	2/22436	0.356851	0.611939	0.528933	Potri.018G066200.v4.1	1
GO:0006656	BP phosphatidylcholine biosynthetic process	1/4443	2/22436	0.356851	0.611939	0.528933	Potri.012G047400.v4.1	1
GO:0006661	BP phosphatidylinositol biosynthetic process	1/4443	2/22436	0.356851	0.611939	0.528933	Potri.005G059000.v4.1	1
GO:0006659	BP phosphatidylserine biosynthetic process	1/4443	2/22436	0.356851	0.611939	0.528933	Potri.010G117500.v4.1	1
GO:0009638	BP phototropism	1/4443	2/22436	0.356851	0.611939	0.528933	Potri.013G159000.v4.1	1
GO:0046938	BP phytochelatin biosynthetic process	1/4443	2/22436	0.356851	0.611939	0.528933	Potri.014G195900.v4.1	1
GO:0045747	BP positive regulation of Notch signaling pathway	1/4443	2/22436	0.356851	0.611939	0.528933	Potri.006G265600.v4.1	1
GO:0035194	BP posttranscriptional gene silencing by RNA	1/4443	2/22436	0.356851	0.611939	0.528933	Potri.015G109300.v4.1	1
GO:0006562	BP proline catabolic process	1/4443	2/22436	0.356851	0.611939	0.528933	Potri.004G106400.v4.1	1
GO:0006482	BP protein demethylation	1/4443	2/22436	0.356851	0.611939	0.528933	Potri.013G099900.v4.1	1
GO:0017003	BP protein-heme linkage	1/4443	2/22436	0.356851	0.611939	0.528933	Potri.003G205200.v4.1	1
GO:0008616	BP queuosine biosynthetic process	1/4443	2/22436	0.356851	0.611939	0.528933	Potri.002G100700.v4.1	1
GO:0042752	BP regulation of circadian rhythm	1/4443	2/22436	0.356851	0.611939	0.528933	Potri.008G135200.v4.1	1
GO:0042255	BP ribosome assembly	1/4443	2/22436	0.356851	0.611939	0.528933	Potri.010G024400.v4.1	1
GO:0019632	BP shikimate metabolic process	1/4443	2/22436	0.356851	0.611939	0.528933	Potri.010G019000.v4.1	1
GO:0019432	BP triglyceride biosynthetic process	1/4443	2/22436	0.356851	0.611939	0.528933	Potri.018G066100.v4.1	1
GO:0006436	BP tryptophanyl-tRNA aminoacylation	1/4443	2/22436	0.356851	0.611939	0.528933	Potri.003G158000.v4.1	1
GO:0006011	BP UDP-glucose metabolic process	1/4443	2/22436	0.356851	0.611939	0.528933	Potri.004G074400.v4.1	1
GO:0042761	BP very long-chain fatty acid biosynthetic process	1/4443	2/22436	0.356851	0.611939	0.528933	Potri.016G105100.v4.1	1
GO:0048278	BP vesicle docking	1/4443	2/22436	0.356851	0.611939	0.528933	Potri.002G164100.v4.1	1
GO:0046718	BP viral entry into host cell	1/4443	2/22436	0.356851	0.611939	0.528933	Potri.017G102700.v4.1	1
GO:0019058	BP viral life cycle	1/4443	2/22436	0.356851	0.611939	0.528933	Potri.010G231200.v4.1	1
GO:0019062	BP virion attachment to host cell	1/4443	2/22436	0.356851	0.611939	0.528933	Potri.010G231200.v4.1	1
GO:0006075	BP (1->3)-beta-D-glucan biosynthetic process	3/4443	11/22436	0.376053	0.636796	0.550418	Potri.001G011900.v4.1/Potri.001G230000.v4.1/Potri.005G203500.v4.1	3
GO:0016573	BP histone acetylation	3/4443	11/22436	0.376053	0.636796	0.550418	Potri.001G271200.v4.1/Potri.009G065300.v4.1/Potri.014G166300.v4.1	3
GO:0071577	BP zinc ion transmembrane transport	3/4443	11/22436	0.376053	0.636796	0.550418	Potri.001G279300.v4.1/Potri.009G074100.v4.1/Potri.018G053300.v4.1	3
GO:0006810	BP transport	89/4443	435/22436	0.383198	0.648084	0.560175	Potri.001G186700.v4.1/Potri.001G455000.v4.1/Potri.002G225500.v4.1/Potri.006G211700.v4.1/Potri.009G136600.v4.1/Potri.010G095500.v4.1/Potri.013G071900.v4.1/Potri.015G026200.v4.1/Potri.016G032000.v4.1/Potri.001G007200.v4.1/Potri.001G007300.v4.1/Potri.001G019400.v4.1/Potri.001G044900.v4.1/Potri.001G057500.v4.1/Potri.001G068000.v4.1/Potri.001G124200.v4.1/Potri.001G165900.v4.1/Potri.001G175200.v4.1/Pot…	89
GO:0008299	BP isoprenoid biosynthetic process	8/4443	35/22436	0.389169	0.65654	0.567484	Potri.015G043400.v4.1/Potri.004G210400.v4.1/Potri.004G230200.v4.1/Potri.005G035300.v4.1/Potri.006G135300.v4.1/Potri.007G031100.v4.1/Potri.008G021100.v4.1/Potri.012G080900.v4.1	8
GO:0006754	BP ATP biosynthetic process	4/4443	16/22436	0.393979	0.662178	0.572358	Potri.001G161400.v4.1/Potri.008G126600.v4.1/Potri.010G116600.v4.1/Potri.018G006000.v4.1	4
GO:0000272	BP polysaccharide catabolic process	4/4443	16/22436	0.393979	0.662178	0.572358	Potri.001G148900.v4.1/Potri.002G159300.v4.1/Potri.008G204200.v4.1/Potri.017G040800.v4.1	4
GO:0006694	BP steroid biosynthetic process	10/4443	45/22436	0.398968	0.669731	0.578886	Potri.001G237200.v4.1/Potri.001G376500.v4.1/Potri.001G383500.v4.1/Potri.004G105000.v4.1/Potri.006G022000.v4.1/Potri.006G214000.v4.1/Potri.011G096300.v4.1/Potri.011G103700.v4.1/Potri.014G129200.v4.1/Potri.017G102000.v4.1	10
GO:0006487	BP protein N-linked glycosylation	2/4443	7/22436	0.417866	0.690469	0.596811	Potri.002G036600.v4.1/Potri.018G127900.v4.1	2
GO:0000103	BP sulfate assimilation	2/4443	7/22436	0.417866	0.690469	0.596811	Potri.001G293400.v4.1/Potri.002G024200.v4.1	2
GO:0006368	BP transcription elongation from RNA polymerase II promoter	2/4443	7/22436	0.417866	0.690469	0.596811	Potri.001G190000.v4.1/Potri.011G047900.v4.1	2
GO:0006351	BP transcription, DNA-templated	36/4443	177/22436	0.458745	0.709136	0.612946	Potri.005G082000.v4.1/Potri.006G181100.v4.1/Potri.008G216600.v4.1/Potri.018G103300.v4.1/Potri.001G003700.v4.1/Potri.001G030750.v4.1/Potri.001G031400.v4.1/Potri.001G047200.v4.1/Potri.001G246600.v4.1/Potri.001G285600.v4.1/Potri.001G341900.v4.1/Potri.001G369500.v4.1/Potri.002G020000.v4.1/Potri.003G102900.v4.1/Potri.003G221301.v4.1/Potri.004G111600.v4.1/Potri.005G012600.v4.1/Potri.005G072200.v4.1/Pot…	36
GO:0019646	BP aerobic electron transport chain	1/4443	3/22436	0.484225	0.709136	0.612946	Potri.007G062402.v4.1	1
GO:0051016	BP barbed-end actin filament capping	1/4443	3/22436	0.484225	0.709136	0.612946	Potri.013G017000.v4.1	1
GO:0030301	BP cholesterol transport	1/4443	3/22436	0.484225	0.709136	0.612946	Potri.002G009600.v4.1	1
GO:0051188	BP cofactor biosynthetic process	1/4443	3/22436	0.484225	0.709136	0.612946	Potri.012G068801.v4.1	1
GO:0009186	BP deoxyribonucleoside diphosphate metabolic process	1/4443	3/22436	0.484225	0.709136	0.612946	Potri.001G329700.v4.1	1
GO:0009584	BP detection of visible light	1/4443	3/22436	0.484225	0.709136	0.612946	Potri.013G000300.v4.1	1
GO:0050992	BP dimethylallyl diphosphate biosynthetic process	1/4443	3/22436	0.484225	0.709136	0.612946	Potri.009G111569.v4.1	1
GO:0000737	BP DNA catabolic process, endonucleolytic	1/4443	3/22436	0.484225	0.709136	0.612946	Potri.006G132600.v4.1	1
GO:0006424	BP glutamyl-tRNA aminoacylation	1/4443	3/22436	0.484225	0.709136	0.612946	Potri.005G001200.v4.1	1
GO:0006071	BP glycerol metabolic process	1/4443	3/22436	0.484225	0.709136	0.612946	Potri.012G041100.v4.1	1
GO:0019310	BP inositol catabolic process	1/4443	3/22436	0.484225	0.709136	0.612946	Potri.008G144500.v4.1	1
GO:0019288	BP isopentenyl diphosphate biosynthetic process, methylerythritol 4-phosphate pathway	1/4443	3/22436	0.484225	0.709136	0.612946	Potri.009G111569.v4.1	1
GO:0051382	BP kinetochore assembly	1/4443	3/22436	0.484225	0.709136	0.612946	Potri.012G090600.v4.1	1
GO:0042256	BP mature ribosome assembly	1/4443	3/22436	0.484225	0.709136	0.612946	Potri.010G229800.v4.1	1
GO:0019243	BP methylglyoxal catabolic process to D-lactate via S-lactoyl-glutathione	1/4443	3/22436	0.484225	0.709136	0.612946	Potri.007G131300.v4.1	1
GO:0045292	BP mRNA cis splicing, via spliceosome	1/4443	3/22436	0.484225	0.709136	0.612946	Potri.017G014600.v4.1	1
GO:0015706	BP nitrate transport	1/4443	3/22436	0.484225	0.709136	0.612946	Potri.012G089300.v4.1	1
GO:0015940	BP pantothenate biosynthetic process	1/4443	3/22436	0.484225	0.709136	0.612946	Potri.002G240800.v4.1	1
GO:0051259	BP protein complex oligomerization	1/4443	3/22436	0.484225	0.709136	0.612946	Potri.006G200900.v4.1	1
GO:0018298	BP protein-chromophore linkage	1/4443	3/22436	0.484225	0.709136	0.612946	Potri.013G000300.v4.1	1
GO:0017006	BP protein-tetrapyrrole linkage	1/4443	3/22436	0.484225	0.709136	0.612946	Potri.013G000300.v4.1	1
GO:0009585	BP red, far-red light phototransduction	1/4443	3/22436	0.484225	0.709136	0.612946	Potri.013G000300.v4.1	1
GO:0050790	BP regulation of catalytic activity	1/4443	3/22436	0.484225	0.709136	0.612946	Potri.002G184201.v4.1	1
GO:0051302	BP regulation of cell division	1/4443	3/22436	0.484225	0.709136	0.612946	Potri.007G079500.v4.1	1
GO:0010038	BP response to metal ion	1/4443	3/22436	0.484225	0.709136	0.612946	Potri.014G195900.v4.1	1
GO:0010167	BP response to nitrate	1/4443	3/22436	0.484225	0.709136	0.612946	Potri.012G089300.v4.1	1
GO:0019236	BP response to pheromone	1/4443	3/22436	0.484225	0.709136	0.612946	Potri.016G081300.v4.1	1
GO:0006890	BP retrograde vesicle-mediated transport, Golgi to endoplasmic reticulum	1/4443	3/22436	0.484225	0.709136	0.612946	Potri.011G155800.v4.1	1
GO:0006401	BP RNA catabolic process	1/4443	3/22436	0.484225	0.709136	0.612946	Potri.004G228700.v4.1	1
GO:0031167	BP rRNA methylation	1/4443	3/22436	0.484225	0.709136	0.612946	Potri.009G118400.v4.1	1
GO:0008202	BP steroid metabolic process	1/4443	3/22436	0.484225	0.709136	0.612946	Potri.005G047800.v4.1	1
GO:0009088	BP threonine biosynthetic process	1/4443	3/22436	0.484225	0.709136	0.612946	Potri.008G135700.v4.1	1
GO:0006383	BP transcription by RNA polymerase III	1/4443	3/22436	0.484225	0.709136	0.612946	Potri.003G107300.v4.1	1
GO:0030488	BP tRNA methylation	1/4443	3/22436	0.484225	0.709136	0.612946	Potri.002G023300.v4.1	1
GO:0007021	BP tubulin complex assembly	1/4443	3/22436	0.484225	0.709136	0.612946	Potri.013G071100.v4.1	1
GO:0006571	BP tyrosine biosynthetic process	1/4443	3/22436	0.484225	0.709136	0.612946	Potri.006G062600.v4.1	1
GO:0007020	BP microtubule nucleation	5/4443	23/22436	0.489749	0.709136	0.612946	Potri.001G246900.v4.1/Potri.003G126800.v4.1/Potri.006G035400.v4.1/Potri.006G095000.v4.1/Potri.006G194200.v4.1	5
GO:0006006	BP glucose metabolic process	4/4443	18/22436	0.490505	0.709136	0.612946	Potri.005G254100.v4.1/Potri.010G172400.v4.1/Potri.012G094100.v4.1/Potri.014G140500.v4.1	4
GO:0008643	BP carbohydrate transport	2/4443	8/22436	0.490911	0.709136	0.612946	Potri.001G094600.v4.1/Potri.016G113200.v4.1	2
GO:0046907	BP intracellular transport	2/4443	8/22436	0.490911	0.709136	0.612946	Potri.001G278900.v4.1/Potri.009G073400.v4.1	2
GO:0006839	BP mitochondrial transport	2/4443	8/22436	0.490911	0.709136	0.612946	Potri.001G247800.v4.1/Potri.016G110100.v4.1	2
GO:0044238	BP primary metabolic process	2/4443	8/22436	0.490911	0.709136	0.612946	Potri.004G048500.v4.1/Potri.015G002200.v4.1	2
GO:0032012	BP regulation of ARF protein signal transduction	2/4443	8/22436	0.490911	0.709136	0.612946	Potri.002G149200.v4.1/Potri.014G070600.v4.1	2
GO:0006665	BP sphingolipid metabolic process	2/4443	8/22436	0.490911	0.709136	0.612946	Potri.002G228300.v4.1/Potri.011G007600.v4.1	2
GO:0000226	BP microtubule cytoskeleton organization	5/4443	24/22436	0.530495	0.762762	0.659298	Potri.003G149100.v4.1/Potri.006G194200.v4.1/Potri.012G129600.v4.1/Potri.014G128400.v4.1/Potri.014G184801.v4.1	5
GO:0009405	BP pathogenesis	5/4443	24/22436	0.530495	0.762762	0.659298	Potri.002G052400.v4.1/Potri.002G186100.v4.1/Potri.006G244000.v4.1/Potri.014G017500.v4.1/Potri.017G102700.v4.1	5
GO:0006470	BP protein dephosphorylation	26/4443	132/22436	0.547183	0.785922	0.679317	Potri.008G104300.v4.1/Potri.014G045500.v4.1/Potri.001G043000.v4.1/Potri.001G245200.v4.1/Potri.001G349000.v4.1/Potri.001G473300.v4.1/Potri.003G080000.v4.1/Potri.005G108500.v4.1/Potri.006G224600.v4.1/Potri.006G248400.v4.1/Potri.008G059200.v4.1/Potri.009G137400.v4.1/Potri.010G006100.v4.1/Potri.010G033000.v4.1/Potri.010G199600.v4.1/Potri.012G002100.v4.1/Potri.012G105800.v4.1/Potri.012G131800.v4.1/Pot…	26
GO:0035556	BP intracellular signal transduction	8/4443	40/22436	0.550605	0.789999	0.68284	Potri.003G116400.v4.1/Potri.003G131800.v4.1/Potri.005G244700.v4.1/Potri.006G279400.v4.1/Potri.008G144800.v4.1/Potri.013G078866.v4.1/Potri.019G020100.v4.1/Potri.009G110500.v4.1	8
GO:0008152	BP metabolic process	215/4443	1092/22436	0.551392	0.790208	0.683021	Potri.003G043900.v4.1/Potri.003G078000.v4.1/Potri.005G165700.v4.1/Potri.006G007300.v4.1/Potri.007G010600.v4.1/Potri.008G027400.v4.1/Potri.008G051600.v4.1/Potri.010G142600.v4.1/Potri.010G198400.v4.1/Potri.010G207700.v4.1/Potri.013G007800.v4.1/Potri.014G154200.v4.1/Potri.015G074100.v4.1/Potri.017G110700.v4.1/Potri.001G013500.v4.1/Potri.001G024300.v4.1/Potri.001G051700.v4.1/Potri.001G051900.v4.1/Pot…	215
GO:0009690	BP cytokinin metabolic process	2/4443	9/22436	0.557861	0.790208	0.683021	Potri.003G203600.v4.1/Potri.006G221000.v4.1	2
GO:0009165	BP nucleotide biosynthetic process	2/4443	9/22436	0.557861	0.790208	0.683021	Potri.002G059700.v4.1/Potri.014G179600.v4.1	2
GO:0030091	BP protein repair	2/4443	9/22436	0.557861	0.790208	0.683021	Potri.001G286500.v4.1/Potri.007G012900.v4.1	2
GO:0007186	BP G protein-coupled receptor signaling pathway	6/4443	30/22436	0.56192	0.790208	0.683021	Potri.016G081300.v4.1/Potri.002G007400.v4.1/Potri.002G046900.v4.1/Potri.002G229900.v4.1/Potri.006G219500.v4.1/Potri.007G115100.v4.1	6
GO:0006265	BP DNA topological change	5/4443	25/22436	0.569708	0.790208	0.683021	Potri.010G247000.v4.1/Potri.016G036200.v4.1/Potri.001G243600.v4.1/Potri.006G132600.v4.1/Potri.006G279700.v4.1	5
GO:0006168	BP adenine salvage	1/4443	4/22436	0.586378	0.790208	0.683021	Potri.014G017200.v4.1	1
GO:0048513	BP animal organ development	1/4443	4/22436	0.586378	0.790208	0.683021	Potri.016G105100.v4.1	1
GO:0009081	BP branched-chain amino acid metabolic process	1/4443	4/22436	0.586378	0.790208	0.683021	Potri.002G113600.v4.1	1
GO:0000917	BP division septum assembly	1/4443	4/22436	0.586378	0.790208	0.683021	Potri.006G243200.v4.1	1
GO:0000724	BP double-strand break repair via homologous recombination	1/4443	4/22436	0.586378	0.790208	0.683021	Potri.006G135200.v4.1	1
GO:0006897	BP endocytosis	1/4443	4/22436	0.586378	0.790208	0.683021	Potri.005G226400.v4.1	1
GO:0006750	BP glutathione biosynthetic process	1/4443	4/22436	0.586378	0.790208	0.683021	Potri.001G104500.v4.1	1
GO:0046168	BP glycerol-3-phosphate catabolic process	1/4443	4/22436	0.586378	0.790208	0.683021	Potri.017G070900.v4.1	1
GO:0009097	BP isoleucine biosynthetic process	1/4443	4/22436	0.586378	0.790208	0.683021	Potri.008G135700.v4.1	1
GO:0006850	BP mitochondrial pyruvate transmembrane transport	1/4443	4/22436	0.586378	0.790208	0.683021	Potri.011G023100.v4.1	1
GO:0006376	BP mRNA splice site selection	1/4443	4/22436	0.586378	0.790208	0.683021	Potri.013G084800.v4.1	1
GO:0030418	BP nicotianamine biosynthetic process	1/4443	4/22436	0.586378	0.790208	0.683021	Potri.005G014300.v4.1	1
GO:0006730	BP one-carbon metabolic process	1/4443	4/22436	0.586378	0.790208	0.683021	Potri.017G059400.v4.1	1
GO:0006644	BP phospholipid metabolic process	1/4443	4/22436	0.586378	0.790208	0.683021	Potri.001G044200.v4.1	1
GO:0048573	BP photoperiodism, flowering	1/4443	4/22436	0.586378	0.790208	0.683021	Potri.008G077700.v4.1	1
GO:0044030	BP regulation of DNA methylation	1/4443	4/22436	0.586378	0.790208	0.683021	Potri.008G155800.v4.1	1
GO:0009909	BP regulation of flower development	1/4443	4/22436	0.586378	0.790208	0.683021	Potri.008G077700.v4.1	1
GO:0010155	BP regulation of proton transport	1/4443	4/22436	0.586378	0.790208	0.683021	Potri.011G119700.v4.1	1
GO:0031123	BP RNA 3'-end processing	1/4443	4/22436	0.586378	0.790208	0.683021	Potri.008G102500.v4.1	1
GO:0007050	BP cell cycle arrest	2/4443	10/22436	0.618265	0.823963	0.712197	Potri.016G081300.v4.1/Potri.006G214900.v4.1	2
GO:0008283	BP cell proliferation	2/4443	10/22436	0.618265	0.823963	0.712197	Potri.006G102200.v4.1/Potri.014G006900.v4.1	2
GO:0031122	BP cytoplasmic microtubule organization	4/4443	21/22436	0.621169	0.823963	0.712197	Potri.001G246900.v4.1/Potri.003G126800.v4.1/Potri.006G035400.v4.1/Potri.006G095000.v4.1	4
GO:0016226	BP iron-sulfur cluster assembly	4/4443	21/22436	0.621169	0.823963	0.712197	Potri.010G237400.v4.1/Potri.002G062200.v4.1/Potri.008G022000.v4.1/Potri.012G081700.v4.1	4
GO:0006855	BP drug transmembrane transport	13/4443	69/22436	0.627299	0.829654	0.717116	Potri.006G171240.v4.1/Potri.007G010200.v4.1/Potri.008G126500.v4.1/Potri.009G122600.v4.1/Potri.011G002800.v4.1/Potri.011G117100.v4.1/Potri.011G117300.v4.1/Potri.012G051900.v4.1/Potri.012G144900.v4.1/Potri.013G069600.v4.1/Potri.013G069700.v4.1/Potri.017G120500.v4.1/Potri.019G063500.v4.1	13
GO:0034968	BP histone lysine methylation	3/4443	16/22436	0.640914	0.844269	0.729749	Potri.005G129800.v4.1/Potri.007G033000.v4.1/Potri.003G162801.v4.1	3
GO:0007049	BP cell cycle	5/4443	27/22436	0.642628	0.844269	0.729749	Potri.008G216600.v4.1/Potri.009G004000.v4.1/Potri.001G031400.v4.1/Potri.006G102200.v4.1/Potri.006G265600.v4.1	5
GO:0046856	BP phosphatidylinositol dephosphorylation	4/4443	22/22436	0.659701	0.844269	0.729749	Potri.002G063500.v4.1/Potri.003G088300.v4.1/Potri.008G155700.v4.1/Potri.008G011000.v4.1	4
GO:0051258	BP protein polymerization	6/4443	33/22436	0.66091	0.844269	0.729749	Potri.001G246900.v4.1/Potri.003G126800.v4.1/Potri.006G035400.v4.1/Potri.006G095000.v4.1/Potri.013G056800.v4.1/Potri.019G036000.v4.1	6
GO:0006086	BP acetyl-CoA biosynthetic process from pyruvate	1/4443	5/22436	0.668302	0.844269	0.729749	Potri.008G192500.v4.1	1
GO:0030036	BP actin cytoskeleton organization	1/4443	5/22436	0.668302	0.844269	0.729749	Potri.008G182900.v4.1	1
GO:0009072	BP aromatic amino acid family metabolic process	1/4443	5/22436	0.668302	0.844269	0.729749	Potri.014G069600.v4.1	1
GO:0007155	BP cell adhesion	1/4443	5/22436	0.668302	0.844269	0.729749	Potri.010G231200.v4.1	1
GO:0000077	BP DNA damage checkpoint	1/4443	5/22436	0.668302	0.844269	0.729749	Potri.013G017500.v4.1	1
GO:0006353	BP DNA-templated transcription, termination	1/4443	5/22436	0.668302	0.844269	0.729749	Potri.005G225200.v4.1	1
GO:0015969	BP guanosine tetraphosphate metabolic process	1/4443	5/22436	0.668302	0.844269	0.729749	Potri.003G066000.v4.1	1
GO:0019674	BP NAD metabolic process	1/4443	5/22436	0.668302	0.844269	0.729749	Potri.011G104400.v4.1	1
GO:0006741	BP NADP biosynthetic process	1/4443	5/22436	0.668302	0.844269	0.729749	Potri.011G104400.v4.1	1
GO:0042549	BP photosystem II stabilization	1/4443	5/22436	0.668302	0.844269	0.729749	Potri.005G130400.v4.1	1
GO:0006471	BP protein ADP-ribosylation	1/4443	5/22436	0.668302	0.844269	0.729749	Potri.014G128200.v4.1	1
GO:0045116	BP protein neddylation	1/4443	5/22436	0.668302	0.844269	0.729749	Potri.010G031900.v4.1	1
GO:0051726	BP regulation of cell cycle	1/4443	5/22436	0.668302	0.844269	0.729749	Potri.001G031400.v4.1	1
GO:0009415	BP response to water	1/4443	5/22436	0.668302	0.844269	0.729749	Potri.005G248100.v4.1	1
GO:0015770	BP sucrose transport	1/4443	5/22436	0.668302	0.844269	0.729749	Potri.002G106900.v4.1	1
GO:0019441	BP tryptophan catabolic process to kynurenine	1/4443	5/22436	0.668302	0.844269	0.729749	Potri.001G301501.v4.1	1
GO:0006744	BP ubiquinone biosynthetic process	1/4443	5/22436	0.668302	0.844269	0.729749	Potri.001G051200.v4.1	1
GO:0007033	BP vacuole organization	1/4443	5/22436	0.668302	0.844269	0.729749	Potri.002G057800.v4.1	1
GO:0016032	BP viral process	1/4443	5/22436	0.668302	0.844269	0.729749	Potri.001G469200.v4.1	1
GO:0046470	BP phosphatidylcholine metabolic process	2/4443	11/22436	0.67209	0.846683	0.731836	Potri.007G060300.v4.1/Potri.005G246000.v4.1	2
GO:0015979	BP photosynthesis	21/4443	114/22436	0.681031	0.857148	0.740881	Potri.004G031500.v4.1/Potri.004G053400.v4.1/Potri.001G416400.v4.1/Potri.001G471900.v4.1/Potri.002G256400.v4.1/Potri.005G130400.v4.1/Potri.005G218800.v4.1/Potri.006G027300.v4.1/Potri.006G236000.v4.1/Potri.006G254200.v4.1/Potri.007G100800.v4.1/Potri.009G049400.v4.1/Potri.009G062500.v4.1/Potri.010G052000.v4.1/Potri.010G210000.v4.1/Potri.010G210200.v4.1/Potri.010G255500.v4.1/Potri.012G068801.v4.1/Pot…	21
GO:0016570	BP histone modification	3/4443	17/22436	0.68335	0.857674	0.741336	Potri.001G190000.v4.1/Potri.001G305900.v4.1/Potri.011G047900.v4.1	3
GO:0006298	BP mismatch repair	3/4443	17/22436	0.68335	0.857674	0.741336	Potri.011G089500.v4.1/Potri.012G005000.v4.1/Potri.012G140800.v4.1	3
GO:0016579	BP protein deubiquitination	3/4443	17/22436	0.68335	0.857674	0.741336	Potri.008G012600.v4.1/Potri.015G066500.v4.1/Potri.016G014000.v4.1	3
GO:0015031	BP protein transport	31/4443	169/22436	0.71284	0.888288	0.767797	Potri.005G007400.v4.1/Potri.001G134100.v4.1/Potri.001G152800.v4.1/Potri.001G236100.v4.1/Potri.001G270100.v4.1/Potri.001G329400.v4.1/Potri.001G387600.v4.1/Potri.002G019500.v4.1/Potri.002G022900.v4.1/Potri.002G128800.v4.1/Potri.002G175700.v4.1/Potri.002G191400.v4.1/Potri.003G004000.v4.1/Potri.003G191100.v4.1/Potri.004G036600.v4.1/Potri.005G007300.v4.1/Potri.005G053400.v4.1/Potri.006G250300.v4.1/Pot…	31
GO:0048193	BP Golgi vesicle transport	2/4443	12/22436	0.719572	0.888288	0.767797	Potri.002G179600.v4.1/Potri.006G168800.v4.1	2
GO:0045893	BP positive regulation of transcription, DNA-templated	2/4443	12/22436	0.719572	0.888288	0.767797	Potri.009G123400.v4.1/Potri.019G056400.v4.1	2
GO:0006367	BP transcription initiation from RNA polymerase II promoter	3/4443	18/22436	0.721919	0.888288	0.767797	Potri.003G157450.v4.1/Potri.005G151700.v4.1/Potri.010G219800.v4.1	3
GO:0006511	BP ubiquitin-dependent protein catabolic process	13/4443	74/22436	0.729399	0.888288	0.767797	Potri.012G123550.v4.1/Potri.001G010500.v4.1/Potri.001G162900.v4.1/Potri.002G160600.v4.1/Potri.003G081000.v4.1/Potri.005G094800.v4.1/Potri.006G008800.v4.1/Potri.006G140400.v4.1/Potri.007G056200.v4.1/Potri.012G015500.v4.1/Potri.015G122400.v4.1/Potri.016G015400.v4.1/Potri.016G139600.v4.1	13
GO:0006865	BP amino acid transport	1/4443	6/22436	0.734003	0.888288	0.767797	Potri.010G119100.v4.1	1
GO:0051301	BP cell division	1/4443	6/22436	0.734003	0.888288	0.767797	Potri.001G103300.v4.1	1
GO:0006081	BP cellular aldehyde metabolic process	1/4443	6/22436	0.734003	0.888288	0.767797	Potri.002G081800.v4.1	1
GO:0043562	BP cellular response to nitrogen levels	1/4443	6/22436	0.734003	0.888288	0.767797	Potri.009G021600.v4.1	1
GO:0015937	BP coenzyme A biosynthetic process	1/4443	6/22436	0.734003	0.888288	0.767797	Potri.008G053601.v4.1	1
GO:0009813	BP flavonoid biosynthetic process	1/4443	6/22436	0.734003	0.888288	0.767797	Potri.011G101800.v4.1	1
GO:0006536	BP glutamate metabolic process	1/4443	6/22436	0.734003	0.888288	0.767797	Potri.012G039000.v4.1	1
GO:0016575	BP histone deacetylation	1/4443	6/22436	0.734003	0.888288	0.767797	Potri.015G082500.v4.1	1
GO:0006559	BP L-phenylalanine catabolic process	1/4443	6/22436	0.734003	0.888288	0.767797	Potri.001G374100.v4.1	1
GO:0007005	BP mitochondrion organization	1/4443	6/22436	0.734003	0.888288	0.767797	Potri.001G168700.v4.1	1
GO:0009744	BP response to sucrose	1/4443	6/22436	0.734003	0.888288	0.767797	Potri.009G021600.v4.1	1
GO:0043631	BP RNA polyadenylation	1/4443	6/22436	0.734003	0.888288	0.767797	Potri.008G102500.v4.1	1
GO:0019953	BP sexual reproduction	1/4443	6/22436	0.734003	0.888288	0.767797	Potri.004G181700.v4.1	1
GO:0006597	BP spermine biosynthetic process	1/4443	6/22436	0.734003	0.888288	0.767797	Potri.010G133900.v4.1	1
GO:0016042	BP lipid catabolic process	2/4443	13/22436	0.761112	0.91374	0.789796	Potri.006G149700.v4.1/Potri.014G083600.v4.1	2
GO:0006072	BP glycerol-3-phosphate metabolic process	1/4443	7/22436	0.786692	0.932861	0.806324	Potri.017G070900.v4.1	1
GO:0032957	BP inositol trisphosphate metabolic process	1/4443	7/22436	0.786692	0.932861	0.806324	Potri.001G140000.v4.1	1
GO:0016559	BP peroxisome fission	1/4443	7/22436	0.786692	0.932861	0.806324	Potri.009G133900.v4.1	1
GO:0043161	BP proteasome-mediated ubiquitin-dependent protein catabolic process	1/4443	7/22436	0.786692	0.932861	0.806324	Potri.004G100700.v4.1	1
GO:0042176	BP regulation of protein catabolic process	1/4443	7/22436	0.786692	0.932861	0.806324	Potri.017G054400.v4.1	1
GO:0009073	BP aromatic amino acid family biosynthetic process	2/4443	14/22436	0.797201	0.94202	0.814241	Potri.001G150500.v4.1/Potri.005G162800.v4.1	2
GO:0007010	BP cytoskeleton organization	2/4443	14/22436	0.797201	0.94202	0.814241	Potri.009G045000.v4.1/Potri.009G115500.v4.1	2
GO:0008654	BP phospholipid biosynthetic process	2/4443	14/22436	0.797201	0.94202	0.814241	Potri.001G172400.v4.1/Potri.004G018300.v4.1	2
GO:0031047	BP gene silencing by RNA	3/4443	21/22436	0.815692	0.961351	0.83095	Potri.003G188350.v4.1/Potri.008G152900.v4.1/Potri.015G109300.v4.1	3
GO:0006289	BP nucleotide-excision repair	3/4443	21/22436	0.815692	0.961351	0.83095	Potri.001G101300.v4.1/Potri.003G031100.v4.1/Potri.004G100700.v4.1	3
GO:0016310	BP phosphorylation	3/4443	21/22436	0.815692	0.961351	0.83095	Potri.002G234500.v4.1/Potri.010G002000.v4.1/Potri.005G111700.v4.1	3
GO:0009772	BP photosynthetic electron transport in photosystem II	2/4443	15/22436	0.828368	0.961891	0.831416	Potri.009G129200.v4.1/Potri.013G138300.v4.1	2
GO:0006904	BP vesicle docking involved in exocytosis	2/4443	15/22436	0.828368	0.961891	0.831416	Potri.002G071600.v4.1/Potri.004G204400.v4.1	2
GO:0032147	BP activation of protein kinase activity	1/4443	8/22436	0.828947	0.961891	0.831416	Potri.003G117800.v4.1	1
GO:0000902	BP cell morphogenesis	1/4443	8/22436	0.828947	0.961891	0.831416	Potri.009G115500.v4.1	1
GO:0046836	BP glycolipid transport	1/4443	8/22436	0.828947	0.961891	0.831416	Potri.005G188600.v4.1	1
GO:0071704	BP organic substance metabolic process	1/4443	8/22436	0.828947	0.961891	0.831416	Potri.001G146900.v4.1	1
GO:0060236	BP regulation of mitotic spindle organization	1/4443	8/22436	0.828947	0.961891	0.831416	Potri.003G117800.v4.1	1
GO:0008295	BP spermidine biosynthetic process	1/4443	8/22436	0.828947	0.961891	0.831416	Potri.010G133900.v4.1	1
GO:0003333	BP amino acid transmembrane transport	7/4443	46/22436	0.832779	0.964683	0.83383	Potri.002G137000.v4.1/Potri.001G007200.v4.1/Potri.001G007300.v4.1/Potri.001G296100.v4.1/Potri.003G011900.v4.1/Potri.010G119100.v4.1/Potri.019G039700.v4.1	7
GO:0015991	BP ATP hydrolysis coupled proton transport	5/4443	35/22436	0.850267	0.98052	0.847519	Potri.002G028600.v4.1/Potri.008G005000.v4.1/Potri.008G126600.v4.1/Potri.010G116600.v4.1/Potri.019G029200.v4.1	5
GO:0006032	BP chitin catabolic process	4/4443	29/22436	0.85404	0.98052	0.847519	Potri.009G141800.v4.1/Potri.009G142000.v4.1/Potri.009G142300.v4.1/Potri.014G146600.v4.1	4
GO:0015914	BP phospholipid transport	2/4443	16/22436	0.855147	0.98052	0.847519	Potri.003G043300.v4.1/Potri.016G138000.v4.1	2
GO:0045017	BP glycerolipid biosynthetic process	1/4443	9/22436	0.862833	0.981019	0.84795	Potri.001G304600.v4.1	1
GO:0045892	BP negative regulation of transcription, DNA-templated	1/4443	9/22436	0.862833	0.981019	0.84795	Potri.011G033100.v4.1	1
GO:0006606	BP protein import into nucleus	1/4443	9/22436	0.862833	0.981019	0.84795	Potri.002G199600.v4.1	1
GO:0050826	BP response to freezing	1/4443	9/22436	0.862833	0.981019	0.84795	Potri.010G187401.v4.1	1
GO:0051225	BP spindle assembly	1/4443	9/22436	0.862833	0.981019	0.84795	Potri.017G100300.v4.1	1
GO:0043401	BP steroid hormone mediated signaling pathway	1/4443	9/22436	0.862833	0.981019	0.84795	Potri.004G057700.v4.1	1
GO:0006913	BP nucleocytoplasmic transport	11/4443	72/22436	0.869216	0.987152	0.853251	Potri.001G152800.v4.1/Potri.001G236100.v4.1/Potri.001G270100.v4.1/Potri.002G175700.v4.1/Potri.003G004000.v4.1/Potri.006G250300.v4.1/Potri.006G250400.v4.1/Potri.008G032000.v4.1/Potri.008G134800.v4.1/Potri.018G030900.v4.1/Potri.019G092500.v4.1	11
GO:0016192	BP vesicle-mediated transport	21/4443	129/22436	0.869686	0.987152	0.853251	Potri.003G056300.v4.1/Potri.009G002400.v4.1/Potri.010G186900.v4.1/Potri.012G074800.v4.1/Potri.013G147600.v4.1/Potri.001G219200.v4.1/Potri.002G071600.v4.1/Potri.003G095300.v4.1/Potri.004G153500.v4.1/Potri.004G204400.v4.1/Potri.005G227000.v4.1/Potri.006G168800.v4.1/Potri.006G256200.v4.1/Potri.006G273300.v4.1/Potri.010G044700.v4.1/Potri.010G164300.v4.1/Potri.010G191100.v4.1/Potri.015G017300.v4.1/Pot…	21
GO:0008272	BP sulfate transport	2/4443	17/22436	0.878053	0.993264	0.858533	Potri.008G130400.v4.1/Potri.002G092400.v4.1	2
GO:0000160	BP phosphorelay signal transduction system	15/4443	96/22436	0.878741	0.993264	0.858533	Potri.004G209700.v4.1/Potri.008G180700.v4.1/Potri.001G342000.v4.1/Potri.003G197466.v4.1/Potri.006G262100.v4.1/Potri.008G046200.v4.1/Potri.010G053500.v4.1/Potri.010G215200.v4.1/Potri.012G005900.v4.1/Potri.013G028300.v4.1/Potri.015G002300.v4.1/Potri.015G061900.v4.1/Potri.015G098400.v4.1/Potri.T124806.v4.1/Potri.005G111700.v4.1	15
GO:0071805	BP potassium ion transmembrane transport	5/4443	37/22436	0.882685	0.996012	0.860909	Potri.003G133900.v4.1/Potri.008G147300.v4.1/Potri.010G094300.v4.1/Potri.010G094400.v4.1/Potri.013G083400.v4.1	5
GO:0016571	BP histone methylation	1/4443	10/22436	0.890007	0.996012	0.860909	Potri.003G162801.v4.1	1
GO:0046488	BP phosphatidylinositol metabolic process	2/4443	18/22436	0.89757	0.999516	0.863938	Potri.010G113700.v4.1/Potri.019G087000.v4.1	2
GO:0055114	BP oxidation-reduction process	333/4443	1783/22436	0.899478	1	0.864356	Potri.001G190100.v4.1/Potri.001G465600.v4.1/Potri.002G157100.v4.1/Potri.002G163200.v4.1/Potri.003G171900.v4.1/Potri.005G045800.v4.1/Potri.005G079600.v4.1/Potri.006G006200.v4.1/Potri.006G166200.v4.1/Potri.006G204900.v4.1/Potri.008G051600.v4.1/Potri.009G059900.v4.1/Potri.010G142600.v4.1/Potri.010G198400.v4.1/Potri.011G139900.v4.1/Potri.012G057400.v4.1/Potri.012G124500.v4.1/Potri.013G102100.v4.1/Pot…	333
GO:0007264	BP small GTPase mediated signal transduction	19/4443	123/22436	0.911436	1	0.864356	Potri.005G007400.v4.1/Potri.001G152800.v4.1/Potri.001G236100.v4.1/Potri.001G270100.v4.1/Potri.002G019500.v4.1/Potri.002G175700.v4.1/Potri.002G191400.v4.1/Potri.003G004000.v4.1/Potri.005G007300.v4.1/Potri.006G250300.v4.1/Potri.006G250400.v4.1/Potri.007G024800.v4.1/Potri.008G032000.v4.1/Potri.010G141900.v4.1/Potri.013G009900.v4.1/Potri.018G013700.v4.1/Potri.018G030900.v4.1/Potri.019G092500.v4.1/Pot…	19
GO:0019290	BP siderophore biosynthetic process	9/4443	65/22436	0.918778	1	0.864356	Potri.010G142600.v4.1/Potri.001G024300.v4.1/Potri.001G244900.v4.1/Potri.004G199900.v4.1/Potri.005G197700.v4.1/Potri.008G014200.v4.1/Potri.008G178700.v4.1/Potri.012G125900.v4.1/Potri.016G129100.v4.1	9
GO:0006888	BP endoplasmic reticulum to Golgi vesicle-mediated transport	3/4443	27/22436	0.925011	1	0.864356	Potri.001G307400.v4.1/Potri.003G183400.v4.1/Potri.013G035800.v4.1	3
GO:0006813	BP potassium ion transport	3/4443	27/22436	0.925011	1	0.864356	Potri.002G157200.v4.1/Potri.008G160700.v4.1/Potri.009G080800.v4.1	3
GO:0006508	BP proteolysis	83/4443	479/22436	0.925753	1	0.864356	Potri.001G249100.v4.1/Potri.002G162700.v4.1/Potri.003G157800.v4.1/Potri.009G151300.v4.1/Potri.012G000700.v4.1/Potri.013G002200.v4.1/Potri.013G048700.v4.1/Potri.016G115100.v4.1/Potri.018G059400.v4.1/Potri.001G089800.v4.1/Potri.001G167300.v4.1/Potri.001G240600.v4.1/Potri.001G287700.v4.1/Potri.001G302100.v4.1/Potri.001G312800.v4.1/Potri.001G330800.v4.1/Potri.001G380400.v4.1/Potri.002G013900.v4.1/Pot…	83
GO:0051260	BP protein homooligomerization	2/4443	20/22436	0.928168	1	0.864356	Potri.002G135900.v4.1/Potri.004G172600.v4.1	2
GO:0006725	BP cellular aromatic compound metabolic process	1/4443	12/22436	0.929273	1	0.864356	Potri.016G036500.v4.1	1
GO:0006812	BP cation transport	13/4443	91/22436	0.932074	1	0.864356	Potri.002G157200.v4.1/Potri.001G019100.v4.1/Potri.001G205400.v4.1/Potri.001G450900.v4.1/Potri.009G080800.v4.1/Potri.010G249200.v4.1/Potri.011G166900.v4.1/Potri.013G026600.v4.1/Potri.013G031700.v4.1/Potri.014G106200.v4.1/Potri.016G115500.v4.1/Potri.018G047800.v4.1/Potri.014G134900.v4.1	13
GO:0006357	BP regulation of transcription by RNA polymerase II	3/4443	28/22436	0.935956	1	0.864356	Potri.001G031400.v4.1/Potri.008G080700.v4.1/Potri.014G166300.v4.1	3
GO:0016117	BP carotenoid biosynthetic process	1/4443	13/22436	0.943287	1	0.864356	Potri.016G040200.v4.1	1
GO:0000910	BP cytokinesis	1/4443	13/22436	0.943287	1	0.864356	Potri.012G129600.v4.1	1
GO:0015693	BP magnesium ion transport	1/4443	13/22436	0.943287	1	0.864356	Potri.005G147900.v4.1	1
GO:0006817	BP phosphate ion transport	1/4443	13/22436	0.943287	1	0.864356	Potri.008G186601.v4.1	1
GO:0034314	BP Arp2/3 complex-mediated actin nucleation	1/4443	14/22436	0.954524	1	0.864356	Potri.017G057400.v4.1	1
GO:0015696	BP ammonium transport	2/4443	23/22436	0.95835	1	0.864356	Potri.010G148600.v4.1/Potri.005G054900.v4.1	2
GO:0030244	BP cellulose biosynthetic process	2/4443	23/22436	0.95835	1	0.864356	Potri.003G142201.v4.1/Potri.010G156700.v4.1	2
GO:0009765	BP photosynthesis, light harvesting	2/4443	23/22436	0.95835	1	0.864356	Potri.016G115200.v4.1/Potri.001G210000.v4.1	2
GO:0019684	BP photosynthesis, light reaction	2/4443	23/22436	0.95835	1	0.864356	Potri.009G129200.v4.1/Potri.013G138300.v4.1	2
GO:0009664	BP plant-type cell wall organization	3/4443	31/22436	0.960542	1	0.864356	Potri.002G231250.v4.1/Potri.010G202500.v4.1/Potri.017G140000.v4.1	3
GO:0006352	BP DNA-templated transcription, initiation	4/4443	39/22436	0.964743	1	0.864356	Potri.001G305900.v4.1/Potri.011G047900.v4.1/Potri.013G070500.v4.1/Potri.019G043300.v4.1	4
GO:0007275	BP multicellular organism development	7/4443	61/22436	0.970734	1	0.864356	Potri.002G246100.v4.1/Potri.012G006100.v4.1/Potri.016G084500.v4.1/Potri.001G010500.v4.1/Potri.006G049700.v4.1/Potri.012G015500.v4.1/Potri.015G002600.v4.1	7
GO:0006629	BP lipid metabolic process	27/4443	189/22436	0.980678	1	0.864356	Potri.006G107300.v4.1/Potri.013G002200.v4.1/Potri.001G290600.v4.1/Potri.001G332300.v4.1/Potri.002G228300.v4.1/Potri.003G141100.v4.1/Potri.004G018700.v4.1/Potri.005G047800.v4.1/Potri.005G140100.v4.1/Potri.005G218500.v4.1/Potri.006G185400.v4.1/Potri.006G192000.v4.1/Potri.008G040500.v4.1/Potri.008G055400.v4.1/Potri.008G073001.v4.1/Potri.009G094900.v4.1/Potri.010G062700.v4.1/Potri.010G184300.v4.1/Pot…	27
GO:0000723	BP telomere maintenance	1/4443	18/22436	0.981202	1	0.864356	Potri.001G320300.v4.1	1
GO:0007018	BP microtubule-based movement	10/4443	85/22436	0.982427	1	0.864356	Potri.001G233700.v4.1/Potri.002G149400.v4.1/Potri.003G117000.v4.1/Potri.004G162800.v4.1/Potri.006G194900.v4.1/Potri.009G122100.v4.1/Potri.009G124500.v4.1/Potri.011G131900.v4.1/Potri.011G146700.v4.1/Potri.018G079800.v4.1	10
GO:0009607	BP response to biotic stimulus	3/4443	36/22436	0.982937	1	0.864356	Potri.008G212500.v4.1/Potri.008G212400.v4.1/Potri.017G051100.v4.1	3
GO:0070588	BP calcium ion transmembrane transport	1/4443	19/22436	0.984927	1	0.864356	Potri.008G008100.v4.1	1
GO:0016567	BP protein ubiquitination	20/4443	151/22436	0.986793	1	0.864356	Potri.010G066000.v4.1/Potri.011G033300.v4.1/Potri.014G027000.v4.1/Potri.001G010500.v4.1/Potri.001G148600.v4.1/Potri.001G239100.v4.1/Potri.002G037700.v4.1/Potri.002G248600.v4.1/Potri.002G248700.v4.1/Potri.003G085800.v4.1/Potri.004G028800.v4.1/Potri.006G107600.v4.1/Potri.006G147000.v4.1/Potri.009G029600.v4.1/Potri.009G135400.v4.1/Potri.009G150100.v4.1/Potri.012G015500.v4.1/Potri.012G019900.v4.1/Pot…	20
GO:0072488	BP ammonium transmembrane transport	1/4443	21/22436	0.99031	1	0.864356	Potri.005G054900.v4.1	1
GO:0009611	BP response to wounding	1/4443	22/22436	0.992231	1	0.864356	Potri.014G095500.v4.1	1
GO:0006811	BP ion transport	1/4443	27/22436	0.997426	1	0.864356	Potri.013G131100.v4.1	1
GO:0010411	BP xyloglucan metabolic process	2/4443	39/22436	0.998068	1	0.864356	Potri.003G097300.v4.1/Potri.006G071200.v4.1	2
GO:0006073	BP cellular glucan metabolic process	2/4443	40/22436	0.998415	1	0.864356	Potri.003G097300.v4.1/Potri.006G071200.v4.1	2
GO:0055085	BP transmembrane transport	109/4443	702/22436	0.998713	1	0.864356	Potri.001G366100.v4.1/Potri.002G157200.v4.1/Potri.002G200900.v4.1/Potri.004G209900.v4.1/Potri.005G085900.v4.1/Potri.006G211700.v4.1/Potri.008G130400.v4.1/Potri.010G095500.v4.1/Potri.013G131100.v4.1/Potri.018G093900.v4.1/Potri.001G007200.v4.1/Potri.001G007300.v4.1/Potri.001G019400.v4.1/Potri.001G084400.v4.1/Potri.001G124200.v4.1/Potri.001G249800.v4.1/Potri.001G267800.v4.1/Potri.001G279300.v4.1/Pot…	109
GO:0006887	BP exocytosis	1/4443	32/22436	0.999148	1	0.864356	Potri.002G164100.v4.1	1
GO:0042546	BP cell wall biogenesis	2/4443	46/22436	0.999522	1	0.864356	Potri.003G097300.v4.1/Potri.006G071200.v4.1	2
GO:0006952	BP defense response	6/4443	85/22436	0.999725	1	0.864356	Potri.007G099800.v4.1/Potri.008G212500.v4.1/Potri.008G212400.v4.1/Potri.009G162300.v4.1/Potri.014G017500.v4.1/Potri.017G051100.v4.1	6
GO:0048544	BP recognition of pollen	14/4443	149/22436	0.999831	1	0.864356	Potri.010G017900.v4.1/Potri.013G121000.v4.1/Potri.001G413700.v4.1/Potri.001G412454.v4.1/Potri.001G411100.v4.1/Potri.001G411000.v4.1/Potri.004G028000.v4.1/Potri.004G028466.v4.1/Potri.011G036100.v4.1/Potri.011G036600.v4.1/Potri.011G037000.v4.1/Potri.016G102500.v4.1/Potri.016G102600.v4.1/Potri.019G086400.v4.1	14
GO:0006869	BP lipid transport	1/4443	41/22436	0.999883	1	0.864356	Potri.001G417400.v4.1	1
GO:0006979	BP response to oxidative stress	12/4443	139/22436	0.999911	1	0.864356	Potri.001G105200.v4.1/Potri.001G286500.v4.1/Potri.002G009800.v4.1/Potri.002G081900.v4.1/Potri.003G126100.v4.1/Potri.004G174500.v4.1/Potri.005G179200.v4.1/Potri.005G251600.v4.1/Potri.007G012900.v4.1/Potri.007G053400.v4.1/Potri.009G015400.v4.1/Potri.015G003500.v4.1	12
GO:0030001	BP metal ion transport	14/4443	154/22436	0.999914	1	0.864356	Potri.001G366100.v4.1/Potri.001G019100.v4.1/Potri.001G205400.v4.1/Potri.001G279300.v4.1/Potri.001G350500.v4.1/Potri.006G006100.v4.1/Potri.008G023800.v4.1/Potri.009G074100.v4.1/Potri.009G135201.v4.1/Potri.009G135300.v4.1/Potri.012G101400.v4.1/Potri.018G047800.v4.1/Potri.018G053300.v4.1/Potri.001G452400.v4.1	14
GO:0006355	BP regulation of transcription, DNA-templated	193/4443	1229/22436	0.999939	1	0.864356	Potri.001G030300.v4.1/Potri.001G271200.v4.1/Potri.001G361800.v4.1/Potri.002G246100.v4.1/Potri.003G174800.v4.1/Potri.005G020900.v4.1/Potri.005G082000.v4.1/Potri.007G046500.v4.1/Potri.007G078200.v4.1/Potri.016G084500.v4.1/Potri.019G032800.v4.1/Potri.001G029400.v4.1/Potri.001G034600.v4.1/Potri.001G034966.v4.1/Potri.001G035000.v4.1/Potri.001G035200.v4.1/Potri.001G058200.v4.1/Potri.001G066200.v4.1/Pot…	193
GO:0008610	BP lipid biosynthetic process	1/4443	44/22436	0.99994	1	0.864356	Potri.004G155600.v4.1	1
GO:0005975	BP carbohydrate metabolic process	78/4443	594/22436	0.999994	1	0.864356	Potri.001G350400.v4.1/Potri.004G019500.v4.1/Potri.004G019700.v4.1/Potri.004G099100.v4.1/Potri.007G100000.v4.1/Potri.008G183400.v4.1/Potri.015G007300.v4.1/Potri.001G027400.v4.1/Potri.001G146900.v4.1/Potri.001G148900.v4.1/Potri.001G190400.v4.1/Potri.001G254800.v4.1/Potri.001G376500.v4.1/Potri.001G442800.v4.1/Potri.002G126300.v4.1/Potri.002G153200.v4.1/Potri.002G159300.v4.1/Potri.002G219900.v4.1/Pot…	78
GO:0009733	BP response to auxin	4/4443	91/22436	0.999996	1	0.864356	Potri.002G024300.v4.1/Potri.003G167400.v4.1/Potri.016G091500.v4.1/Potri.014G103300.v4.1	4
GO:0007165	BP signal transduction	37/4443	359/22436	1	1	0.864356	Potri.002G157200.v4.1/Potri.018G119200.v4.1/Potri.001G152800.v4.1/Potri.001G204000.v4.1/Potri.001G222600.v4.1/Potri.001G236100.v4.1/Potri.001G270100.v4.1/Potri.001G280100.v4.1/Potri.002G019500.v4.1/Potri.002G175700.v4.1/Potri.003G004000.v4.1/Potri.004G233400.v4.1/Potri.005G214400.v4.1/Potri.006G062800.v4.1/Potri.006G068400.v4.1/Potri.006G219500.v4.1/Potri.006G247100.v4.1/Potri.006G250300.v4.1/Pot…	37
GO:0042545	BP cell wall modification	1/4443	75/22436	1	1	0.864356	Potri.012G014500.v4.1	1
GO:0006468	BP protein phosphorylation	194/4443	1711/22436	1	1	0.864356	Potri.002G157200.v4.1/Potri.004G209700.v4.1/Potri.004G231850.v4.1/Potri.006G126000.v4.1/Potri.009G155400.v4.1/Potri.010G017900.v4.1/Potri.010G153300.v4.1/Potri.010G221000.v4.1/Potri.013G121000.v4.1/Potri.014G047500.v4.1/Potri.015G004500.v4.1/Potri.016G140300.v4.1/Potri.018G119200.v4.1/Potri.T013750.v4.1/Potri.001G018300.v4.1/Potri.001G066700.v4.1/Potri.001G084700.v4.1/Potri.001G088000.v4.1/Potri.…	194

## Sheet: 3c
Supplementary Table S3c. GO terms enriched during SAM establishment (D1-4)
GO ID	Description	out (1089)	All (13595)	pvalue	p.adjust	Genes
GO:0090304	nucleic acid metabolic process	245	2199	8.77e-09	1.03e-05	Potri.001G003300.v4.1;Potri.001G004200.v4.1;Potri.001G029800.v4.1;Potri.001G034300.v4.1;Potri.001G058800.v4.1;Potri.001G067600.v4.1;Potri.001G086400.v4.1;Potri.001G088600.v4.1;Potri.001G089900.v4.1;Potri.001G100800.v4.1;Potri.001G150400.v4.1;Potri.001G155100.v4.1;Potri.001G186900.v4.1;Potri.001G206400.v4.1;Potri.001G216600.v4.1;Potri.001G238400.v4.1;Potri.001G269200.v4.1;Potri.001G284301.v4.1;Pot…
GO:0016070	RNA metabolic process	209	1858	7.31e-08	4.27e-05	Potri.001G003300.v4.1;Potri.001G004200.v4.1;Potri.001G029800.v4.1;Potri.001G034300.v4.1;Potri.001G058800.v4.1;Potri.001G067600.v4.1;Potri.001G086400.v4.1;Potri.001G088600.v4.1;Potri.001G089900.v4.1;Potri.001G100800.v4.1;Potri.001G155100.v4.1;Potri.001G186900.v4.1;Potri.001G216600.v4.1;Potri.001G238400.v4.1;Potri.001G269200.v4.1;Potri.001G284301.v4.1;Potri.001G284600.v4.1;Potri.001G331900.v4.1;Pot…
GO:0010467	gene expression	255	2400	2.99e-07	6.81e-05	Potri.001G003300.v4.1;Potri.001G004200.v4.1;Potri.001G029800.v4.1;Potri.001G034300.v4.1;Potri.001G058800.v4.1;Potri.001G067600.v4.1;Potri.001G086400.v4.1;Potri.001G088600.v4.1;Potri.001G089900.v4.1;Potri.001G100800.v4.1;Potri.001G155100.v4.1;Potri.001G186900.v4.1;Potri.001G216600.v4.1;Potri.001G238400.v4.1;Potri.001G240666.v4.1;Potri.001G269200.v4.1;Potri.001G284301.v4.1;Potri.001G284600.v4.1;Pot…
GO:0006139	nucleobase-containing compound metabolic process	267	2537	3.27e-07	6.81e-05	Potri.001G003300.v4.1;Potri.001G004200.v4.1;Potri.001G029800.v4.1;Potri.001G034300.v4.1;Potri.001G058800.v4.1;Potri.001G067600.v4.1;Potri.001G073100.v4.1;Potri.001G086400.v4.1;Potri.001G088600.v4.1;Potri.001G089900.v4.1;Potri.001G100800.v4.1;Potri.001G150400.v4.1;Potri.001G155100.v4.1;Potri.001G186900.v4.1;Potri.001G206400.v4.1;Potri.001G216600.v4.1;Potri.001G238400.v4.1;Potri.001G256100.v4.1;Pot…
GO:0046483	heterocycle metabolic process	282	2711	3.84e-07	6.81e-05	Potri.001G003300.v4.1;Potri.001G004200.v4.1;Potri.001G029800.v4.1;Potri.001G034300.v4.1;Potri.001G058800.v4.1;Potri.001G067600.v4.1;Potri.001G073100.v4.1;Potri.001G086400.v4.1;Potri.001G088600.v4.1;Potri.001G089900.v4.1;Potri.001G100800.v4.1;Potri.001G150400.v4.1;Potri.001G155100.v4.1;Potri.001G178800.v4.1;Potri.001G186900.v4.1;Potri.001G206400.v4.1;Potri.001G216600.v4.1;Potri.001G238400.v4.1;Pot…
GO:0006351	transcription, DNA-templated	167	1449	4.32e-07	6.81e-05	Potri.001G003300.v4.1;Potri.001G004200.v4.1;Potri.001G029800.v4.1;Potri.001G034300.v4.1;Potri.001G058800.v4.1;Potri.001G067600.v4.1;Potri.001G086400.v4.1;Potri.001G088600.v4.1;Potri.001G089900.v4.1;Potri.001G100800.v4.1;Potri.001G155100.v4.1;Potri.001G216600.v4.1;Potri.001G238400.v4.1;Potri.001G284301.v4.1;Potri.001G284600.v4.1;Potri.001G356100.v4.1;Potri.001G368500.v4.1;Potri.001G410700.v4.1;Pot…
GO:0097659	nucleic acid-templated transcription	167	1449	4.32e-07	6.81e-05	Potri.001G003300.v4.1;Potri.001G004200.v4.1;Potri.001G029800.v4.1;Potri.001G034300.v4.1;Potri.001G058800.v4.1;Potri.001G067600.v4.1;Potri.001G086400.v4.1;Potri.001G088600.v4.1;Potri.001G089900.v4.1;Potri.001G100800.v4.1;Potri.001G155100.v4.1;Potri.001G216600.v4.1;Potri.001G238400.v4.1;Potri.001G284301.v4.1;Potri.001G284600.v4.1;Potri.001G356100.v4.1;Potri.001G368500.v4.1;Potri.001G410700.v4.1;Pot…
GO:0032774	RNA biosynthetic process	167	1452	4.94e-07	6.81e-05	Potri.001G003300.v4.1;Potri.001G004200.v4.1;Potri.001G029800.v4.1;Potri.001G034300.v4.1;Potri.001G058800.v4.1;Potri.001G067600.v4.1;Potri.001G086400.v4.1;Potri.001G088600.v4.1;Potri.001G089900.v4.1;Potri.001G100800.v4.1;Potri.001G155100.v4.1;Potri.001G216600.v4.1;Potri.001G238400.v4.1;Potri.001G284301.v4.1;Potri.001G284600.v4.1;Potri.001G356100.v4.1;Potri.001G368500.v4.1;Potri.001G410700.v4.1;Pot…
GO:0006807	nitrogen compound metabolic process	364	3665	5.24e-07	6.81e-05	Potri.001G003300.v4.1;Potri.001G004200.v4.1;Potri.001G029800.v4.1;Potri.001G034300.v4.1;Potri.001G058800.v4.1;Potri.001G067600.v4.1;Potri.001G073100.v4.1;Potri.001G086400.v4.1;Potri.001G088600.v4.1;Potri.001G089900.v4.1;Potri.001G100800.v4.1;Potri.001G150400.v4.1;Potri.001G155100.v4.1;Potri.001G178800.v4.1;Potri.001G186900.v4.1;Potri.001G206400.v4.1;Potri.001G216600.v4.1;Potri.001G238400.v4.1;Pot…
GO:0034654	nucleobase-containing compound biosynthetic process	181	1609	6.79e-07	7.73e-05	Potri.001G003300.v4.1;Potri.001G004200.v4.1;Potri.001G029800.v4.1;Potri.001G034300.v4.1;Potri.001G058800.v4.1;Potri.001G067600.v4.1;Potri.001G073100.v4.1;Potri.001G086400.v4.1;Potri.001G088600.v4.1;Potri.001G089900.v4.1;Potri.001G100800.v4.1;Potri.001G155100.v4.1;Potri.001G216600.v4.1;Potri.001G238400.v4.1;Potri.001G256100.v4.1;Potri.001G284301.v4.1;Potri.001G284600.v4.1;Potri.001G334900.v4.1;Pot…
GO:0018130	heterocycle biosynthetic process	195	1762	7.27e-07	7.73e-05	Potri.001G003300.v4.1;Potri.001G004200.v4.1;Potri.001G029800.v4.1;Potri.001G034300.v4.1;Potri.001G058800.v4.1;Potri.001G067600.v4.1;Potri.001G073100.v4.1;Potri.001G086400.v4.1;Potri.001G088600.v4.1;Potri.001G089900.v4.1;Potri.001G100800.v4.1;Potri.001G155100.v4.1;Potri.001G178800.v4.1;Potri.001G216600.v4.1;Potri.001G238400.v4.1;Potri.001G249200.v4.1;Potri.001G256100.v4.1;Potri.001G284301.v4.1;Pot…
GO:0019438	aromatic compound biosynthetic process	192	1735	9.08e-07	8.86e-05	Potri.001G003300.v4.1;Potri.001G004200.v4.1;Potri.001G029800.v4.1;Potri.001G034300.v4.1;Potri.001G058800.v4.1;Potri.001G067600.v4.1;Potri.001G073100.v4.1;Potri.001G086400.v4.1;Potri.001G088600.v4.1;Potri.001G089900.v4.1;Potri.001G100800.v4.1;Potri.001G155100.v4.1;Potri.001G178800.v4.1;Potri.001G216600.v4.1;Potri.001G238400.v4.1;Potri.001G249200.v4.1;Potri.001G256100.v4.1;Potri.001G284301.v4.1;Pot…
GO:1901362	organic cyclic compound biosynthetic process	199	1829	1.8e-06	0.000162246	Potri.001G003300.v4.1;Potri.001G004200.v4.1;Potri.001G029800.v4.1;Potri.001G034300.v4.1;Potri.001G058800.v4.1;Potri.001G067600.v4.1;Potri.001G073100.v4.1;Potri.001G086400.v4.1;Potri.001G088600.v4.1;Potri.001G089900.v4.1;Potri.001G100800.v4.1;Potri.001G155100.v4.1;Potri.001G178800.v4.1;Potri.001G216600.v4.1;Potri.001G238400.v4.1;Potri.001G249200.v4.1;Potri.001G256100.v4.1;Potri.001G284301.v4.1;Pot…
GO:0034641	cellular nitrogen compound metabolic process	333	3366	3.24e-06	0.000271094	Potri.001G003300.v4.1;Potri.001G004200.v4.1;Potri.001G029800.v4.1;Potri.001G034300.v4.1;Potri.001G058800.v4.1;Potri.001G067600.v4.1;Potri.001G073100.v4.1;Potri.001G086400.v4.1;Potri.001G088600.v4.1;Potri.001G089900.v4.1;Potri.001G100800.v4.1;Potri.001G150400.v4.1;Potri.001G155100.v4.1;Potri.001G178800.v4.1;Potri.001G186900.v4.1;Potri.001G206400.v4.1;Potri.001G216600.v4.1;Potri.001G238400.v4.1;Pot…
GO:0006725	cellular aromatic compound metabolic process	280	2758	3.64e-06	0.000283549	Potri.001G003300.v4.1;Potri.001G004200.v4.1;Potri.001G029800.v4.1;Potri.001G034300.v4.1;Potri.001G058800.v4.1;Potri.001G067600.v4.1;Potri.001G073100.v4.1;Potri.001G086400.v4.1;Potri.001G088600.v4.1;Potri.001G089900.v4.1;Potri.001G100800.v4.1;Potri.001G150400.v4.1;Potri.001G155100.v4.1;Potri.001G178800.v4.1;Potri.001G186900.v4.1;Potri.001G206400.v4.1;Potri.001G216600.v4.1;Potri.001G238400.v4.1;Pot…
GO:1901360	organic cyclic compound metabolic process	286	2831	4.14e-06	0.000302701	Potri.001G003300.v4.1;Potri.001G004200.v4.1;Potri.001G029800.v4.1;Potri.001G034300.v4.1;Potri.001G058800.v4.1;Potri.001G067600.v4.1;Potri.001G073100.v4.1;Potri.001G086400.v4.1;Potri.001G088600.v4.1;Potri.001G089900.v4.1;Potri.001G100800.v4.1;Potri.001G150400.v4.1;Potri.001G155100.v4.1;Potri.001G178800.v4.1;Potri.001G186900.v4.1;Potri.001G206400.v4.1;Potri.001G216600.v4.1;Potri.001G238400.v4.1;Pot…
GO:0010468	regulation of gene expression	146	1316	2.03e-05	0.00139411	Potri.001G003300.v4.1;Potri.001G004200.v4.1;Potri.001G029800.v4.1;Potri.001G034300.v4.1;Potri.001G058800.v4.1;Potri.001G067600.v4.1;Potri.001G086400.v4.1;Potri.001G088600.v4.1;Potri.001G089900.v4.1;Potri.001G100800.v4.1;Potri.001G155100.v4.1;Potri.001G216600.v4.1;Potri.001G238400.v4.1;Potri.001G240666.v4.1;Potri.001G284301.v4.1;Potri.001G284600.v4.1;Potri.001G356100.v4.1;Potri.001G368500.v4.1;Pot…
GO:0009889	regulation of biosynthetic process	143	1289	2.5e-05	0.00139411	Potri.001G003300.v4.1;Potri.001G004200.v4.1;Potri.001G029800.v4.1;Potri.001G034300.v4.1;Potri.001G058800.v4.1;Potri.001G067600.v4.1;Potri.001G086400.v4.1;Potri.001G088600.v4.1;Potri.001G089900.v4.1;Potri.001G100800.v4.1;Potri.001G155100.v4.1;Potri.001G216600.v4.1;Potri.001G238400.v4.1;Potri.001G284301.v4.1;Potri.001G284600.v4.1;Potri.001G356100.v4.1;Potri.001G368500.v4.1;Potri.001G410700.v4.1;Pot…
GO:0010556	regulation of macromolecule biosynthetic process	143	1289	2.5e-05	0.00139411	Potri.001G003300.v4.1;Potri.001G004200.v4.1;Potri.001G029800.v4.1;Potri.001G034300.v4.1;Potri.001G058800.v4.1;Potri.001G067600.v4.1;Potri.001G086400.v4.1;Potri.001G088600.v4.1;Potri.001G089900.v4.1;Potri.001G100800.v4.1;Potri.001G155100.v4.1;Potri.001G216600.v4.1;Potri.001G238400.v4.1;Potri.001G284301.v4.1;Potri.001G284600.v4.1;Potri.001G356100.v4.1;Potri.001G368500.v4.1;Potri.001G410700.v4.1;Pot…
GO:0031326	regulation of cellular biosynthetic process	143	1289	2.5e-05	0.00139411	Potri.001G003300.v4.1;Potri.001G004200.v4.1;Potri.001G029800.v4.1;Potri.001G034300.v4.1;Potri.001G058800.v4.1;Potri.001G067600.v4.1;Potri.001G086400.v4.1;Potri.001G088600.v4.1;Potri.001G089900.v4.1;Potri.001G100800.v4.1;Potri.001G155100.v4.1;Potri.001G216600.v4.1;Potri.001G238400.v4.1;Potri.001G284301.v4.1;Potri.001G284600.v4.1;Potri.001G356100.v4.1;Potri.001G368500.v4.1;Potri.001G410700.v4.1;Pot…
GO:2000112	regulation of cellular macromolecule biosynthetic process	143	1289	2.5e-05	0.00139411	Potri.001G003300.v4.1;Potri.001G004200.v4.1;Potri.001G029800.v4.1;Potri.001G034300.v4.1;Potri.001G058800.v4.1;Potri.001G067600.v4.1;Potri.001G086400.v4.1;Potri.001G088600.v4.1;Potri.001G089900.v4.1;Potri.001G100800.v4.1;Potri.001G155100.v4.1;Potri.001G216600.v4.1;Potri.001G238400.v4.1;Potri.001G284301.v4.1;Potri.001G284600.v4.1;Potri.001G356100.v4.1;Potri.001G368500.v4.1;Potri.001G410700.v4.1;Pot…
GO:0060255	regulation of macromolecule metabolic process	149	1357	2.83e-05	0.00139898	Potri.001G003300.v4.1;Potri.001G004200.v4.1;Potri.001G029800.v4.1;Potri.001G034300.v4.1;Potri.001G058800.v4.1;Potri.001G067600.v4.1;Potri.001G086400.v4.1;Potri.001G088600.v4.1;Potri.001G089900.v4.1;Potri.001G100800.v4.1;Potri.001G155100.v4.1;Potri.001G216600.v4.1;Potri.001G238400.v4.1;Potri.001G240666.v4.1;Potri.001G284301.v4.1;Potri.001G284600.v4.1;Potri.001G356100.v4.1;Potri.001G368500.v4.1;Pot…
GO:0006355	regulation of transcription, DNA-templated	141	1272	2.99e-05	0.00139898	Potri.001G003300.v4.1;Potri.001G004200.v4.1;Potri.001G029800.v4.1;Potri.001G034300.v4.1;Potri.001G058800.v4.1;Potri.001G067600.v4.1;Potri.001G086400.v4.1;Potri.001G088600.v4.1;Potri.001G089900.v4.1;Potri.001G100800.v4.1;Potri.001G155100.v4.1;Potri.001G216600.v4.1;Potri.001G238400.v4.1;Potri.001G284301.v4.1;Potri.001G284600.v4.1;Potri.001G356100.v4.1;Potri.001G368500.v4.1;Potri.001G410700.v4.1;Pot…
GO:1903506	regulation of nucleic acid-templated transcription	141	1272	2.99e-05	0.00139898	Potri.001G003300.v4.1;Potri.001G004200.v4.1;Potri.001G029800.v4.1;Potri.001G034300.v4.1;Potri.001G058800.v4.1;Potri.001G067600.v4.1;Potri.001G086400.v4.1;Potri.001G088600.v4.1;Potri.001G089900.v4.1;Potri.001G100800.v4.1;Potri.001G155100.v4.1;Potri.001G216600.v4.1;Potri.001G238400.v4.1;Potri.001G284301.v4.1;Potri.001G284600.v4.1;Potri.001G356100.v4.1;Potri.001G368500.v4.1;Potri.001G410700.v4.1;Pot…
GO:2001141	regulation of RNA biosynthetic process	141	1272	2.99e-05	0.00139898	Potri.001G003300.v4.1;Potri.001G004200.v4.1;Potri.001G029800.v4.1;Potri.001G034300.v4.1;Potri.001G058800.v4.1;Potri.001G067600.v4.1;Potri.001G086400.v4.1;Potri.001G088600.v4.1;Potri.001G089900.v4.1;Potri.001G100800.v4.1;Potri.001G155100.v4.1;Potri.001G216600.v4.1;Potri.001G238400.v4.1;Potri.001G284301.v4.1;Potri.001G284600.v4.1;Potri.001G356100.v4.1;Potri.001G368500.v4.1;Potri.001G410700.v4.1;Pot…
GO:0051252	regulation of RNA metabolic process	141	1276	3.49e-05	0.00157195	Potri.001G003300.v4.1;Potri.001G004200.v4.1;Potri.001G029800.v4.1;Potri.001G034300.v4.1;Potri.001G058800.v4.1;Potri.001G067600.v4.1;Potri.001G086400.v4.1;Potri.001G088600.v4.1;Potri.001G089900.v4.1;Potri.001G100800.v4.1;Potri.001G155100.v4.1;Potri.001G216600.v4.1;Potri.001G238400.v4.1;Potri.001G284301.v4.1;Potri.001G284600.v4.1;Potri.001G356100.v4.1;Potri.001G368500.v4.1;Potri.001G410700.v4.1;Pot…
GO:0019222	regulation of metabolic process	150	1375	3.71e-05	0.0015893	Potri.001G003300.v4.1;Potri.001G004200.v4.1;Potri.001G029800.v4.1;Potri.001G034300.v4.1;Potri.001G058800.v4.1;Potri.001G067600.v4.1;Potri.001G086400.v4.1;Potri.001G088600.v4.1;Potri.001G089900.v4.1;Potri.001G100800.v4.1;Potri.001G155100.v4.1;Potri.001G216600.v4.1;Potri.001G238400.v4.1;Potri.001G240666.v4.1;Potri.001G284301.v4.1;Potri.001G284600.v4.1;Potri.001G356100.v4.1;Potri.001G368500.v4.1;Pot…
GO:0019219	regulation of nucleobase-containing compound metabolic process	142	1289	3.8e-05	0.0015893	Potri.001G003300.v4.1;Potri.001G004200.v4.1;Potri.001G029800.v4.1;Potri.001G034300.v4.1;Potri.001G058800.v4.1;Potri.001G067600.v4.1;Potri.001G086400.v4.1;Potri.001G088600.v4.1;Potri.001G089900.v4.1;Potri.001G100800.v4.1;Potri.001G155100.v4.1;Potri.001G216600.v4.1;Potri.001G238400.v4.1;Potri.001G284301.v4.1;Potri.001G284600.v4.1;Potri.001G356100.v4.1;Potri.001G368500.v4.1;Potri.001G410700.v4.1;Pot…
GO:0009058	biosynthetic process	316	3261	4.02e-05	0.00161266	Potri.001G003300.v4.1;Potri.001G004200.v4.1;Potri.001G029800.v4.1;Potri.001G034300.v4.1;Potri.001G058800.v4.1;Potri.001G067600.v4.1;Potri.001G073100.v4.1;Potri.001G084000.v4.1;Potri.001G086400.v4.1;Potri.001G088600.v4.1;Potri.001G089900.v4.1;Potri.001G100800.v4.1;Potri.001G144500.v4.1;Potri.001G155100.v4.1;Potri.001G162800.v4.1;Potri.001G178800.v4.1;Potri.001G206400.v4.1;Potri.001G216600.v4.1;Pot…
GO:0051171	regulation of nitrogen compound metabolic process	143	1302	4.14e-05	0.00161266	Potri.001G003300.v4.1;Potri.001G004200.v4.1;Potri.001G029800.v4.1;Potri.001G034300.v4.1;Potri.001G058800.v4.1;Potri.001G067600.v4.1;Potri.001G086400.v4.1;Potri.001G088600.v4.1;Potri.001G089900.v4.1;Potri.001G100800.v4.1;Potri.001G155100.v4.1;Potri.001G216600.v4.1;Potri.001G238400.v4.1;Potri.001G284301.v4.1;Potri.001G284600.v4.1;Potri.001G356100.v4.1;Potri.001G368500.v4.1;Potri.001G410700.v4.1;Pot…
GO:0044237	cellular metabolic process	606	6785	4.4e-05	0.00166218	Potri.001G003300.v4.1;Potri.001G004200.v4.1;Potri.001G010700.v4.1;Potri.001G029600.v4.1;Potri.001G029800.v4.1;Potri.001G034300.v4.1;Potri.001G057400.v4.1;Potri.001G058800.v4.1;Potri.001G067600.v4.1;Potri.001G073100.v4.1;Potri.001G081500.v4.1;Potri.001G085500.v4.1;Potri.001G086400.v4.1;Potri.001G088600.v4.1;Potri.001G089900.v4.1;Potri.001G094500.v4.1;Potri.001G100800.v4.1;Potri.001G136600.v4.1;Pot…
GO:0080090	regulation of primary metabolic process	145	1330	5.24e-05	0.00191656	Potri.001G003300.v4.1;Potri.001G004200.v4.1;Potri.001G029800.v4.1;Potri.001G034300.v4.1;Potri.001G058800.v4.1;Potri.001G067600.v4.1;Potri.001G086400.v4.1;Potri.001G088600.v4.1;Potri.001G089900.v4.1;Potri.001G100800.v4.1;Potri.001G155100.v4.1;Potri.001G216600.v4.1;Potri.001G238400.v4.1;Potri.001G284301.v4.1;Potri.001G284600.v4.1;Potri.001G356100.v4.1;Potri.001G368500.v4.1;Potri.001G410700.v4.1;Pot…
GO:0034470	ncRNA processing	20	97	7.03e-05	0.00249097	Potri.001G186900.v4.1;Potri.001G331900.v4.1;Potri.001G349800.v4.1;Potri.001G353800.v4.1;Potri.002G194100.v4.1;Potri.002G233300.v4.1;Potri.005G066300.v4.1;Potri.005G083500.v4.1;Potri.007G047300.v4.1;Potri.008G121500.v4.1;Potri.008G192700.v4.1;Potri.008G202200.v4.1;Potri.014G083401.v4.1;Potri.014G128300.v4.1;Potri.015G001200.v4.1;Potri.015G079800.v4.1;Potri.016G083100.v4.1;Potri.017G099200.v4.1;Pot…
GO:0044271	cellular nitrogen compound biosynthetic process	243	2444	8.72e-05	0.0029992	Potri.001G003300.v4.1;Potri.001G004200.v4.1;Potri.001G029800.v4.1;Potri.001G034300.v4.1;Potri.001G058800.v4.1;Potri.001G067600.v4.1;Potri.001G073100.v4.1;Potri.001G086400.v4.1;Potri.001G088600.v4.1;Potri.001G089900.v4.1;Potri.001G100800.v4.1;Potri.001G155100.v4.1;Potri.001G178800.v4.1;Potri.001G216600.v4.1;Potri.001G238400.v4.1;Potri.001G245000.v4.1;Potri.001G249200.v4.1;Potri.001G256100.v4.1;Pot…
GO:0031323	regulation of cellular metabolic process	143	1330	0.000115347	0.00385589	Potri.001G003300.v4.1;Potri.001G004200.v4.1;Potri.001G029800.v4.1;Potri.001G034300.v4.1;Potri.001G058800.v4.1;Potri.001G067600.v4.1;Potri.001G086400.v4.1;Potri.001G088600.v4.1;Potri.001G089900.v4.1;Potri.001G100800.v4.1;Potri.001G155100.v4.1;Potri.001G216600.v4.1;Potri.001G238400.v4.1;Potri.001G284301.v4.1;Potri.001G284600.v4.1;Potri.001G356100.v4.1;Potri.001G368500.v4.1;Potri.001G410700.v4.1;Pot…
GO:0044249	cellular biosynthetic process	295	3065	0.000138088	0.00448786	Potri.001G003300.v4.1;Potri.001G004200.v4.1;Potri.001G029800.v4.1;Potri.001G034300.v4.1;Potri.001G058800.v4.1;Potri.001G067600.v4.1;Potri.001G073100.v4.1;Potri.001G086400.v4.1;Potri.001G088600.v4.1;Potri.001G089900.v4.1;Potri.001G100800.v4.1;Potri.001G155100.v4.1;Potri.001G178800.v4.1;Potri.001G206400.v4.1;Potri.001G216600.v4.1;Potri.001G238400.v4.1;Potri.001G245000.v4.1;Potri.001G249200.v4.1;Pot…
GO:0044260	cellular macromolecule metabolic process	469	5156	0.000165324	0.00522781	Potri.001G003300.v4.1;Potri.001G004200.v4.1;Potri.001G010700.v4.1;Potri.001G029600.v4.1;Potri.001G029800.v4.1;Potri.001G034300.v4.1;Potri.001G058800.v4.1;Potri.001G067600.v4.1;Potri.001G085500.v4.1;Potri.001G086400.v4.1;Potri.001G088600.v4.1;Potri.001G089900.v4.1;Potri.001G094500.v4.1;Potri.001G100800.v4.1;Potri.001G150400.v4.1;Potri.001G154700.v4.1;Potri.001G155100.v4.1;Potri.001G186900.v4.1;Pot…
GO:0008033	tRNA processing	14	59	0.000179091	0.00551411	Potri.001G186900.v4.1;Potri.002G194100.v4.1;Potri.002G233300.v4.1;Potri.005G066300.v4.1;Potri.005G083500.v4.1;Potri.007G047300.v4.1;Potri.008G121500.v4.1;Potri.008G192700.v4.1;Potri.008G202200.v4.1;Potri.014G083401.v4.1;Potri.015G001200.v4.1;Potri.016G083100.v4.1;Potri.017G099200.v4.1;Potri.019G076200.v4.1
GO:1901576	organic substance biosynthetic process	298	3135	0.000311397	0.00934191	Potri.001G003300.v4.1;Potri.001G004200.v4.1;Potri.001G029800.v4.1;Potri.001G034300.v4.1;Potri.001G058800.v4.1;Potri.001G067600.v4.1;Potri.001G073100.v4.1;Potri.001G086400.v4.1;Potri.001G088600.v4.1;Potri.001G089900.v4.1;Potri.001G100800.v4.1;Potri.001G155100.v4.1;Potri.001G178800.v4.1;Potri.001G206400.v4.1;Potri.001G216600.v4.1;Potri.001G238400.v4.1;Potri.001G245000.v4.1;Potri.001G249200.v4.1;Pot…
GO:0044238	primary metabolic process	651	7462	0.000387031	0.0113207	Potri.001G003300.v4.1;Potri.001G004200.v4.1;Potri.001G010700.v4.1;Potri.001G029600.v4.1;Potri.001G029800.v4.1;Potri.001G034300.v4.1;Potri.001G058800.v4.1;Potri.001G067600.v4.1;Potri.001G073100.v4.1;Potri.001G085500.v4.1;Potri.001G086400.v4.1;Potri.001G088600.v4.1;Potri.001G089900.v4.1;Potri.001G094500.v4.1;Potri.001G100800.v4.1;Potri.001G102051.v4.1;Potri.001G136600.v4.1;Potri.001G148400.v4.1;Pot…
GO:0034645	cellular macromolecule biosynthetic process	224	2288	0.000446637	0.0127455	Potri.001G003300.v4.1;Potri.001G004200.v4.1;Potri.001G029800.v4.1;Potri.001G034300.v4.1;Potri.001G058800.v4.1;Potri.001G067600.v4.1;Potri.001G086400.v4.1;Potri.001G088600.v4.1;Potri.001G089900.v4.1;Potri.001G100800.v4.1;Potri.001G155100.v4.1;Potri.001G206400.v4.1;Potri.001G216600.v4.1;Potri.001G238400.v4.1;Potri.001G284301.v4.1;Potri.001G284600.v4.1;Potri.001G295902.v4.1;Potri.001G350700.v4.1;Pot…
GO:0009059	macromolecule biosynthetic process	224	2290	0.00046953	0.0130798	Potri.001G003300.v4.1;Potri.001G004200.v4.1;Potri.001G029800.v4.1;Potri.001G034300.v4.1;Potri.001G058800.v4.1;Potri.001G067600.v4.1;Potri.001G086400.v4.1;Potri.001G088600.v4.1;Potri.001G089900.v4.1;Potri.001G100800.v4.1;Potri.001G155100.v4.1;Potri.001G206400.v4.1;Potri.001G216600.v4.1;Potri.001G238400.v4.1;Potri.001G284301.v4.1;Potri.001G284600.v4.1;Potri.001G295902.v4.1;Potri.001G350700.v4.1;Pot…
GO:0043170	macromolecule metabolic process	510	5726	0.000595061	0.0161912	Potri.001G003300.v4.1;Potri.001G004200.v4.1;Potri.001G010700.v4.1;Potri.001G029600.v4.1;Potri.001G029800.v4.1;Potri.001G034300.v4.1;Potri.001G058800.v4.1;Potri.001G067600.v4.1;Potri.001G085500.v4.1;Potri.001G086400.v4.1;Potri.001G088600.v4.1;Potri.001G089900.v4.1;Potri.001G094500.v4.1;Potri.001G100800.v4.1;Potri.001G102051.v4.1;Potri.001G148400.v4.1;Potri.001G150400.v4.1;Potri.001G154700.v4.1;Pot…
GO:0006310	DNA recombination	17	91	0.000802171	0.0211688	Potri.002G205900.v4.1;Potri.003G104300.v4.1;Potri.004G065100.v4.1;Potri.004G094200.v4.1;Potri.004G225600.v4.1;Potri.005G026400.v4.1;Potri.005G101900.v4.1;Potri.006G125500.v4.1;Potri.009G005900.v4.1;Potri.010G112500.v4.1;Potri.011G141200.v4.1;Potri.012G096300.v4.1;Potri.014G069700.v4.1;Potri.014G131000.v4.1;Potri.014G133000.v4.1;Potri.015G094100.v4.1;Potri.018G141900.v4.1
GO:0071704	organic substance metabolic process	680	7871	0.000814183	0.0211688	Potri.001G003300.v4.1;Potri.001G004200.v4.1;Potri.001G010700.v4.1;Potri.001G029600.v4.1;Potri.001G029800.v4.1;Potri.001G034300.v4.1;Potri.001G058800.v4.1;Potri.001G067600.v4.1;Potri.001G073100.v4.1;Potri.001G085500.v4.1;Potri.001G086400.v4.1;Potri.001G088600.v4.1;Potri.001G089900.v4.1;Potri.001G094500.v4.1;Potri.001G100800.v4.1;Potri.001G102051.v4.1;Potri.001G136600.v4.1;Potri.001G148400.v4.1;Pot…
GO:0009987	cellular process	776	9131	0.0013805	0.0351128	Potri.001G003300.v4.1;Potri.001G004200.v4.1;Potri.001G010000.v4.1;Potri.001G010300.v4.1;Potri.001G010700.v4.1;Potri.001G027000.v4.1;Potri.001G029600.v4.1;Potri.001G029800.v4.1;Potri.001G034300.v4.1;Potri.001G057400.v4.1;Potri.001G058800.v4.1;Potri.001G067600.v4.1;Potri.001G073100.v4.1;Potri.001G081500.v4.1;Potri.001G085500.v4.1;Potri.001G086400.v4.1;Potri.001G088600.v4.1;Potri.001G089900.v4.1;Pot…
GO:0009765	photosynthesis, light harvesting	7	23	0.00162217	0.0403816	Potri.002G221400.v4.1;Potri.005G239200.v4.1;Potri.005G239300.v4.1;Potri.005G258600.v4.1;Potri.010G221100.v4.1;Potri.014G165100.v4.1;Potri.015G062200.v4.1
GO:0009605	response to external stimulus	9	36	0.0017071	0.0416105	Potri.001G220800.v4.1;Potri.002G168200.v4.1;Potri.006G148700.v4.1;Potri.007G138800.v4.1;Potri.008G105200.v4.1;Potri.009G008700.v4.1;Potri.009G015000.v4.1;Potri.010G145900.v4.1;Potri.013G041600.v4.1
GO:0071897	DNA biosynthetic process	3	4	0.00192782	0.0460317	Potri.004G094200.v4.1;Potri.009G005900.v4.1;Potri.018G141900.v4.1
GO:0050789	regulation of biological process	205	2131	0.00199323	0.0466415	Potri.001G003300.v4.1;Potri.001G004200.v4.1;Potri.001G027000.v4.1;Potri.001G029800.v4.1;Potri.001G034300.v4.1;Potri.001G057400.v4.1;Potri.001G058800.v4.1;Potri.001G067600.v4.1;Potri.001G086400.v4.1;Potri.001G088600.v4.1;Potri.001G089900.v4.1;Potri.001G100800.v4.1;Potri.001G155100.v4.1;Potri.001G183500.v4.1;Potri.001G216600.v4.1;Potri.001G238400.v4.1;Potri.001G240666.v4.1;Potri.001G284301.v4.1;Pot…
GO:0006396	RNA processing	37	285	0.00236216	0.0541907	Potri.001G186900.v4.1;Potri.001G269200.v4.1;Potri.001G331900.v4.1;Potri.001G349800.v4.1;Potri.001G353800.v4.1;Potri.002G070200.v4.1;Potri.002G181400.v4.1;Potri.002G194100.v4.1;Potri.002G203600.v4.1;Potri.002G205700.v4.1;Potri.002G233300.v4.1;Potri.003G137200.v4.1;Potri.004G177000.v4.1;Potri.005G066300.v4.1;Potri.005G083500.v4.1;Potri.006G045800.v4.1;Potri.006G146400.v4.1;Potri.007G047300.v4.1;Pot…
GO:0065007	biological regulation	210	2203	0.00271713	0.0611355	Potri.001G003300.v4.1;Potri.001G004200.v4.1;Potri.001G027000.v4.1;Potri.001G029800.v4.1;Potri.001G034300.v4.1;Potri.001G057400.v4.1;Potri.001G058800.v4.1;Potri.001G067600.v4.1;Potri.001G086400.v4.1;Potri.001G088600.v4.1;Potri.001G089900.v4.1;Potri.001G100800.v4.1;Potri.001G155100.v4.1;Potri.001G183500.v4.1;Potri.001G216600.v4.1;Potri.001G238400.v4.1;Potri.001G240666.v4.1;Potri.001G284301.v4.1;Pot…
GO:0050794	regulation of cellular process	196	2060	0.00417691	0.0922072	Potri.001G003300.v4.1;Potri.001G004200.v4.1;Potri.001G027000.v4.1;Potri.001G029800.v4.1;Potri.001G034300.v4.1;Potri.001G057400.v4.1;Potri.001G058800.v4.1;Potri.001G067600.v4.1;Potri.001G086400.v4.1;Potri.001G088600.v4.1;Potri.001G089900.v4.1;Potri.001G100800.v4.1;Potri.001G155100.v4.1;Potri.001G183500.v4.1;Potri.001G216600.v4.1;Potri.001G238400.v4.1;Potri.001G284301.v4.1;Potri.001G284600.v4.1;Pot…
GO:0002097	tRNA wobble base modification	2	2	0.00641107	0.133946	Potri.005G066300.v4.1;Potri.005G083500.v4.1
GO:0002098	tRNA wobble uridine modification	2	2	0.00641107	0.133946	Potri.005G066300.v4.1;Potri.005G083500.v4.1
GO:0031929	TOR signaling	2	2	0.00641107	0.133946	Potri.006G106600.v4.1;Potri.016G132000.v4.1
GO:0006888	ER to Golgi vesicle-mediated transport	7	29	0.00676683	0.138898	Potri.001G157800.v4.1;Potri.004G201800.v4.1;Potri.008G049700.v4.1;Potri.009G136800.v4.1;Potri.011G115700.v4.1;Potri.014G112600.v4.1;Potri.019G003100.v4.1
GO:0017006	protein-tetrapyrrole linkage	3	6	0.00852534	0.171977	Potri.008G105200.v4.1;Potri.010G145900.v4.1;Potri.012G109800.v4.1
GO:0046907	intracellular transport	44	385	0.0104537	0.207303	Potri.001G157800.v4.1;Potri.001G170400.v4.1;Potri.001G174100.v4.1;Potri.001G278800.v4.1;Potri.001G333902.v4.1;Potri.002G019400.v4.1;Potri.003G056400.v4.1;Potri.003G109100.v4.1;Potri.003G148700.v4.1;Potri.004G040100.v4.1;Potri.004G201800.v4.1;Potri.004G215500.v4.1;Potri.005G073000.v4.1;Potri.005G110700.v4.1;Potri.005G136300.v4.1;Potri.005G142100.v4.1;Potri.005G198800.v4.1;Potri.006G077500.v4.1;Pot…
GO:0016482	cytoplasmic transport	22	163	0.0107915	0.210435	Potri.001G157800.v4.1;Potri.001G174100.v4.1;Potri.002G019400.v4.1;Potri.004G201800.v4.1;Potri.005G073000.v4.1;Potri.005G110700.v4.1;Potri.005G198800.v4.1;Potri.006G077500.v4.1;Potri.007G036600.v4.1;Potri.007G105500.v4.1;Potri.008G049700.v4.1;Potri.009G136800.v4.1;Potri.009G159600.v4.1;Potri.011G115700.v4.1;Potri.011G154000.v4.1;Potri.012G106200.v4.1;Potri.014G112600.v4.1;Potri.015G106600.v4.1;Pot…
GO:0032784	regulation of DNA-templated transcription, elongation	4	12	0.0120248	0.230639	Potri.001G034300.v4.1;Potri.002G173200.v4.1;Potri.008G002400.v4.1;Potri.009G124200.v4.1
GO:0042221	response to chemical	30	246	0.0136321	0.256469	Potri.001G088600.v4.1;Potri.001G220800.v4.1;Potri.002G102100.v4.1;Potri.002G168200.v4.1;Potri.002G176400.v4.1;Potri.003G071000.v4.1;Potri.004G050150.v4.1;Potri.004G078200.v4.1;Potri.004G211700.v4.1;Potri.004G228800.v4.1;Potri.005G237000.v4.1;Potri.007G146300.v4.1;Potri.008G164400.v4.1;Potri.009G008700.v4.1;Potri.009G053700.v4.1;Potri.009G120100.v4.1;Potri.009G143400.v4.1;Potri.011G002900.v4.1;Pot…
GO:0010033	response to organic substance	21	157	0.0138099	0.256469	Potri.001G088600.v4.1;Potri.001G220800.v4.1;Potri.002G168200.v4.1;Potri.002G176400.v4.1;Potri.003G071000.v4.1;Potri.004G050150.v4.1;Potri.004G078200.v4.1;Potri.004G211700.v4.1;Potri.004G228800.v4.1;Potri.005G237000.v4.1;Potri.008G164400.v4.1;Potri.009G008700.v4.1;Potri.011G059101.v4.1;Potri.011G091900.v4.1;Potri.011G143400.v4.1;Potri.012G023400.v4.1;Potri.012G106100.v4.1;Potri.014G103300.v4.1;Pot…
GO:0006354	DNA-templated transcription, elongation	5	19	0.0147147	0.269002	Potri.001G034300.v4.1;Potri.002G173200.v4.1;Potri.008G002400.v4.1;Potri.009G124200.v4.1;Potri.012G065600.v4.1
GO:1901264	carbohydrate derivative transport	4	13	0.0162858	0.273118	Potri.003G136800.v4.1;Potri.006G051800.v4.1;Potri.007G092800.v4.1;Potri.008G168800.v4.1
GO:0034660	ncRNA metabolic process	22	170	0.0170643	0.273118	Potri.001G186900.v4.1;Potri.001G331900.v4.1;Potri.001G349800.v4.1;Potri.001G353800.v4.1;Potri.002G194100.v4.1;Potri.002G233300.v4.1;Potri.004G078932.v4.1;Potri.005G066300.v4.1;Potri.005G083500.v4.1;Potri.007G047300.v4.1;Potri.008G121500.v4.1;Potri.008G192700.v4.1;Potri.008G202200.v4.1;Potri.010G182500.v4.1;Potri.014G083401.v4.1;Potri.014G128300.v4.1;Potri.015G001200.v4.1;Potri.015G079800.v4.1;Pot…
GO:1901700	response to oxygen-containing compound	6	27	0.0179097	0.273118	Potri.001G220800.v4.1;Potri.002G168200.v4.1;Potri.007G146300.v4.1;Potri.009G008700.v4.1;Potri.009G120100.v4.1;Potri.011G145100.v4.1
GO:0005986	sucrose biosynthetic process	2	3	0.0182078	0.273118	Potri.006G199800.v4.1;Potri.016G066100.v4.1
GO:0006359	regulation of transcription from RNA polymerase III promoter	2	3	0.0182078	0.273118	Potri.003G047600.v4.1;Potri.010G115800.v4.1
GO:0007602	phototransduction	2	3	0.0182078	0.273118	Potri.008G105200.v4.1;Potri.010G145900.v4.1
GO:0009584	detection of visible light	2	3	0.0182078	0.273118	Potri.008G105200.v4.1;Potri.010G145900.v4.1
GO:0009585	red, far-red light phototransduction	2	3	0.0182078	0.273118	Potri.008G105200.v4.1;Potri.010G145900.v4.1
GO:0009639	response to red or far red light	2	3	0.0182078	0.273118	Potri.008G105200.v4.1;Potri.010G145900.v4.1
GO:0010017	red or far-red light signaling pathway	2	3	0.0182078	0.273118	Potri.008G105200.v4.1;Potri.010G145900.v4.1
GO:0018298	protein-chromophore linkage	2	3	0.0182078	0.273118	Potri.008G105200.v4.1;Potri.010G145900.v4.1
GO:0031167	rRNA methylation	2	3	0.0182078	0.273118	Potri.001G331900.v4.1;Potri.001G349800.v4.1
GO:0043044	ATP-dependent chromatin remodeling	2	3	0.0182078	0.273118	Potri.008G205600.v4.1;Potri.010G021400.v4.1
GO:0071489	cellular response to red or far red light	2	3	0.0182078	0.273118	Potri.008G105200.v4.1;Potri.010G145900.v4.1
GO:0030150	protein import into mitochondrial matrix	3	8	0.0211359	0.313026	Potri.006G077500.v4.1;Potri.015G106600.v4.1;Potri.018G146602.v4.1
GO:0009719	response to endogenous stimulus	19	148	0.0272938	0.38027	Potri.001G088600.v4.1;Potri.002G168200.v4.1;Potri.002G176400.v4.1;Potri.003G071000.v4.1;Potri.004G050150.v4.1;Potri.004G078200.v4.1;Potri.004G211700.v4.1;Potri.004G228800.v4.1;Potri.005G237000.v4.1;Potri.008G164400.v4.1;Potri.011G059101.v4.1;Potri.011G091900.v4.1;Potri.011G143400.v4.1;Potri.012G023400.v4.1;Potri.012G106100.v4.1;Potri.014G103300.v4.1;Potri.016G090300.v4.1;Potri.018G063000.v4.1;Pot…
GO:0009725	response to hormone	19	148	0.0272938	0.38027	Potri.001G088600.v4.1;Potri.002G168200.v4.1;Potri.002G176400.v4.1;Potri.003G071000.v4.1;Potri.004G050150.v4.1;Potri.004G078200.v4.1;Potri.004G211700.v4.1;Potri.004G228800.v4.1;Potri.005G237000.v4.1;Potri.008G164400.v4.1;Potri.011G059101.v4.1;Potri.011G091900.v4.1;Potri.011G143400.v4.1;Potri.012G023400.v4.1;Potri.012G106100.v4.1;Potri.014G103300.v4.1;Potri.016G090300.v4.1;Potri.018G063000.v4.1;Pot…
GO:1902582	single-organism intracellular transport	19	148	0.0272938	0.38027	Potri.001G157800.v4.1;Potri.001G170400.v4.1;Potri.001G174100.v4.1;Potri.001G333902.v4.1;Potri.002G019400.v4.1;Potri.004G201800.v4.1;Potri.004G215500.v4.1;Potri.006G077500.v4.1;Potri.008G049700.v4.1;Potri.009G136800.v4.1;Potri.011G115700.v4.1;Potri.011G154000.v4.1;Potri.012G098400.v4.1;Potri.012G106200.v4.1;Potri.014G112600.v4.1;Potri.015G106600.v4.1;Potri.017G125000.v4.1;Potri.018G146602.v4.1;Pot…
GO:0016226	iron-sulfur cluster assembly	5	22	0.0273014	0.38027	Potri.001G144500.v4.1;Potri.002G192200.v4.1;Potri.004G016900.v4.1;Potri.007G000600.v4.1;Potri.014G117700.v4.1
GO:0031163	metallo-sulfur cluster assembly	5	22	0.0273014	0.38027	Potri.001G144500.v4.1;Potri.002G192200.v4.1;Potri.004G016900.v4.1;Potri.007G000600.v4.1;Potri.014G117700.v4.1
GO:0006886	intracellular protein transport	34	303	0.0283573	0.387985	Potri.001G174100.v4.1;Potri.001G278800.v4.1;Potri.003G109100.v4.1;Potri.003G148700.v4.1;Potri.004G040100.v4.1;Potri.004G201800.v4.1;Potri.005G073000.v4.1;Potri.005G110700.v4.1;Potri.005G136300.v4.1;Potri.005G142100.v4.1;Potri.005G198800.v4.1;Potri.006G077500.v4.1;Potri.006G092800.v4.1;Potri.007G105500.v4.1;Potri.008G049700.v4.1;Potri.008G109300.v4.1;Potri.009G115100.v4.1;Potri.009G138200.v4.1;Pot…
GO:0009617	response to bacterium	3	9	0.029845	0.387985	Potri.002G168200.v4.1;Potri.007G138800.v4.1;Potri.013G041600.v4.1
GO:0042742	defense response to bacterium	3	9	0.029845	0.387985	Potri.002G168200.v4.1;Potri.007G138800.v4.1;Potri.013G041600.v4.1
GO:0043207	response to external biotic stimulus	3	9	0.029845	0.387985	Potri.002G168200.v4.1;Potri.007G138800.v4.1;Potri.013G041600.v4.1
GO:0051707	response to other organism	3	9	0.029845	0.387985	Potri.002G168200.v4.1;Potri.007G138800.v4.1;Potri.013G041600.v4.1
GO:0098542	defense response to other organism	3	9	0.029845	0.387985	Potri.002G168200.v4.1;Potri.007G138800.v4.1;Potri.013G041600.v4.1
GO:0006378	mRNA polyadenylation	2	4	0.0344879	0.424745	Potri.006G146400.v4.1;Potri.012G140301.v4.1
GO:0009581	detection of external stimulus	2	4	0.0344879	0.424745	Potri.008G105200.v4.1;Potri.010G145900.v4.1
GO:0009582	detection of abiotic stimulus	2	4	0.0344879	0.424745	Potri.008G105200.v4.1;Potri.010G145900.v4.1
GO:0009583	detection of light stimulus	2	4	0.0344879	0.424745	Potri.008G105200.v4.1;Potri.010G145900.v4.1
GO:0051606	detection of stimulus	2	4	0.0344879	0.424745	Potri.008G105200.v4.1;Potri.010G145900.v4.1
GO:0006364	rRNA processing	7	40	0.0376355	0.453954	Potri.001G331900.v4.1;Potri.001G349800.v4.1;Potri.001G353800.v4.1;Potri.008G192700.v4.1;Potri.014G128300.v4.1;Potri.015G079800.v4.1;Potri.018G057500.v4.1
GO:0016072	rRNA metabolic process	7	40	0.0376355	0.453954	Potri.001G331900.v4.1;Potri.001G349800.v4.1;Potri.001G353800.v4.1;Potri.008G192700.v4.1;Potri.014G128300.v4.1;Potri.015G079800.v4.1;Potri.018G057500.v4.1
GO:0051276	chromosome organization	21	174	0.0383199	0.457492	Potri.001G359700.v4.1;Potri.002G043100.v4.1;Potri.002G129000.v4.1;Potri.002G257400.v4.1;Potri.004G209800.v4.1;Potri.005G043900.v4.1;Potri.005G219800.v4.1;Potri.005G224900.v4.1;Potri.006G039400.v4.1;Potri.007G003400.v4.1;Potri.008G205600.v4.1;Potri.009G155200.v4.1;Potri.010G013300.v4.1;Potri.010G021400.v4.1;Potri.011G092700.v4.1;Potri.012G065600.v4.1;Potri.013G068200.v4.1;Potri.014G069700.v4.1;Pot…
GO:0006400	tRNA modification	4	17	0.0419899	0.476973	Potri.002G233300.v4.1;Potri.005G066300.v4.1;Potri.005G083500.v4.1;Potri.019G076200.v4.1
GO:0006553	lysine metabolic process	4	17	0.0419899	0.476973	Potri.002G149500.v4.1;Potri.009G082100.v4.1;Potri.014G071100.v4.1;Potri.014G145700.v4.1
GO:0009085	lysine biosynthetic process	4	17	0.0419899	0.476973	Potri.002G149500.v4.1;Potri.009G082100.v4.1;Potri.014G071100.v4.1;Potri.014G145700.v4.1
GO:0009089	lysine biosynthetic process via diaminopimelate	4	17	0.0419899	0.476973	Potri.002G149500.v4.1;Potri.009G082100.v4.1;Potri.014G071100.v4.1;Potri.014G145700.v4.1
GO:0046451	diaminopimelate metabolic process	4	17	0.0419899	0.476973	Potri.002G149500.v4.1;Potri.009G082100.v4.1;Potri.014G071100.v4.1;Potri.014G145700.v4.1
GO:0006006	glucose metabolic process	5	25	0.0451978	0.480618	Potri.002G107700.v4.1;Potri.010G055400.v4.1;Potri.013G005200.v4.1;Potri.014G166800.v4.1;Potri.016G142900.v4.1
GO:0006265	DNA topological change	5	25	0.0451978	0.480618	Potri.001G359700.v4.1;Potri.005G043900.v4.1;Potri.006G039400.v4.1;Potri.011G092700.v4.1;Potri.014G148800.v4.1
GO:0051649	establishment of localization in cell	45	437	0.0482388	0.480618	Potri.001G157800.v4.1;Potri.001G170400.v4.1;Potri.001G174100.v4.1;Potri.001G278800.v4.1;Potri.001G333902.v4.1;Potri.002G019400.v4.1;Potri.003G056400.v4.1;Potri.003G109100.v4.1;Potri.003G148700.v4.1;Potri.004G040100.v4.1;Potri.004G201800.v4.1;Potri.004G215500.v4.1;Potri.005G073000.v4.1;Potri.005G110700.v4.1;Potri.005G136300.v4.1;Potri.005G142100.v4.1;Potri.005G198800.v4.1;Potri.006G077500.v4.1;Pot…
GO:0015031	protein transport	39	371	0.0483518	0.480618	Potri.001G174100.v4.1;Potri.001G278800.v4.1;Potri.001G420700.v4.1;Potri.002G019400.v4.1;Potri.002G053900.v4.1;Potri.003G109100.v4.1;Potri.003G148700.v4.1;Potri.004G040100.v4.1;Potri.004G201800.v4.1;Potri.005G073000.v4.1;Potri.005G110700.v4.1;Potri.005G136300.v4.1;Potri.005G142100.v4.1;Potri.005G198800.v4.1;Potri.006G077500.v4.1;Potri.006G092800.v4.1;Potri.007G105500.v4.1;Potri.007G146600.v4.1;Pot…
GO:0048193	Golgi vesicle transport	8	51	0.0484186	0.480618	Potri.001G157800.v4.1;Potri.004G201800.v4.1;Potri.008G049700.v4.1;Potri.009G136800.v4.1;Potri.011G115700.v4.1;Potri.014G112600.v4.1;Potri.017G125000.v4.1;Potri.019G003100.v4.1
GO:0045892	negative regulation of transcription, DNA-templated	3	11	0.0519957	0.480618	Potri.001G410700.v4.1;Potri.010G115800.v4.1;Potri.013G068200.v4.1
GO:0051253	negative regulation of RNA metabolic process	3	11	0.0519957	0.480618	Potri.001G410700.v4.1;Potri.010G115800.v4.1;Potri.013G068200.v4.1
GO:1902679	negative regulation of RNA biosynthetic process	3	11	0.0519957	0.480618	Potri.001G410700.v4.1;Potri.010G115800.v4.1;Potri.013G068200.v4.1
GO:1903507	negative regulation of nucleic acid-templated transcription	3	11	0.0519957	0.480618	Potri.001G410700.v4.1;Potri.010G115800.v4.1;Potri.013G068200.v4.1
GO:0008654	phospholipid biosynthetic process	8	52	0.0533807	0.480618	Potri.001G350700.v4.1;Potri.003G071300.v4.1;Potri.005G078700.v4.1;Potri.008G126100.v4.1;Potri.008G211100.v4.1;Potri.010G106400.v4.1;Potri.010G133800.v4.1;Potri.010G214900.v4.1
GO:0019318	hexose metabolic process	8	52	0.0533807	0.480618	Potri.002G107700.v4.1;Potri.003G140900.v4.1;Potri.010G055400.v4.1;Potri.012G045875.v4.1;Potri.012G106500.v4.1;Potri.013G005200.v4.1;Potri.014G166800.v4.1;Potri.016G142900.v4.1
GO:0000394	RNA splicing, via endonucleolytic cleavage and ligation	2	5	0.0544585	0.480618	Potri.014G083401.v4.1;Potri.016G083100.v4.1
GO:0006353	DNA-templated transcription, termination	2	5	0.0544585	0.480618	Potri.002G037800.v4.1;Potri.004G059300.v4.1
GO:0006388	tRNA splicing, via endonucleolytic cleavage and ligation	2	5	0.0544585	0.480618	Potri.014G083401.v4.1;Potri.016G083100.v4.1
GO:0006862	nucleotide transport	2	5	0.0544585	0.480618	Potri.003G136800.v4.1;Potri.007G092800.v4.1
GO:0009262	deoxyribonucleotide metabolic process	2	5	0.0544585	0.480618	Potri.001G334900.v4.1;Potri.006G216500.v4.1
GO:0015780	nucleotide-sugar transport	2	5	0.0544585	0.480618	Potri.003G136800.v4.1;Potri.007G092800.v4.1
GO:0015969	guanosine tetraphosphate metabolic process	2	5	0.0544585	0.480618	Potri.013G089000.v4.1;Potri.014G126700.v4.1
GO:0034035	purine ribonucleoside bisphosphate metabolic process	2	5	0.0544585	0.480618	Potri.013G089000.v4.1;Potri.014G126700.v4.1
GO:0071214	cellular response to abiotic stimulus	2	5	0.0544585	0.480618	Potri.008G105200.v4.1;Potri.010G145900.v4.1
GO:0071478	cellular response to radiation	2	5	0.0544585	0.480618	Potri.008G105200.v4.1;Potri.010G145900.v4.1
GO:0071482	cellular response to light stimulus	2	5	0.0544585	0.480618	Potri.008G105200.v4.1;Potri.010G145900.v4.1
GO:0006259	DNA metabolic process	38	364	0.0552765	0.480618	Potri.001G150400.v4.1;Potri.001G206400.v4.1;Potri.001G359700.v4.1;Potri.002G129000.v4.1;Potri.002G205900.v4.1;Potri.002G233800.v4.1;Potri.003G094800.v4.1;Potri.003G104300.v4.1;Potri.004G041600.v4.1;Potri.004G065100.v4.1;Potri.004G094200.v4.1;Potri.004G113700.v4.1;Potri.004G225600.v4.1;Potri.005G026400.v4.1;Potri.005G043900.v4.1;Potri.005G101900.v4.1;Potri.005G111000.v4.1;Potri.006G039400.v4.1;Pot…
GO:0008152	metabolic process	839	10200	0.0578057	0.480618	Potri.001G003100.v4.1;Potri.001G003300.v4.1;Potri.001G004200.v4.1;Potri.001G010700.v4.1;Potri.001G029600.v4.1;Potri.001G029800.v4.1;Potri.001G033500.v4.1;Potri.001G034300.v4.1;Potri.001G040100.v4.1;Potri.001G041140.v4.1;Potri.001G054800.v4.1;Potri.001G057400.v4.1;Potri.001G058800.v4.1;Potri.001G067600.v4.1;Potri.001G073100.v4.1;Potri.001G081500.v4.1;Potri.001G084000.v4.1;Potri.001G085500.v4.1;Pot…
GO:0009991	response to extracellular stimulus	4	19	0.0602647	0.480618	Potri.001G220800.v4.1;Potri.006G148700.v4.1;Potri.009G008700.v4.1;Potri.009G015000.v4.1
GO:0031668	cellular response to extracellular stimulus	4	19	0.0602647	0.480618	Potri.001G220800.v4.1;Potri.006G148700.v4.1;Potri.009G008700.v4.1;Potri.009G015000.v4.1
GO:0071496	cellular response to external stimulus	4	19	0.0602647	0.480618	Potri.001G220800.v4.1;Potri.006G148700.v4.1;Potri.009G008700.v4.1;Potri.009G015000.v4.1
GO:0034613	cellular protein localization	34	323	0.0609571	0.480618	Potri.001G174100.v4.1;Potri.001G278800.v4.1;Potri.003G109100.v4.1;Potri.003G148700.v4.1;Potri.004G040100.v4.1;Potri.004G201800.v4.1;Potri.005G073000.v4.1;Potri.005G110700.v4.1;Potri.005G136300.v4.1;Potri.005G142100.v4.1;Potri.005G198800.v4.1;Potri.006G077500.v4.1;Potri.006G092800.v4.1;Potri.007G105500.v4.1;Potri.008G049700.v4.1;Potri.008G109300.v4.1;Potri.009G115100.v4.1;Potri.009G138200.v4.1;Pot…
GO:0070727	cellular macromolecule localization	34	323	0.0609571	0.480618	Potri.001G174100.v4.1;Potri.001G278800.v4.1;Potri.003G109100.v4.1;Potri.003G148700.v4.1;Potri.004G040100.v4.1;Potri.004G201800.v4.1;Potri.005G073000.v4.1;Potri.005G110700.v4.1;Potri.005G136300.v4.1;Potri.005G142100.v4.1;Potri.005G198800.v4.1;Potri.006G077500.v4.1;Potri.006G092800.v4.1;Potri.007G105500.v4.1;Potri.008G049700.v4.1;Potri.008G109300.v4.1;Potri.009G115100.v4.1;Potri.009G138200.v4.1;Pot…
GO:0006399	tRNA metabolic process	16	132	0.0624253	0.480618	Potri.001G186900.v4.1;Potri.002G194100.v4.1;Potri.002G233300.v4.1;Potri.004G078932.v4.1;Potri.005G066300.v4.1;Potri.005G083500.v4.1;Potri.007G047300.v4.1;Potri.008G121500.v4.1;Potri.008G192700.v4.1;Potri.008G202200.v4.1;Potri.010G182500.v4.1;Potri.014G083401.v4.1;Potri.015G001200.v4.1;Potri.016G083100.v4.1;Potri.017G099200.v4.1;Potri.019G076200.v4.1
GO:0071103	DNA conformation change	9	63	0.0624944	0.480618	Potri.001G359700.v4.1;Potri.002G043100.v4.1;Potri.005G043900.v4.1;Potri.005G219800.v4.1;Potri.006G039400.v4.1;Potri.010G013300.v4.1;Potri.011G092700.v4.1;Potri.014G148800.v4.1;Potri.018G066300.v4.1
GO:0009607	response to biotic stimulus	7	45	0.0650451	0.480618	Potri.002G168200.v4.1;Potri.007G138800.v4.1;Potri.008G131200.v4.1;Potri.011G127800.v4.1;Potri.013G041600.v4.1;Potri.013G131000.v4.1;Potri.017G051100.v4.1
GO:0071702	organic substance transport	53	537	0.0651069	0.480618	Potri.001G126200.v4.1;Potri.001G174100.v4.1;Potri.001G278800.v4.1;Potri.001G333902.v4.1;Potri.001G420700.v4.1;Potri.001G470200.v4.1;Potri.002G019400.v4.1;Potri.002G053900.v4.1;Potri.003G105100.v4.1;Potri.003G109100.v4.1;Potri.003G136800.v4.1;Potri.003G148700.v4.1;Potri.004G040100.v4.1;Potri.004G201800.v4.1;Potri.005G073000.v4.1;Potri.005G110700.v4.1;Potri.005G136300.v4.1;Potri.005G142100.v4.1;Pot…
GO:0006626	protein targeting to mitochondrion	3	12	0.0653193	0.480618	Potri.006G077500.v4.1;Potri.015G106600.v4.1;Potri.018G146602.v4.1
GO:0070585	protein localization to mitochondrion	3	12	0.0653193	0.480618	Potri.006G077500.v4.1;Potri.015G106600.v4.1;Potri.018G146602.v4.1
GO:0072655	establishment of protein localization to mitochondrion	3	12	0.0653193	0.480618	Potri.006G077500.v4.1;Potri.015G106600.v4.1;Potri.018G146602.v4.1
GO:1990542	mitochondrial transmembrane transport	3	12	0.0653193	0.480618	Potri.006G077500.v4.1;Potri.015G106600.v4.1;Potri.018G146602.v4.1
GO:0006721	terpenoid metabolic process	5	28	0.0687175	0.480618	Potri.005G050700.v4.1;Potri.006G043092.v4.1;Potri.006G249700.v4.1;Potri.007G044300.v4.1;Potri.014G148700.v4.1
GO:0016114	terpenoid biosynthetic process	5	28	0.0687175	0.480618	Potri.005G050700.v4.1;Potri.006G043092.v4.1;Potri.006G249700.v4.1;Potri.007G044300.v4.1;Potri.014G148700.v4.1
GO:0045184	establishment of protein localization	39	382	0.0690885	0.480618	Potri.001G174100.v4.1;Potri.001G278800.v4.1;Potri.001G420700.v4.1;Potri.002G019400.v4.1;Potri.002G053900.v4.1;Potri.003G109100.v4.1;Potri.003G148700.v4.1;Potri.004G040100.v4.1;Potri.004G201800.v4.1;Potri.005G073000.v4.1;Potri.005G110700.v4.1;Potri.005G136300.v4.1;Potri.005G142100.v4.1;Potri.005G198800.v4.1;Potri.006G077500.v4.1;Potri.006G092800.v4.1;Potri.007G105500.v4.1;Potri.007G146600.v4.1;Pot…
GO:0000154	rRNA modification	2	6	0.077425	0.480618	Potri.001G331900.v4.1;Potri.001G349800.v4.1
GO:0006885	regulation of pH	2	6	0.077425	0.480618	Potri.014G134900.v4.1;Potri.016G000200.v4.1
GO:0009743	response to carbohydrate	2	6	0.077425	0.480618	Potri.001G220800.v4.1;Potri.009G008700.v4.1
GO:0009744	response to sucrose	2	6	0.077425	0.480618	Potri.001G220800.v4.1;Potri.009G008700.v4.1
GO:0034285	response to disaccharide	2	6	0.077425	0.480618	Potri.001G220800.v4.1;Potri.009G008700.v4.1
GO:0043562	cellular response to nitrogen levels	2	6	0.077425	0.480618	Potri.001G220800.v4.1;Potri.009G008700.v4.1
GO:0055067	monovalent inorganic cation homeostasis	2	6	0.077425	0.480618	Potri.014G134900.v4.1;Potri.016G000200.v4.1
GO:0010629	negative regulation of gene expression	6	38	0.0795709	0.480618	Potri.001G240666.v4.1;Potri.001G410700.v4.1;Potri.010G115800.v4.1;Potri.010G235700.v4.1;Potri.013G068200.v4.1;Potri.018G137400.v4.1
GO:0006814	sodium ion transport	3	13	0.0800294	0.480618	Potri.001G258600.v4.1;Potri.014G134900.v4.1;Potri.016G000200.v4.1
GO:0016108	tetraterpenoid metabolic process	3	13	0.0800294	0.480618	Potri.005G050700.v4.1;Potri.006G043092.v4.1;Potri.014G148700.v4.1
GO:0016109	tetraterpenoid biosynthetic process	3	13	0.0800294	0.480618	Potri.005G050700.v4.1;Potri.006G043092.v4.1;Potri.014G148700.v4.1
GO:0016116	carotenoid metabolic process	3	13	0.0800294	0.480618	Potri.005G050700.v4.1;Potri.006G043092.v4.1;Potri.014G148700.v4.1
GO:0016117	carotenoid biosynthetic process	3	13	0.0800294	0.480618	Potri.005G050700.v4.1;Potri.006G043092.v4.1;Potri.014G148700.v4.1
GO:0001682	tRNA 5'-leader removal	1	1	0.080103	0.480618	Potri.002G194100.v4.1
GO:0006233	dTDP biosynthetic process	1	1	0.080103	0.480618	Potri.001G334900.v4.1
GO:0006342	chromatin silencing	1	1	0.080103	0.480618	Potri.013G068200.v4.1
GO:0006348	chromatin silencing at telomere	1	1	0.080103	0.480618	Potri.013G068200.v4.1
GO:0006450	regulation of translational fidelity	1	1	0.080103	0.480618	Potri.018G058200.v4.1
GO:0009133	nucleoside diphosphate biosynthetic process	1	1	0.080103	0.480618	Potri.001G334900.v4.1
GO:0009138	pyrimidine nucleoside diphosphate metabolic process	1	1	0.080103	0.480618	Potri.001G334900.v4.1
GO:0009139	pyrimidine nucleoside diphosphate biosynthetic process	1	1	0.080103	0.480618	Potri.001G334900.v4.1
GO:0009166	nucleotide catabolic process	1	1	0.080103	0.480618	Potri.006G216500.v4.1
GO:0009189	deoxyribonucleoside diphosphate biosynthetic process	1	1	0.080103	0.480618	Potri.001G334900.v4.1
GO:0009196	pyrimidine deoxyribonucleoside diphosphate metabolic process	1	1	0.080103	0.480618	Potri.001G334900.v4.1
GO:0009197	pyrimidine deoxyribonucleoside diphosphate biosynthetic process	1	1	0.080103	0.480618	Potri.001G334900.v4.1
GO:0009264	deoxyribonucleotide catabolic process	1	1	0.080103	0.480618	Potri.006G216500.v4.1
GO:0009439	cyanate metabolic process	1	1	0.080103	0.480618	Potri.010G068200.v4.1
GO:0009699	phenylpropanoid biosynthetic process	1	1	0.080103	0.480618	Potri.009G079000.v4.1
GO:0010023	proanthocyanidin biosynthetic process	1	1	0.080103	0.480618	Potri.009G079000.v4.1
GO:0010154	fruit development	1	1	0.080103	0.480618	Potri.009G079000.v4.1
GO:0015846	polyamine transport	1	1	0.080103	0.480618	Potri.003G105100.v4.1
GO:0016480	negative regulation of transcription from RNA polymerase III promoter	1	1	0.080103	0.480618	Potri.010G115800.v4.1
GO:0017007	protein-bilin linkage	1	1	0.080103	0.480618	Potri.012G109800.v4.1
GO:0017009	protein-phycocyanobilin linkage	1	1	0.080103	0.480618	Potri.012G109800.v4.1
GO:0018958	phenol-containing compound metabolic process	1	1	0.080103	0.480618	Potri.009G079000.v4.1
GO:0035670	plant-type ovary development	1	1	0.080103	0.480618	Potri.009G079000.v4.1
GO:0043248	proteasome assembly	1	1	0.080103	0.480618	Potri.001G396500.v4.1
GO:0043455	regulation of secondary metabolic process	1	1	0.080103	0.480618	Potri.009G079000.v4.1
GO:0044571	[2Fe-2S] cluster assembly	1	1	0.080103	0.480618	Potri.007G000600.v4.1
GO:0045814	negative regulation of gene expression, epigenetic	1	1	0.080103	0.480618	Potri.013G068200.v4.1
GO:0046072	dTDP metabolic process	1	1	0.080103	0.480618	Potri.001G334900.v4.1
GO:0046189	phenol-containing compound biosynthetic process	1	1	0.080103	0.480618	Potri.009G079000.v4.1
GO:0048316	seed development	1	1	0.080103	0.480618	Potri.009G079000.v4.1
GO:0048437	floral organ development	1	1	0.080103	0.480618	Potri.009G079000.v4.1
GO:0048438	floral whorl development	1	1	0.080103	0.480618	Potri.009G079000.v4.1
GO:0048440	carpel development	1	1	0.080103	0.480618	Potri.009G079000.v4.1
GO:0048467	gynoecium development	1	1	0.080103	0.480618	Potri.009G079000.v4.1
GO:0048481	plant ovule development	1	1	0.080103	0.480618	Potri.009G079000.v4.1
GO:1900376	regulation of secondary metabolite biosynthetic process	1	1	0.080103	0.480618	Potri.009G079000.v4.1
GO:1901292	nucleoside phosphate catabolic process	1	1	0.080103	0.480618	Potri.006G216500.v4.1
GO:2000029	regulation of proanthocyanidin biosynthetic process	1	1	0.080103	0.480618	Potri.009G079000.v4.1
GO:2000762	regulation of phenylpropanoid metabolic process	1	1	0.080103	0.480618	Potri.009G079000.v4.1
GO:0051641	cellular localization	45	457	0.0860592	0.513721	Potri.001G157800.v4.1;Potri.001G170400.v4.1;Potri.001G174100.v4.1;Potri.001G278800.v4.1;Potri.001G333902.v4.1;Potri.002G019400.v4.1;Potri.003G056400.v4.1;Potri.003G109100.v4.1;Potri.003G148700.v4.1;Potri.004G040100.v4.1;Potri.004G201800.v4.1;Potri.004G215500.v4.1;Potri.005G073000.v4.1;Potri.005G110700.v4.1;Potri.005G136300.v4.1;Potri.005G142100.v4.1;Potri.005G198800.v4.1;Potri.006G077500.v4.1;Pot…
GO:0006644	phospholipid metabolic process	15	128	0.0873466	0.518759	Potri.001G136600.v4.1;Potri.001G350700.v4.1;Potri.002G088100.v4.1;Potri.003G071300.v4.1;Potri.005G078700.v4.1;Potri.005G105600.v4.1;Potri.008G011000.v4.1;Potri.008G126100.v4.1;Potri.008G211100.v4.1;Potri.010G106400.v4.1;Potri.010G133800.v4.1;Potri.010G214900.v4.1;Potri.011G044900.v4.1;Potri.013G116400.v4.1;Potri.014G034100.v4.1
GO:0035556	intracellular signal transduction	29	279	0.0886882	0.524066	Potri.001G027000.v4.1;Potri.001G057400.v4.1;Potri.001G420700.v4.1;Potri.002G177100.v4.1;Potri.003G087700.v4.1;Potri.003G171000.v4.1;Potri.005G073000.v4.1;Potri.005G110700.v4.1;Potri.005G111700.v4.1;Potri.005G142100.v4.1;Potri.005G198800.v4.1;Potri.006G041100.v4.1;Potri.006G106600.v4.1;Potri.007G105500.v4.1;Potri.008G164400.v4.1;Potri.008G211100.v4.1;Potri.009G110500.v4.1;Potri.009G159600.v4.1;Pot…
GO:0008104	protein localization	39	391	0.0902406	0.53056	Potri.001G174100.v4.1;Potri.001G278800.v4.1;Potri.001G420700.v4.1;Potri.002G019400.v4.1;Potri.002G053900.v4.1;Potri.003G109100.v4.1;Potri.003G148700.v4.1;Potri.004G040100.v4.1;Potri.004G201800.v4.1;Potri.005G073000.v4.1;Potri.005G110700.v4.1;Potri.005G136300.v4.1;Potri.005G142100.v4.1;Potri.005G198800.v4.1;Potri.006G077500.v4.1;Potri.006G092800.v4.1;Potri.007G105500.v4.1;Potri.007G146600.v4.1;Pot…
GO:0016458	gene silencing	4	22	0.094257	0.550275	Potri.001G240666.v4.1;Potri.010G235700.v4.1;Potri.013G068200.v4.1;Potri.018G137400.v4.1
GO:0001101	response to acid chemical	3	14	0.0960239	0.550275	Potri.002G168200.v4.1;Potri.007G146300.v4.1;Potri.009G120100.v4.1
GO:0006188	IMP biosynthetic process	3	14	0.0960239	0.550275	Potri.010G193400.v4.1;Potri.012G107500.v4.1;Potri.013G043500.v4.1
GO:0046040	IMP metabolic process	3	14	0.0960239	0.550275	Potri.010G193400.v4.1;Potri.012G107500.v4.1;Potri.013G043500.v4.1
GO:0008380	RNA splicing	8	59	0.0970332	0.550275	Potri.002G070200.v4.1;Potri.002G203600.v4.1;Potri.006G045800.v4.1;Potri.013G153700.v4.1;Potri.014G083401.v4.1;Potri.015G009000.v4.1;Potri.016G083100.v4.1;Potri.018G086100.v4.1
GO:0019684	photosynthesis, light reaction	8	59	0.0970332	0.550275	Potri.002G221400.v4.1;Potri.005G239200.v4.1;Potri.005G239300.v4.1;Potri.005G258600.v4.1;Potri.008G041400.v4.1;Potri.010G221100.v4.1;Potri.014G165100.v4.1;Potri.015G062200.v4.1
GO:0009067	aspartate family amino acid biosynthetic process	5	31	0.0978119	0.550275	Potri.001G399000.v4.1;Potri.002G149500.v4.1;Potri.009G082100.v4.1;Potri.014G071100.v4.1;Potri.014G145700.v4.1
GO:0033554	cellular response to stress	26	250	0.101969	0.550275	Potri.002G205900.v4.1;Potri.002G233800.v4.1;Potri.004G041600.v4.1;Potri.004G065100.v4.1;Potri.004G094200.v4.1;Potri.004G113700.v4.1;Potri.005G101900.v4.1;Potri.005G111000.v4.1;Potri.006G125500.v4.1;Potri.006G148700.v4.1;Potri.007G107400.v4.1;Potri.009G005900.v4.1;Potri.009G040900.v4.1;Potri.009G155200.v4.1;Potri.010G065000.v4.1;Potri.010G112500.v4.1;Potri.011G141200.v4.1;Potri.011G145100.v4.1;Pot…
GO:0046148	pigment biosynthetic process	7	50	0.102006	0.550275	Potri.001G469701.v4.1;Potri.005G050700.v4.1;Potri.006G043092.v4.1;Potri.009G157700.v4.1;Potri.014G148700.v4.1;Potri.015G105702.v4.1;Potri.018G026200.v4.1
GO:0006772	thiamine metabolic process	2	7	0.10278	0.550275	Potri.001G249200.v4.1;Potri.002G205800.v4.1
GO:0015931	nucleobase-containing compound transport	2	7	0.10278	0.550275	Potri.003G136800.v4.1;Potri.007G092800.v4.1
GO:0016197	endosomal transport	2	7	0.10278	0.550275	Potri.002G019400.v4.1;Potri.011G154000.v4.1
GO:0031124	mRNA 3'-end processing	2	7	0.10278	0.550275	Potri.006G146400.v4.1;Potri.012G140301.v4.1
GO:0032324	molybdopterin cofactor biosynthetic process	2	7	0.10278	0.550275	Potri.002G151500.v4.1;Potri.009G024100.v4.1
GO:0042147	retrograde transport, endosome to Golgi	2	7	0.10278	0.550275	Potri.002G019400.v4.1;Potri.011G154000.v4.1
GO:0042723	thiamine-containing compound metabolic process	2	7	0.10278	0.550275	Potri.001G249200.v4.1;Potri.002G205800.v4.1
GO:0043545	molybdopterin cofactor metabolic process	2	7	0.10278	0.550275	Potri.002G151500.v4.1;Potri.009G024100.v4.1
GO:0051189	prosthetic group metabolic process	2	7	0.10278	0.550275	Potri.002G151500.v4.1;Potri.009G024100.v4.1
GO:0044255	cellular lipid metabolic process	35	351	0.104172	0.550275	Potri.001G136600.v4.1;Potri.001G350700.v4.1;Potri.002G088100.v4.1;Potri.002G219500.v4.1;Potri.003G071300.v4.1;Potri.003G178000.v4.1;Potri.004G007600.v4.1;Potri.004G074000.v4.1;Potri.004G097500.v4.1;Potri.005G050700.v4.1;Potri.005G077600.v4.1;Potri.005G078700.v4.1;Potri.005G105600.v4.1;Potri.005G169100.v4.1;Potri.006G043092.v4.1;Potri.006G249700.v4.1;Potri.007G044300.v4.1;Potri.008G011000.v4.1;Pot…
GO:0006974	cellular response to DNA damage stimulus	25	240	0.105652	0.550275	Potri.002G205900.v4.1;Potri.002G233800.v4.1;Potri.004G041600.v4.1;Potri.004G065100.v4.1;Potri.004G094200.v4.1;Potri.004G113700.v4.1;Potri.005G101900.v4.1;Potri.005G111000.v4.1;Potri.006G125500.v4.1;Potri.006G148700.v4.1;Potri.007G107400.v4.1;Potri.009G005900.v4.1;Potri.009G040900.v4.1;Potri.009G155200.v4.1;Potri.010G065000.v4.1;Potri.010G112500.v4.1;Potri.011G141200.v4.1;Potri.012G096300.v4.1;Pot…
GO:0009081	branched-chain amino acid metabolic process	4	23	0.107226	0.550275	Potri.006G118400.v4.1;Potri.007G008000.v4.1;Potri.008G078800.v4.1;Potri.012G098300.v4.1
GO:0006664	glycolipid metabolic process	5	32	0.108694	0.550275	Potri.001G350700.v4.1;Potri.003G178000.v4.1;Potri.010G106400.v4.1;Potri.014G034100.v4.1;Potri.018G123000.v4.1
GO:1903509	liposaccharide metabolic process	5	32	0.108694	0.550275	Potri.001G350700.v4.1;Potri.003G178000.v4.1;Potri.010G106400.v4.1;Potri.014G034100.v4.1;Potri.018G123000.v4.1
GO:0016192	vesicle-mediated transport	25	241	0.109388	0.550275	Potri.001G050400.v4.1;Potri.001G157800.v4.1;Potri.001G278800.v4.1;Potri.002G019400.v4.1;Potri.003G069900.v4.1;Potri.003G148700.v4.1;Potri.004G040100.v4.1;Potri.004G201800.v4.1;Potri.005G136300.v4.1;Potri.006G092800.v4.1;Potri.008G049700.v4.1;Potri.008G211100.v4.1;Potri.009G115100.v4.1;Potri.009G136800.v4.1;Potri.009G150300.v4.1;Potri.011G115700.v4.1;Potri.011G154000.v4.1;Potri.014G112600.v4.1;Pot…
GO:0045934	negative regulation of nucleobase-containing compound metabolic process	3	15	0.113192	0.550275	Potri.001G410700.v4.1;Potri.010G115800.v4.1;Potri.013G068200.v4.1
GO:0006470	protein dephosphorylation	15	134	0.116949	0.550275	Potri.001G154700.v4.1;Potri.002G136700.v4.1;Potri.003G183800.v4.1;Potri.005G021200.v4.1;Potri.005G214650.v4.1;Potri.006G164632.v4.1;Potri.006G265100.v4.1;Potri.008G029300.v4.1;Potri.010G024800.v4.1;Potri.010G232200.v4.1;Potri.010G238700.v4.1;Potri.013G011600.v4.1;Potri.015G018800.v4.1;Potri.018G060300.v4.1;Potri.019G103100.v4.1
GO:0070647	protein modification by small protein conjugation or removal	20	188	0.117193	0.550275	Potri.002G109800.v4.1;Potri.005G057500.v4.1;Potri.005G074900.v4.1;Potri.005G083800.v4.1;Potri.007G112600.v4.1;Potri.008G112900.v4.1;Potri.008G171600.v4.1;Potri.008G177100.v4.1;Potri.009G015000.v4.1;Potri.009G160100.v4.1;Potri.012G082200.v4.1;Potri.012G119000.v4.1;Potri.013G120300.v4.1;Potri.014G084900.v4.1;Potri.014G099200.v4.1;Potri.014G102000.v4.1;Potri.016G064100.v4.1;Potri.017G122800.v4.1;Pot…
GO:0006839	mitochondrial transport	4	24	0.120948	0.550275	Potri.001G333902.v4.1;Potri.006G077500.v4.1;Potri.015G106600.v4.1;Potri.018G146602.v4.1
GO:0006996	organelle organization	39	403	0.124726	0.550275	Potri.001G157800.v4.1;Potri.001G174100.v4.1;Potri.001G359700.v4.1;Potri.002G043100.v4.1;Potri.002G129000.v4.1;Potri.002G223600.v4.1;Potri.002G257400.v4.1;Potri.003G065500.v4.1;Potri.003G071300.v4.1;Potri.004G057100.v4.1;Potri.004G209800.v4.1;Potri.005G043900.v4.1;Potri.005G098700.v4.1;Potri.005G101900.v4.1;Potri.005G219800.v4.1;Potri.005G224900.v4.1;Potri.006G039400.v4.1;Potri.006G050200.v4.1;Pot…
GO:0006643	membrane lipid metabolic process	6	43	0.126239	0.550275	Potri.001G350700.v4.1;Potri.003G178000.v4.1;Potri.004G007600.v4.1;Potri.010G106400.v4.1;Potri.014G034100.v4.1;Potri.018G123000.v4.1
GO:0006383	transcription from RNA polymerase III promoter	2	8	0.129995	0.550275	Potri.003G047600.v4.1;Potri.010G115800.v4.1
GO:0046165	alcohol biosynthetic process	2	8	0.129995	0.550275	Potri.005G078700.v4.1;Potri.007G044300.v4.1
GO:0046836	glycolipid transport	2	8	0.129995	0.550275	Potri.006G051800.v4.1;Potri.008G168800.v4.1
GO:0015979	photosynthesis	17	158	0.130186	0.550275	Potri.001G081500.v4.1;Potri.002G044300.v4.1;Potri.002G221400.v4.1;Potri.002G253800.v4.1;Potri.005G027100.v4.1;Potri.005G239200.v4.1;Potri.005G239300.v4.1;Potri.005G258600.v4.1;Potri.006G222300.v4.1;Potri.008G041400.v4.1;Potri.009G157700.v4.1;Potri.010G221100.v4.1;Potri.011G031300.v4.1;Potri.014G165100.v4.1;Potri.015G062200.v4.1;Potri.018G027600.v4.1;Potri.019G028200.v4.1
GO:0044743	intracellular protein transmembrane import	3	16	0.131417	0.550275	Potri.006G077500.v4.1;Potri.015G106600.v4.1;Potri.018G146602.v4.1
GO:0006629	lipid metabolic process	56	602	0.13268	0.550275	Potri.001G136600.v4.1;Potri.001G320000.v4.1;Potri.001G350700.v4.1;Potri.002G088100.v4.1;Potri.002G169600.v4.1;Potri.002G219500.v4.1;Potri.003G071300.v4.1;Potri.003G114600.v4.1;Potri.003G140900.v4.1;Potri.003G178000.v4.1;Potri.004G007600.v4.1;Potri.004G074000.v4.1;Potri.004G097500.v4.1;Potri.004G163600.v4.1;Potri.005G050700.v4.1;Potri.005G068700.v4.1;Potri.005G077600.v4.1;Potri.005G078700.v4.1;Pot…
GO:0007005	mitochondrion organization	4	25	0.135377	0.550275	Potri.003G065500.v4.1;Potri.006G077500.v4.1;Potri.015G106600.v4.1;Potri.018G146602.v4.1
GO:0006281	DNA repair	24	237	0.138701	0.550275	Potri.002G205900.v4.1;Potri.002G233800.v4.1;Potri.004G041600.v4.1;Potri.004G065100.v4.1;Potri.004G094200.v4.1;Potri.004G113700.v4.1;Potri.005G101900.v4.1;Potri.005G111000.v4.1;Potri.006G125500.v4.1;Potri.006G148700.v4.1;Potri.007G107400.v4.1;Potri.009G005900.v4.1;Potri.009G155200.v4.1;Potri.010G065000.v4.1;Potri.010G112500.v4.1;Potri.011G141200.v4.1;Potri.012G096300.v4.1;Potri.014G069700.v4.1;Pot…
GO:0009066	aspartate family amino acid metabolic process	5	35	0.144607	0.550275	Potri.001G399000.v4.1;Potri.002G149500.v4.1;Potri.009G082100.v4.1;Potri.014G071100.v4.1;Potri.014G145700.v4.1
GO:0005996	monosaccharide metabolic process	8	65	0.146709	0.550275	Potri.002G107700.v4.1;Potri.003G140900.v4.1;Potri.010G055400.v4.1;Potri.012G045875.v4.1;Potri.012G106500.v4.1;Potri.013G005200.v4.1;Potri.014G166800.v4.1;Potri.016G142900.v4.1
GO:0006366	transcription from RNA polymerase II promoter	7	55	0.148193	0.550275	Potri.001G004200.v4.1;Potri.001G034300.v4.1;Potri.002G159900.v4.1;Potri.005G233800.v4.1;Potri.009G124200.v4.1;Potri.012G065600.v4.1;Potri.015G051000.v4.1
GO:0005985	sucrose metabolic process	3	17	0.15058	0.550275	Potri.006G136700.v4.1;Potri.006G199800.v4.1;Potri.016G066100.v4.1
GO:0016579	protein deubiquitination	3	17	0.15058	0.550275	Potri.005G074900.v4.1;Potri.009G160100.v4.1;Potri.016G064100.v4.1
GO:0033865	nucleoside bisphosphate metabolic process	3	17	0.15058	0.550275	Potri.009G169900.v4.1;Potri.013G089000.v4.1;Potri.014G126700.v4.1
GO:0033875	ribonucleoside bisphosphate metabolic process	3	17	0.15058	0.550275	Potri.009G169900.v4.1;Potri.013G089000.v4.1;Potri.014G126700.v4.1
GO:0034032	purine nucleoside bisphosphate metabolic process	3	17	0.15058	0.550275	Potri.009G169900.v4.1;Potri.013G089000.v4.1;Potri.014G126700.v4.1
GO:0070646	protein modification by small protein removal	3	17	0.15058	0.550275	Potri.005G074900.v4.1;Potri.009G160100.v4.1;Potri.016G064100.v4.1
GO:0002218	activation of innate immune response	1	2	0.153795	0.550275	Potri.002G168200.v4.1
GO:0002252	immune effector process	1	2	0.153795	0.550275	Potri.002G168200.v4.1
GO:0002253	activation of immune response	1	2	0.153795	0.550275	Potri.002G168200.v4.1
GO:0002682	regulation of immune system process	1	2	0.153795	0.550275	Potri.002G168200.v4.1
GO:0002684	positive regulation of immune system process	1	2	0.153795	0.550275	Potri.002G168200.v4.1
GO:0006007	glucose catabolic process	1	2	0.153795	0.550275	Potri.016G142900.v4.1
GO:0006021	inositol biosynthetic process	1	2	0.153795	0.550275	Potri.005G078700.v4.1
GO:0006636	unsaturated fatty acid biosynthetic process	1	2	0.153795	0.550275	Potri.010G215700.v4.1
GO:0006654	phosphatidic acid biosynthetic process	1	2	0.153795	0.550275	Potri.008G211100.v4.1
GO:0006658	phosphatidylserine metabolic process	1	2	0.153795	0.550275	Potri.008G126100.v4.1
GO:0006659	phosphatidylserine biosynthetic process	1	2	0.153795	0.550275	Potri.008G126100.v4.1
GO:0006690	icosanoid metabolic process	1	2	0.153795	0.550275	Potri.010G215700.v4.1
GO:0006691	leukotriene metabolic process	1	2	0.153795	0.550275	Potri.010G215700.v4.1
GO:0006714	sesquiterpenoid metabolic process	1	2	0.153795	0.550275	Potri.007G044300.v4.1
GO:0006784	heme a biosynthetic process	1	2	0.153795	0.550275	Potri.001G469701.v4.1
GO:0006903	vesicle targeting	1	2	0.153795	0.550275	Potri.001G157800.v4.1
GO:0006909	phagocytosis	1	2	0.153795	0.550275	Potri.008G211100.v4.1
GO:0007062	sister chromatid cohesion	1	2	0.153795	0.550275	Potri.009G155200.v4.1
GO:0007064	mitotic sister chromatid cohesion	1	2	0.153795	0.550275	Potri.009G155200.v4.1
GO:0007127	meiosis I	1	2	0.153795	0.550275	Potri.005G101900.v4.1
GO:0007131	reciprocal meiotic recombination	1	2	0.153795	0.550275	Potri.005G101900.v4.1
GO:0007623	circadian rhythm	1	2	0.153795	0.550275	Potri.010G105700.v4.1
GO:0008616	queuosine biosynthetic process	1	2	0.153795	0.550275	Potri.019G076200.v4.1
GO:0009229	thiamine diphosphate biosynthetic process	1	2	0.153795	0.550275	Potri.002G205800.v4.1
GO:0009233	menaquinone metabolic process	1	2	0.153795	0.550275	Potri.010G135500.v4.1
GO:0009234	menaquinone biosynthetic process	1	2	0.153795	0.550275	Potri.010G135500.v4.1
GO:0009682	induced systemic resistance	1	2	0.153795	0.550275	Potri.002G168200.v4.1
GO:0009687	abscisic acid metabolic process	1	2	0.153795	0.550275	Potri.007G044300.v4.1
GO:0009688	abscisic acid biosynthetic process	1	2	0.153795	0.550275	Potri.007G044300.v4.1
GO:0009694	jasmonic acid metabolic process	1	2	0.153795	0.550275	Potri.002G168200.v4.1
GO:0009753	response to jasmonic acid	1	2	0.153795	0.550275	Potri.002G168200.v4.1
GO:0009864	induced systemic resistance, jasmonic acid mediated signaling pathway	1	2	0.153795	0.550275	Potri.002G168200.v4.1
GO:0009867	jasmonic acid mediated signaling pathway	1	2	0.153795	0.550275	Potri.002G168200.v4.1
GO:0016106	sesquiterpenoid biosynthetic process	1	2	0.153795	0.550275	Potri.007G044300.v4.1
GO:0016477	cell migration	1	2	0.153795	0.550275	Potri.008G211100.v4.1
GO:0019320	hexose catabolic process	1	2	0.153795	0.550275	Potri.016G142900.v4.1
GO:0019370	leukotriene biosynthetic process	1	2	0.153795	0.550275	Potri.010G215700.v4.1
GO:0019478	D-amino acid catabolic process	1	2	0.153795	0.550275	Potri.015G048700.v4.1
GO:0030100	regulation of endocytosis	1	2	0.153795	0.550275	Potri.008G211100.v4.1
GO:0030334	regulation of cell migration	1	2	0.153795	0.550275	Potri.008G211100.v4.1
GO:0031349	positive regulation of defense response	1	2	0.153795	0.550275	Potri.002G168200.v4.1
GO:0033559	unsaturated fatty acid metabolic process	1	2	0.153795	0.550275	Potri.010G215700.v4.1
GO:0034227	tRNA thio-modification	1	2	0.153795	0.550275	Potri.005G083500.v4.1
GO:0035825	reciprocal DNA recombination	1	2	0.153795	0.550275	Potri.005G101900.v4.1
GO:0040012	regulation of locomotion	1	2	0.153795	0.550275	Potri.008G211100.v4.1
GO:0042357	thiamine diphosphate metabolic process	1	2	0.153795	0.550275	Potri.002G205800.v4.1
GO:0042752	regulation of circadian rhythm	1	2	0.153795	0.550275	Potri.010G105700.v4.1
GO:0043288	apocarotenoid metabolic process	1	2	0.153795	0.550275	Potri.007G044300.v4.1
GO:0043289	apocarotenoid biosynthetic process	1	2	0.153795	0.550275	Potri.007G044300.v4.1
GO:0045088	regulation of innate immune response	1	2	0.153795	0.550275	Potri.002G168200.v4.1
GO:0045089	positive regulation of innate immune response	1	2	0.153795	0.550275	Potri.002G168200.v4.1
GO:0046116	queuosine metabolic process	1	2	0.153795	0.550275	Potri.019G076200.v4.1
GO:0046160	heme a metabolic process	1	2	0.153795	0.550275	Potri.001G469701.v4.1
GO:0046365	monosaccharide catabolic process	1	2	0.153795	0.550275	Potri.016G142900.v4.1
GO:0046416	D-amino acid metabolic process	1	2	0.153795	0.550275	Potri.015G048700.v4.1
GO:0046456	icosanoid biosynthetic process	1	2	0.153795	0.550275	Potri.010G215700.v4.1
GO:0046473	phosphatidic acid metabolic process	1	2	0.153795	0.550275	Potri.008G211100.v4.1
GO:0048199	vesicle targeting, to, from or within Golgi	1	2	0.153795	0.550275	Potri.001G157800.v4.1
GO:0048207	vesicle targeting, rough ER to cis-Golgi	1	2	0.153795	0.550275	Potri.001G157800.v4.1
GO:0048208	COPII vesicle coating	1	2	0.153795	0.550275	Potri.001G157800.v4.1
GO:0048511	rhythmic process	1	2	0.153795	0.550275	Potri.010G105700.v4.1
GO:0048870	cell motility	1	2	0.153795	0.550275	Potri.008G211100.v4.1
GO:0050764	regulation of phagocytosis	1	2	0.153795	0.550275	Potri.008G211100.v4.1
GO:0050776	regulation of immune response	1	2	0.153795	0.550275	Potri.002G168200.v4.1
GO:0050778	positive regulation of immune response	1	2	0.153795	0.550275	Potri.002G168200.v4.1
GO:0051013	microtubule severing	1	2	0.153795	0.550275	Potri.010G255400.v4.1
GO:0051270	regulation of cellular component movement	1	2	0.153795	0.550275	Potri.008G211100.v4.1
GO:0051648	vesicle localization	1	2	0.153795	0.550275	Potri.001G157800.v4.1
GO:0051650	establishment of vesicle localization	1	2	0.153795	0.550275	Potri.001G157800.v4.1
GO:0051668	localization within membrane	1	2	0.153795	0.550275	Potri.001G157800.v4.1
GO:0051674	localization of cell	1	2	0.153795	0.550275	Potri.008G211100.v4.1
GO:0060627	regulation of vesicle-mediated transport	1	2	0.153795	0.550275	Potri.008G211100.v4.1
GO:0071229	cellular response to acid chemical	1	2	0.153795	0.550275	Potri.002G168200.v4.1
GO:0071395	cellular response to jasmonic acid stimulus	1	2	0.153795	0.550275	Potri.002G168200.v4.1
GO:0090114	COPII-coated vesicle budding	1	2	0.153795	0.550275	Potri.001G157800.v4.1
GO:1901568	fatty acid derivative metabolic process	1	2	0.153795	0.550275	Potri.010G215700.v4.1
GO:1901570	fatty acid derivative biosynthetic process	1	2	0.153795	0.550275	Potri.010G215700.v4.1
GO:1902591	single-organism membrane budding	1	2	0.153795	0.550275	Potri.001G157800.v4.1
GO:1902644	tertiary alcohol metabolic process	1	2	0.153795	0.550275	Potri.007G044300.v4.1
GO:1902645	tertiary alcohol biosynthetic process	1	2	0.153795	0.550275	Potri.007G044300.v4.1
GO:2000145	regulation of cell motility	1	2	0.153795	0.550275	Potri.008G211100.v4.1
GO:0042440	pigment metabolic process	7	56	0.158449	0.557277	Potri.001G469701.v4.1;Potri.005G050700.v4.1;Potri.006G043092.v4.1;Potri.009G157700.v4.1;Potri.014G148700.v4.1;Potri.015G105702.v4.1;Potri.018G026200.v4.1
GO:0006189	'de novo' IMP biosynthetic process	2	9	0.15861	0.557277	Potri.012G107500.v4.1;Potri.013G043500.v4.1
GO:0009415	response to water	2	9	0.15861	0.557277	Potri.007G146300.v4.1;Potri.009G120100.v4.1
GO:0031667	response to nutrient levels	2	9	0.15861	0.557277	Potri.001G220800.v4.1;Potri.009G008700.v4.1
GO:0031669	cellular response to nutrient levels	2	9	0.15861	0.557277	Potri.001G220800.v4.1;Potri.009G008700.v4.1
GO:1901701	cellular response to oxygen-containing compound	2	9	0.15861	0.557277	Potri.002G168200.v4.1;Potri.011G145100.v4.1
GO:0046474	glycerophospholipid biosynthetic process	4	27	0.166151	0.582028	Potri.001G350700.v4.1;Potri.003G071300.v4.1;Potri.008G126100.v4.1;Potri.008G211100.v4.1
GO:0006650	glycerophospholipid metabolic process	11	99	0.167884	0.583499	Potri.001G136600.v4.1;Potri.001G350700.v4.1;Potri.002G088100.v4.1;Potri.003G071300.v4.1;Potri.005G105600.v4.1;Potri.008G011000.v4.1;Potri.008G126100.v4.1;Potri.008G211100.v4.1;Potri.011G044900.v4.1;Potri.013G116400.v4.1;Potri.014G034100.v4.1
GO:0009451	RNA modification	7	57	0.169018	0.583499	Potri.001G331900.v4.1;Potri.001G349800.v4.1;Potri.002G233300.v4.1;Potri.005G066300.v4.1;Potri.005G083500.v4.1;Potri.013G107800.v4.1;Potri.019G076200.v4.1
GO:0008643	carbohydrate transport	3	18	0.170561	0.583499	Potri.003G136800.v4.1;Potri.007G092800.v4.1;Potri.017G035800.v4.1
GO:0009890	negative regulation of biosynthetic process	3	18	0.170561	0.583499	Potri.001G410700.v4.1;Potri.010G115800.v4.1;Potri.013G068200.v4.1
GO:0010035	response to inorganic substance	3	18	0.170561	0.583499	Potri.007G146300.v4.1;Potri.009G120100.v4.1;Potri.011G145100.v4.1
GO:0010558	negative regulation of macromolecule biosynthetic process	3	18	0.170561	0.583499	Potri.001G410700.v4.1;Potri.010G115800.v4.1;Potri.013G068200.v4.1
GO:0031327	negative regulation of cellular biosynthetic process	3	18	0.170561	0.583499	Potri.001G410700.v4.1;Potri.010G115800.v4.1;Potri.013G068200.v4.1
GO:2000113	negative regulation of cellular macromolecule biosynthetic process	3	18	0.170561	0.583499	Potri.001G410700.v4.1;Potri.010G115800.v4.1;Potri.013G068200.v4.1
GO:0033014	tetrapyrrole biosynthetic process	6	48	0.183348	0.625415	Potri.001G178800.v4.1;Potri.001G286400.v4.1;Potri.001G469701.v4.1;Potri.009G157700.v4.1;Potri.011G023900.v4.1;Potri.015G105702.v4.1
GO:0007264	small GTPase mediated signal transduction	14	134	0.185166	0.62921	Potri.001G420700.v4.1;Potri.002G177100.v4.1;Potri.005G073000.v4.1;Potri.005G110700.v4.1;Potri.005G142100.v4.1;Potri.005G198800.v4.1;Potri.007G105500.v4.1;Potri.009G159600.v4.1;Potri.009G169800.v4.1;Potri.011G136300.v4.1;Potri.012G138500.v4.1;Potri.016G002200.v4.1;Potri.018G030700.v4.1;Potri.019G052200.v4.1
GO:0001510	RNA methylation	2	10	0.188225	0.62921	Potri.001G331900.v4.1;Potri.001G349800.v4.1
GO:0006338	chromatin remodeling	2	10	0.188225	0.62921	Potri.008G205600.v4.1;Potri.010G021400.v4.1
GO:0006536	glutamate metabolic process	2	10	0.188225	0.62921	Potri.012G039000.v4.1;Potri.017G144421.v4.1
GO:0006749	glutathione metabolic process	2	10	0.188225	0.62921	Potri.013G026800.v4.1;Potri.015G037800.v4.1
GO:0043631	RNA polyadenylation	2	10	0.188225	0.62921	Potri.006G146400.v4.1;Potri.012G140301.v4.1
GO:0044242	cellular lipid catabolic process	2	10	0.188225	0.62921	Potri.003G178000.v4.1;Potri.005G077600.v4.1
GO:0016311	dephosphorylation	16	157	0.190495	0.633862	Potri.001G154700.v4.1;Potri.002G136700.v4.1;Potri.003G183800.v4.1;Potri.005G021200.v4.1;Potri.005G214650.v4.1;Potri.006G164632.v4.1;Potri.006G265100.v4.1;Potri.008G011000.v4.1;Potri.008G029300.v4.1;Potri.010G024800.v4.1;Potri.010G232200.v4.1;Potri.010G238700.v4.1;Potri.013G011600.v4.1;Potri.015G018800.v4.1;Potri.018G060300.v4.1;Potri.019G103100.v4.1
GO:0009082	branched-chain amino acid biosynthetic process	3	19	0.191242	0.633862	Potri.006G118400.v4.1;Potri.008G078800.v4.1;Potri.012G098300.v4.1
GO:1901617	organic hydroxy compound biosynthetic process	3	19	0.191242	0.633862	Potri.005G078700.v4.1;Potri.007G044300.v4.1;Potri.009G079000.v4.1
GO:0010411	xyloglucan metabolic process	5	39	0.199117	0.648146	Potri.002G236200.v4.1;Potri.009G006600.v4.1;Potri.010G102300.v4.1;Potri.013G152400.v4.1;Potri.014G146100.v4.1
GO:0051716	cellular response to stimulus	74	838	0.199815	0.648146	Potri.001G027000.v4.1;Potri.001G057400.v4.1;Potri.001G220800.v4.1;Potri.001G420700.v4.1;Potri.002G168200.v4.1;Potri.002G177100.v4.1;Potri.002G205900.v4.1;Potri.002G233800.v4.1;Potri.003G087700.v4.1;Potri.003G171000.v4.1;Potri.003G181900.v4.1;Potri.004G041600.v4.1;Potri.004G065100.v4.1;Potri.004G094200.v4.1;Potri.004G113700.v4.1;Potri.004G153700.v4.1;Potri.005G073000.v4.1;Potri.005G101900.v4.1;Pot…
GO:1901605	alpha-amino acid metabolic process	19	193	0.204679	0.648146	Potri.001G073100.v4.1;Potri.001G391400.v4.1;Potri.001G399000.v4.1;Potri.002G045700.v4.1;Potri.002G149500.v4.1;Potri.003G089300.v4.1;Potri.005G048132.v4.1;Potri.006G118400.v4.1;Potri.008G074500.v4.1;Potri.008G126100.v4.1;Potri.009G082100.v4.1;Potri.010G221500.v4.1;Potri.012G039000.v4.1;Potri.013G109500.v4.1;Potri.014G071100.v4.1;Potri.014G145700.v4.1;Potri.015G048700.v4.1;Potri.015G112400.v4.1;Pot…
GO:0042254	ribosome biogenesis	8	71	0.206427	0.648146	Potri.001G331900.v4.1;Potri.001G349800.v4.1;Potri.001G353800.v4.1;Potri.005G098700.v4.1;Potri.008G192700.v4.1;Potri.014G128300.v4.1;Potri.015G079800.v4.1;Potri.018G057500.v4.1
GO:0010605	negative regulation of macromolecule metabolic process	6	50	0.208631	0.648146	Potri.001G240666.v4.1;Potri.001G410700.v4.1;Potri.010G115800.v4.1;Potri.010G235700.v4.1;Potri.013G068200.v4.1;Potri.018G137400.v4.1
GO:0032446	protein modification by small protein conjugation	17	171	0.209123	0.648146	Potri.002G109800.v4.1;Potri.005G057500.v4.1;Potri.005G083800.v4.1;Potri.007G112600.v4.1;Potri.008G112900.v4.1;Potri.008G171600.v4.1;Potri.008G177100.v4.1;Potri.009G015000.v4.1;Potri.012G082200.v4.1;Potri.012G119000.v4.1;Potri.013G120300.v4.1;Potri.014G084900.v4.1;Potri.014G099200.v4.1;Potri.014G102000.v4.1;Potri.017G122800.v4.1;Potri.019G058300.v4.1;Potri.019G093600.v4.1
GO:0033036	macromolecule localization	42	461	0.209926	0.648146	Potri.001G126200.v4.1;Potri.001G174100.v4.1;Potri.001G278800.v4.1;Potri.001G420700.v4.1;Potri.002G019400.v4.1;Potri.002G053900.v4.1;Potri.003G109100.v4.1;Potri.003G148700.v4.1;Potri.004G040100.v4.1;Potri.004G201800.v4.1;Potri.005G073000.v4.1;Potri.005G110700.v4.1;Potri.005G136300.v4.1;Potri.005G142100.v4.1;Potri.005G198800.v4.1;Potri.006G051800.v4.1;Potri.006G077500.v4.1;Potri.006G092800.v4.1;Pot…
GO:0016567	protein ubiquitination	16	160	0.211218	0.648146	Potri.002G109800.v4.1;Potri.005G057500.v4.1;Potri.005G083800.v4.1;Potri.007G112600.v4.1;Potri.008G112900.v4.1;Potri.008G171600.v4.1;Potri.008G177100.v4.1;Potri.012G082200.v4.1;Potri.012G119000.v4.1;Potri.013G120300.v4.1;Potri.014G084900.v4.1;Potri.014G099200.v4.1;Potri.014G102000.v4.1;Potri.017G122800.v4.1;Potri.019G058300.v4.1;Potri.019G093600.v4.1
GO:0010383	cell wall polysaccharide metabolic process	5	40	0.213722	0.648146	Potri.002G236200.v4.1;Potri.009G006600.v4.1;Potri.010G102300.v4.1;Potri.013G152400.v4.1;Potri.014G146100.v4.1
GO:0010410	hemicellulose metabolic process	5	40	0.213722	0.648146	Potri.002G236200.v4.1;Potri.009G006600.v4.1;Potri.010G102300.v4.1;Potri.013G152400.v4.1;Potri.014G146100.v4.1
GO:0006357	regulation of transcription from RNA polymerase II promoter	4	30	0.216295	0.648146	Potri.001G004200.v4.1;Potri.001G034300.v4.1;Potri.002G159900.v4.1;Potri.009G124200.v4.1
GO:0006779	porphyrin-containing compound biosynthetic process	4	30	0.216295	0.648146	Potri.001G469701.v4.1;Potri.009G157700.v4.1;Potri.011G023900.v4.1;Potri.015G105702.v4.1
GO:0042398	cellular modified amino acid biosynthetic process	4	30	0.216295	0.648146	Potri.006G123200.v4.1;Potri.008G126100.v4.1;Potri.010G221500.v4.1;Potri.013G026800.v4.1
GO:0055080	cation homeostasis	2	11	0.218498	0.648146	Potri.014G134900.v4.1;Potri.016G000200.v4.1
GO:0098771	inorganic ion homeostasis	2	11	0.218498	0.648146	Potri.014G134900.v4.1;Potri.016G000200.v4.1
GO:0000302	response to reactive oxygen species	1	3	0.221588	0.648146	Potri.011G145100.v4.1
GO:0000303	response to superoxide	1	3	0.221588	0.648146	Potri.011G145100.v4.1
GO:0000305	response to oxygen radical	1	3	0.221588	0.648146	Potri.011G145100.v4.1
GO:0006571	tyrosine biosynthetic process	1	3	0.221588	0.648146	Potri.008G074500.v4.1
GO:0007021	tubulin complex assembly	1	3	0.221588	0.648146	Potri.008G106700.v4.1
GO:0009221	pyrimidine deoxyribonucleotide biosynthetic process	1	3	0.221588	0.648146	Potri.001G334900.v4.1
GO:0009263	deoxyribonucleotide biosynthetic process	1	3	0.221588	0.648146	Potri.001G334900.v4.1
GO:0009265	2'-deoxyribonucleotide biosynthetic process	1	3	0.221588	0.648146	Potri.001G334900.v4.1
GO:0009636	response to toxic substance	1	3	0.221588	0.648146	Potri.011G145100.v4.1
GO:0019430	removal of superoxide radicals	1	3	0.221588	0.648146	Potri.011G145100.v4.1
GO:0019509	L-methionine biosynthetic process from methylthioadenosine	1	3	0.221588	0.648146	Potri.001G399000.v4.1
GO:0019646	aerobic electron transport chain	1	3	0.221588	0.648146	Potri.008G002400.v4.1
GO:0019835	cytolysis	1	3	0.221588	0.648146	Potri.007G138800.v4.1
GO:0034614	cellular response to reactive oxygen species	1	3	0.221588	0.648146	Potri.011G145100.v4.1
GO:0036092	phosphatidylinositol-3-phosphate biosynthetic process	1	3	0.221588	0.648146	Potri.003G071300.v4.1
GO:0040029	regulation of gene expression, epigenetic	1	3	0.221588	0.648146	Potri.013G068200.v4.1
GO:0042256	mature ribosome assembly	1	3	0.221588	0.648146	Potri.005G098700.v4.1
GO:0043102	amino acid salvage	1	3	0.221588	0.648146	Potri.001G399000.v4.1
GO:0044780	bacterial-type flagellum assembly	1	3	0.221588	0.648146	Potri.018G025600.v4.1
GO:0044781	bacterial-type flagellum organization	1	3	0.221588	0.648146	Potri.018G025600.v4.1
GO:0046385	deoxyribose phosphate biosynthetic process	1	3	0.221588	0.648146	Potri.001G334900.v4.1
GO:0048827	phyllome development	1	3	0.221588	0.648146	Potri.009G079000.v4.1
GO:0050829	defense response to Gram-negative bacterium	1	3	0.221588	0.648146	Potri.007G138800.v4.1
GO:0051640	organelle localization	1	3	0.221588	0.648146	Potri.001G157800.v4.1
GO:0051656	establishment of organelle localization	1	3	0.221588	0.648146	Potri.001G157800.v4.1
GO:0071267	L-methionine salvage	1	3	0.221588	0.648146	Potri.001G399000.v4.1
GO:0071450	cellular response to oxygen radical	1	3	0.221588	0.648146	Potri.011G145100.v4.1
GO:0071451	cellular response to superoxide	1	3	0.221588	0.648146	Potri.011G145100.v4.1
GO:0098754	detoxification	1	3	0.221588	0.648146	Potri.011G145100.v4.1
GO:0098869	cellular oxidant detoxification	1	3	0.221588	0.648146	Potri.011G145100.v4.1
GO:0099402	plant organ development	1	3	0.221588	0.648146	Potri.009G079000.v4.1
GO:1990748	cellular detoxification	1	3	0.221588	0.648146	Potri.011G145100.v4.1
GO:0006289	nucleotide-excision repair	3	21	0.234244	0.676705	Potri.004G041600.v4.1;Potri.004G113700.v4.1;Potri.007G107400.v4.1
GO:0031047	gene silencing by RNA	3	21	0.234244	0.676705	Potri.001G240666.v4.1;Potri.010G235700.v4.1;Potri.018G137400.v4.1
GO:0051172	negative regulation of nitrogen compound metabolic process	3	21	0.234244	0.676705	Potri.001G410700.v4.1;Potri.010G115800.v4.1;Potri.013G068200.v4.1
GO:0065002	intracellular protein transmembrane transport	3	21	0.234244	0.676705	Potri.006G077500.v4.1;Potri.015G106600.v4.1;Potri.018G146602.v4.1
GO:0071806	protein transmembrane transport	3	21	0.234244	0.676705	Potri.006G077500.v4.1;Potri.015G106600.v4.1;Potri.018G146602.v4.1
GO:0009892	negative regulation of metabolic process	6	52	0.235053	0.67737	Potri.001G240666.v4.1;Potri.001G410700.v4.1;Potri.010G115800.v4.1;Potri.010G235700.v4.1;Potri.013G068200.v4.1;Potri.018G137400.v4.1
GO:0000160	phosphorelay signal transduction system	10	96	0.238443	0.683596	Potri.001G027000.v4.1;Potri.001G057400.v4.1;Potri.003G087700.v4.1;Potri.003G171000.v4.1;Potri.005G111700.v4.1;Potri.006G041100.v4.1;Potri.008G164400.v4.1;Potri.010G053100.v4.1;Potri.010G102900.v4.1;Potri.016G113500.v4.1
GO:0044283	small molecule biosynthetic process	31	339	0.244334	0.683596	Potri.001G178800.v4.1;Potri.001G249200.v4.1;Potri.001G391400.v4.1;Potri.001G399000.v4.1;Potri.002G077200.v4.1;Potri.002G107700.v4.1;Potri.002G149500.v4.1;Potri.002G219500.v4.1;Potri.004G074000.v4.1;Potri.004G097500.v4.1;Potri.005G014300.v4.1;Potri.005G048132.v4.1;Potri.005G078700.v4.1;Potri.005G169100.v4.1;Potri.006G118400.v4.1;Potri.007G044300.v4.1;Potri.008G074500.v4.1;Potri.008G078800.v4.1;Pot…
GO:0000079	regulation of cyclin-dependent protein serine/threonine kinase activity	2	12	0.249134	0.683596	Potri.005G097400.v4.1;Potri.014G194900.v4.1
GO:0006821	chloride transport	2	12	0.249134	0.683596	Potri.004G228300.v4.1;Potri.006G064000.v4.1
GO:0031123	RNA 3'-end processing	2	12	0.249134	0.683596	Potri.006G146400.v4.1;Potri.012G140301.v4.1
GO:0071900	regulation of protein serine/threonine kinase activity	2	12	0.249134	0.683596	Potri.005G097400.v4.1;Potri.014G194900.v4.1
GO:1901068	guanosine-containing compound metabolic process	2	12	0.249134	0.683596	Potri.013G089000.v4.1;Potri.014G126700.v4.1
GO:1904029	regulation of cyclin-dependent protein kinase activity	2	12	0.249134	0.683596	Potri.005G097400.v4.1;Potri.014G194900.v4.1
GO:0071705	nitrogen compound transport	9	86	0.249896	0.683596	Potri.001G470200.v4.1;Potri.003G105100.v4.1;Potri.003G136800.v4.1;Potri.006G102800.v4.1;Potri.007G092800.v4.1;Potri.008G125100.v4.1;Potri.010G181800.v4.1;Potri.013G065000.v4.1;Potri.017G083700.v4.1
GO:0000280	nuclear division	4	32	0.251727	0.683596	Potri.002G223600.v4.1;Potri.005G101900.v4.1;Potri.009G155200.v4.1;Potri.010G013300.v4.1
GO:0016485	protein processing	3	22	0.256347	0.683596	Potri.004G124800.v4.1;Potri.007G127400.v4.1;Potri.009G160400.v4.1
GO:0051604	protein maturation	3	22	0.256347	0.683596	Potri.004G124800.v4.1;Potri.007G127400.v4.1;Potri.009G160400.v4.1
GO:0090407	organophosphate biosynthetic process	19	201	0.257953	0.683596	Potri.001G073100.v4.1;Potri.001G256100.v4.1;Potri.001G334900.v4.1;Potri.001G350700.v4.1;Potri.002G151500.v4.1;Potri.002G205800.v4.1;Potri.003G071300.v4.1;Potri.005G078700.v4.1;Potri.008G126100.v4.1;Potri.008G211100.v4.1;Potri.009G024100.v4.1;Potri.010G106400.v4.1;Potri.010G133800.v4.1;Potri.010G193400.v4.1;Potri.010G214900.v4.1;Potri.011G003500.v4.1;Potri.012G107500.v4.1;Potri.013G043500.v4.1;Pot…
GO:0033013	tetrapyrrole metabolic process	6	54	0.262431	0.683596	Potri.001G178800.v4.1;Potri.001G286400.v4.1;Potri.001G469701.v4.1;Potri.009G157700.v4.1;Potri.011G023900.v4.1;Potri.015G105702.v4.1
GO:0046486	glycerolipid metabolic process	11	110	0.265339	0.683596	Potri.001G136600.v4.1;Potri.001G350700.v4.1;Potri.002G088100.v4.1;Potri.003G071300.v4.1;Potri.005G105600.v4.1;Potri.008G011000.v4.1;Potri.008G126100.v4.1;Potri.008G211100.v4.1;Potri.011G044900.v4.1;Potri.013G116400.v4.1;Potri.014G034100.v4.1
GO:0009312	oligosaccharide biosynthetic process	4	33	0.269877	0.683596	Potri.003G094500.v4.1;Potri.006G199800.v4.1;Potri.010G106400.v4.1;Potri.016G066100.v4.1
GO:0008610	lipid biosynthetic process	27	297	0.27274	0.683596	Potri.001G320000.v4.1;Potri.001G350700.v4.1;Potri.002G219500.v4.1;Potri.003G071300.v4.1;Potri.003G114600.v4.1;Potri.003G140900.v4.1;Potri.004G074000.v4.1;Potri.004G097500.v4.1;Potri.005G050700.v4.1;Potri.005G078700.v4.1;Potri.005G169100.v4.1;Potri.006G043092.v4.1;Potri.006G249700.v4.1;Potri.007G044300.v4.1;Potri.008G126100.v4.1;Potri.008G211100.v4.1;Potri.009G169900.v4.1;Potri.010G106400.v4.1;Pot…
GO:0006575	cellular modified amino acid metabolic process	5	44	0.275054	0.683596	Potri.006G123200.v4.1;Potri.008G126100.v4.1;Potri.010G221500.v4.1;Potri.013G026800.v4.1;Potri.015G037800.v4.1
GO:0050896	response to stimulus	122	1445	0.275287	0.683596	Potri.001G027000.v4.1;Potri.001G057400.v4.1;Potri.001G088600.v4.1;Potri.001G220800.v4.1;Potri.001G420700.v4.1;Potri.002G102100.v4.1;Potri.002G150700.v4.1;Potri.002G168200.v4.1;Potri.002G176400.v4.1;Potri.002G177100.v4.1;Potri.002G205900.v4.1;Potri.002G233800.v4.1;Potri.003G071000.v4.1;Potri.003G087700.v4.1;Potri.003G171000.v4.1;Potri.003G181900.v4.1;Potri.004G041600.v4.1;Potri.004G050150.v4.1;Pot…
GO:0043648	dicarboxylic acid metabolic process	6	55	0.276419	0.683596	Potri.002G149500.v4.1;Potri.009G082100.v4.1;Potri.012G039000.v4.1;Potri.014G071100.v4.1;Potri.014G145700.v4.1;Potri.017G144421.v4.1
GO:0006520	cellular amino acid metabolic process	32	357	0.277213	0.683596	Potri.001G073100.v4.1;Potri.001G391400.v4.1;Potri.001G399000.v4.1;Potri.002G045700.v4.1;Potri.002G149500.v4.1;Potri.003G089300.v4.1;Potri.003G201700.v4.1;Potri.004G078932.v4.1;Potri.005G048132.v4.1;Potri.006G107100.v4.1;Potri.006G118400.v4.1;Potri.007G000600.v4.1;Potri.007G008000.v4.1;Potri.008G074500.v4.1;Potri.008G078800.v4.1;Potri.008G126100.v4.1;Potri.009G082100.v4.1;Potri.010G182500.v4.1;Pot…
GO:0016042	lipid catabolic process	3	23	0.278715	0.683596	Potri.003G178000.v4.1;Potri.005G077600.v4.1;Potri.018G132100.v4.1
GO:0006473	protein acetylation	2	13	0.27988	0.683596	Potri.007G003400.v4.1;Potri.013G068200.v4.1
GO:0006475	internal protein amino acid acetylation	2	13	0.27988	0.683596	Potri.007G003400.v4.1;Potri.013G068200.v4.1
GO:0015995	chlorophyll biosynthetic process	2	13	0.27988	0.683596	Potri.009G157700.v4.1;Potri.015G105702.v4.1
GO:0016573	histone acetylation	2	13	0.27988	0.683596	Potri.007G003400.v4.1;Potri.013G068200.v4.1
GO:0018393	internal peptidyl-lysine acetylation	2	13	0.27988	0.683596	Potri.007G003400.v4.1;Potri.013G068200.v4.1
GO:0018394	peptidyl-lysine acetylation	2	13	0.27988	0.683596	Potri.007G003400.v4.1;Potri.013G068200.v4.1
GO:0031347	regulation of defense response	2	13	0.27988	0.683596	Potri.002G168200.v4.1;Potri.012G082200.v4.1
GO:0040011	locomotion	2	13	0.27988	0.683596	Potri.003G063900.v4.1;Potri.008G211100.v4.1
GO:0000724	double-strand break repair via homologous recombination	1	4	0.283955	0.683596	Potri.011G141200.v4.1
GO:0000725	recombinational repair	1	4	0.283955	0.683596	Potri.011G141200.v4.1
GO:0006168	adenine salvage	1	4	0.283955	0.683596	Potri.018G026200.v4.1
GO:0006275	regulation of DNA replication	1	4	0.283955	0.683596	Potri.009G040900.v4.1
GO:0006549	isoleucine metabolic process	1	4	0.283955	0.683596	Potri.006G118400.v4.1
GO:0006570	tyrosine metabolic process	1	4	0.283955	0.683596	Potri.008G074500.v4.1
GO:0006677	glycosylceramide metabolic process	1	4	0.283955	0.683596	Potri.003G178000.v4.1
GO:0006678	glucosylceramide metabolic process	1	4	0.283955	0.683596	Potri.003G178000.v4.1
GO:0006680	glucosylceramide catabolic process	1	4	0.283955	0.683596	Potri.003G178000.v4.1
GO:0006687	glycosphingolipid metabolic process	1	4	0.283955	0.683596	Potri.003G178000.v4.1
GO:0006750	glutathione biosynthetic process	1	4	0.283955	0.683596	Potri.013G026800.v4.1
GO:0006848	pyruvate transport	1	4	0.283955	0.683596	Potri.001G333902.v4.1
GO:0006850	mitochondrial pyruvate transport	1	4	0.283955	0.683596	Potri.001G333902.v4.1
GO:0008219	cell death	1	4	0.283955	0.683596	Potri.001G268000.v4.1
GO:0009097	isoleucine biosynthetic process	1	4	0.283955	0.683596	Potri.006G118400.v4.1
GO:0009186	deoxyribonucleoside diphosphate metabolic process	1	4	0.283955	0.683596	Potri.001G334900.v4.1
GO:0009219	pyrimidine deoxyribonucleotide metabolic process	1	4	0.283955	0.683596	Potri.001G334900.v4.1
GO:0009235	cobalamin metabolic process	1	4	0.283955	0.683596	Potri.001G178800.v4.1
GO:0009236	cobalamin biosynthetic process	1	4	0.283955	0.683596	Potri.001G178800.v4.1
GO:0009269	response to desiccation	1	4	0.283955	0.683596	Potri.007G146300.v4.1
GO:0009394	2'-deoxyribonucleotide metabolic process	1	4	0.283955	0.683596	Potri.001G334900.v4.1
GO:0009414	response to water deprivation	1	4	0.283955	0.683596	Potri.007G146300.v4.1
GO:0009620	response to fungus	1	4	0.283955	0.683596	Potri.013G041600.v4.1
GO:0009790	embryo development	1	4	0.283955	0.683596	Potri.016G046350.v4.1
GO:0015718	monocarboxylic acid transport	1	4	0.283955	0.683596	Potri.001G333902.v4.1
GO:0016265	death	1	4	0.283955	0.683596	Potri.001G268000.v4.1
GO:0019377	glycolipid catabolic process	1	4	0.283955	0.683596	Potri.003G178000.v4.1
GO:0019464	glycine decarboxylation via glycine cleavage system	1	4	0.283955	0.683596	Potri.003G089300.v4.1
GO:0019692	deoxyribose phosphate metabolic process	1	4	0.283955	0.683596	Potri.001G334900.v4.1
GO:0030030	cell projection organization	1	4	0.283955	0.683596	Potri.018G025600.v4.1
GO:0030031	cell projection assembly	1	4	0.283955	0.683596	Potri.018G025600.v4.1
GO:0030149	sphingolipid catabolic process	1	4	0.283955	0.683596	Potri.003G178000.v4.1
GO:0030417	nicotianamine metabolic process	1	4	0.283955	0.683596	Potri.005G014300.v4.1
GO:0030418	nicotianamine biosynthetic process	1	4	0.283955	0.683596	Potri.005G014300.v4.1
GO:0032786	positive regulation of DNA-templated transcription, elongation	1	4	0.283955	0.683596	Potri.008G002400.v4.1
GO:0034508	centromere complex assembly	1	4	0.283955	0.683596	Potri.018G005900.v4.1
GO:0042126	nitrate metabolic process	1	4	0.283955	0.683596	Potri.005G172400.v4.1
GO:0042128	nitrate assimilation	1	4	0.283955	0.683596	Potri.005G172400.v4.1
GO:0043096	purine nucleobase salvage	1	4	0.283955	0.683596	Potri.018G026200.v4.1
GO:0045087	innate immune response	1	4	0.283955	0.683596	Potri.002G168200.v4.1
GO:0046083	adenine metabolic process	1	4	0.283955	0.683596	Potri.018G026200.v4.1
GO:0046084	adenine biosynthetic process	1	4	0.283955	0.683596	Potri.018G026200.v4.1
GO:0046173	polyol biosynthetic process	1	4	0.283955	0.683596	Potri.005G078700.v4.1
GO:0046466	membrane lipid catabolic process	1	4	0.283955	0.683596	Potri.003G178000.v4.1
GO:0046477	glycosylceramide catabolic process	1	4	0.283955	0.683596	Potri.003G178000.v4.1
GO:0046479	glycosphingolipid catabolic process	1	4	0.283955	0.683596	Potri.003G178000.v4.1
GO:0046514	ceramide catabolic process	1	4	0.283955	0.683596	Potri.003G178000.v4.1
GO:0050832	defense response to fungus	1	4	0.283955	0.683596	Potri.013G041600.v4.1
GO:0071265	L-methionine biosynthetic process	1	4	0.283955	0.683596	Potri.001G399000.v4.1
GO:0072351	tricarboxylic acid biosynthetic process	1	4	0.283955	0.683596	Potri.005G014300.v4.1
GO:0009247	glycolipid biosynthetic process	3	24	0.301253	0.72375	Potri.001G350700.v4.1;Potri.010G106400.v4.1;Potri.018G123000.v4.1
GO:0044085	cellular component biogenesis	32	362	0.304757	0.729458	Potri.001G144500.v4.1;Potri.001G157800.v4.1;Potri.001G331900.v4.1;Potri.001G349800.v4.1;Potri.001G353800.v4.1;Potri.001G359500.v4.1;Potri.001G396500.v4.1;Potri.002G043100.v4.1;Potri.002G192200.v4.1;Potri.002G236200.v4.1;Potri.003G220300.v4.1;Potri.004G016900.v4.1;Potri.005G098700.v4.1;Potri.005G219800.v4.1;Potri.007G000600.v4.1;Potri.008G106700.v4.1;Potri.008G192700.v4.1;Potri.009G006600.v4.1;Pot…
GO:0006352	DNA-templated transcription, initiation	6	57	0.304876	0.729458	Potri.005G233800.v4.1;Potri.006G083500.v4.1;Potri.006G234400.v4.1;Potri.012G031100.v4.1;Potri.015G051000.v4.1;Potri.015G067500.v4.1
GO:0003333	amino acid transmembrane transport	5	46	0.306988	0.730032	Potri.001G470200.v4.1;Potri.008G125100.v4.1;Potri.010G181800.v4.1;Potri.013G065000.v4.1;Potri.017G083700.v4.1
GO:0009628	response to abiotic stimulus	5	46	0.306988	0.730032	Potri.004G124800.v4.1;Potri.007G146300.v4.1;Potri.008G105200.v4.1;Potri.009G120100.v4.1;Potri.010G145900.v4.1
GO:1903825	organic acid transmembrane transport	5	46	0.306988	0.730032	Potri.001G470200.v4.1;Potri.008G125100.v4.1;Potri.010G181800.v4.1;Potri.013G065000.v4.1;Potri.017G083700.v4.1
GO:0006810	transport	167	2010	0.310095	0.733964	Potri.001G010000.v4.1;Potri.001G010300.v4.1;Potri.001G050400.v4.1;Potri.001G111400.v4.1;Potri.001G126200.v4.1;Potri.001G157800.v4.1;Potri.001G170400.v4.1;Potri.001G174100.v4.1;Potri.001G182000.v4.1;Potri.001G185300.v4.1;Potri.001G234800.v4.1;Potri.001G258600.v4.1;Potri.001G278800.v4.1;Potri.001G286600.v4.1;Potri.001G294100.v4.1;Potri.001G315400.v4.1;Potri.001G333902.v4.1;Potri.001G362200.v4.1;Pot…
GO:0006325	chromatin organization	10	103	0.310349	0.733964	Potri.002G043100.v4.1;Potri.002G257400.v4.1;Potri.004G209800.v4.1;Potri.005G219800.v4.1;Potri.007G003400.v4.1;Potri.008G205600.v4.1;Potri.010G021400.v4.1;Potri.012G065600.v4.1;Potri.013G068200.v4.1;Potri.018G066300.v4.1
GO:0006401	RNA catabolic process	2	14	0.310523	0.733964	Potri.006G078000.v4.1;Potri.009G041200.v4.1
GO:0016568	chromatin modification	7	69	0.314724	0.741082	Potri.002G257400.v4.1;Potri.004G209800.v4.1;Potri.007G003400.v4.1;Potri.008G205600.v4.1;Potri.010G021400.v4.1;Potri.012G065600.v4.1;Potri.013G068200.v4.1
GO:0032502	developmental process	11	115	0.314802	0.741082	Potri.005G140700.v4.1;Potri.007G007100.v4.1;Potri.008G045300.v4.1;Potri.009G079000.v4.1;Potri.014G007200.v4.1;Potri.014G071800.v4.1;Potri.014G099200.v4.1;Potri.016G046350.v4.1;Potri.016G056400.v4.1;Potri.017G122800.v4.1;Potri.018G091600.v4.1
GO:0006605	protein targeting	6	58	0.319298	0.741785	Potri.001G174100.v4.1;Potri.006G077500.v4.1;Potri.012G098400.v4.1;Potri.012G106200.v4.1;Potri.015G106600.v4.1;Potri.018G146602.v4.1
GO:0006865	amino acid transport	5	47	0.323154	0.741785	Potri.001G470200.v4.1;Potri.008G125100.v4.1;Potri.010G181800.v4.1;Potri.013G065000.v4.1;Potri.017G083700.v4.1
GO:0034655	nucleobase-containing compound catabolic process	3	25	0.323873	0.741785	Potri.006G078000.v4.1;Potri.006G216500.v4.1;Potri.009G041200.v4.1
GO:0046467	membrane lipid biosynthetic process	3	25	0.323873	0.741785	Potri.001G350700.v4.1;Potri.010G106400.v4.1;Potri.018G123000.v4.1
GO:0006778	porphyrin-containing compound metabolic process	4	36	0.325429	0.741785	Potri.001G469701.v4.1;Potri.009G157700.v4.1;Potri.011G023900.v4.1;Potri.015G105702.v4.1
GO:0048583	regulation of response to stimulus	4	36	0.325429	0.741785	Potri.002G168200.v4.1;Potri.009G160400.v4.1;Potri.009G169800.v4.1;Potri.012G082200.v4.1
GO:0065004	protein-DNA complex assembly	4	36	0.325429	0.741785	Potri.002G043100.v4.1;Potri.005G219800.v4.1;Potri.018G005900.v4.1;Potri.018G066300.v4.1
GO:0044272	sulfur compound biosynthetic process	7	70	0.327931	0.741785	Potri.001G249200.v4.1;Potri.001G399000.v4.1;Potri.002G205800.v4.1;Potri.005G048132.v4.1;Potri.006G123200.v4.1;Potri.013G026800.v4.1;Potri.013G109500.v4.1
GO:0048519	negative regulation of biological process	7	70	0.327931	0.741785	Potri.001G240666.v4.1;Potri.001G410700.v4.1;Potri.007G042300.v4.1;Potri.010G115800.v4.1;Potri.010G235700.v4.1;Potri.013G068200.v4.1;Potri.018G137400.v4.1
GO:0019637	organophosphate metabolic process	36	416	0.337418	0.741785	Potri.001G073100.v4.1;Potri.001G136600.v4.1;Potri.001G256100.v4.1;Potri.001G334900.v4.1;Potri.001G350700.v4.1;Potri.002G088100.v4.1;Potri.002G151500.v4.1;Potri.002G205800.v4.1;Potri.003G071300.v4.1;Potri.003G135600.v4.1;Potri.005G078700.v4.1;Potri.005G105600.v4.1;Potri.006G024700.v4.1;Potri.006G053400.v4.1;Potri.006G216500.v4.1;Potri.008G011000.v4.1;Potri.008G084400.v4.1;Potri.008G126100.v4.1;Pot…
GO:0051234	establishment of localization	167	2021	0.338406	0.741785	Potri.001G010000.v4.1;Potri.001G010300.v4.1;Potri.001G050400.v4.1;Potri.001G111400.v4.1;Potri.001G126200.v4.1;Potri.001G157800.v4.1;Potri.001G170400.v4.1;Potri.001G174100.v4.1;Potri.001G182000.v4.1;Potri.001G185300.v4.1;Potri.001G234800.v4.1;Potri.001G258600.v4.1;Potri.001G278800.v4.1;Potri.001G286600.v4.1;Potri.001G294100.v4.1;Potri.001G315400.v4.1;Potri.001G333902.v4.1;Potri.001G362200.v4.1;Pot…
GO:0000375	RNA splicing, via transesterification reactions	5	48	0.339411	0.741785	Potri.002G070200.v4.1;Potri.002G203600.v4.1;Potri.013G153700.v4.1;Potri.015G009000.v4.1;Potri.018G086100.v4.1
GO:0000377	RNA splicing, via transesterification reactions with bulged adenosine as nucleophile	5	48	0.339411	0.741785	Potri.002G070200.v4.1;Potri.002G203600.v4.1;Potri.013G153700.v4.1;Potri.015G009000.v4.1;Potri.018G086100.v4.1
GO:0000398	mRNA splicing, via spliceosome	5	48	0.339411	0.741785	Potri.002G070200.v4.1;Potri.002G203600.v4.1;Potri.013G153700.v4.1;Potri.015G009000.v4.1;Potri.018G086100.v4.1
GO:0098656	anion transmembrane transport	5	48	0.339411	0.741785	Potri.001G470200.v4.1;Potri.008G125100.v4.1;Potri.010G181800.v4.1;Potri.013G065000.v4.1;Potri.017G083700.v4.1
GO:0006665	sphingolipid metabolic process	2	15	0.340882	0.741785	Potri.003G178000.v4.1;Potri.004G007600.v4.1
GO:0009416	response to light stimulus	2	15	0.340882	0.741785	Potri.008G105200.v4.1;Potri.010G145900.v4.1
GO:0043543	protein acylation	2	15	0.340882	0.741785	Potri.007G003400.v4.1;Potri.013G068200.v4.1
GO:0080134	regulation of response to stress	2	15	0.340882	0.741785	Potri.002G168200.v4.1;Potri.012G082200.v4.1
GO:0000077	DNA damage checkpoint	1	5	0.341329	0.741785	Potri.009G040900.v4.1
GO:0000726	non-recombinational repair	1	5	0.341329	0.741785	Potri.014G069700.v4.1
GO:0006020	inositol metabolic process	1	5	0.341329	0.741785	Potri.005G078700.v4.1
GO:0006094	gluconeogenesis	1	5	0.341329	0.741785	Potri.002G107700.v4.1
GO:0006303	double-strand break repair via nonhomologous end joining	1	5	0.341329	0.741785	Potri.014G069700.v4.1
GO:0006433	prolyl-tRNA aminoacylation	1	5	0.341329	0.741785	Potri.004G078932.v4.1
GO:0006471	protein ADP-ribosylation	1	5	0.341329	0.741785	Potri.002G041300.v4.1
GO:0006741	NADP biosynthetic process	1	5	0.341329	0.741785	Potri.001G256100.v4.1
GO:0006777	Mo-molybdopterin cofactor biosynthetic process	1	5	0.341329	0.741785	Potri.009G024100.v4.1
GO:0006809	nitric oxide biosynthetic process	1	5	0.341329	0.741785	Potri.005G172400.v4.1
GO:0009228	thiamine biosynthetic process	1	5	0.341329	0.741785	Potri.001G249200.v4.1
GO:0019319	hexose biosynthetic process	1	5	0.341329	0.741785	Potri.002G107700.v4.1
GO:0019720	Mo-molybdopterin cofactor metabolic process	1	5	0.341329	0.741785	Potri.009G024100.v4.1
GO:0031647	regulation of protein stability	1	5	0.341329	0.741785	Potri.019G028200.v4.1
GO:0034599	cellular response to oxidative stress	1	5	0.341329	0.741785	Potri.011G145100.v4.1
GO:0042724	thiamine-containing compound biosynthetic process	1	5	0.341329	0.741785	Potri.001G249200.v4.1
GO:0046209	nitric oxide metabolic process	1	5	0.341329	0.741785	Potri.005G172400.v4.1
GO:0046364	monosaccharide biosynthetic process	1	5	0.341329	0.741785	Potri.002G107700.v4.1
GO:0046434	organophosphate catabolic process	1	5	0.341329	0.741785	Potri.006G216500.v4.1
GO:0048584	positive regulation of response to stimulus	1	5	0.341329	0.741785	Potri.002G168200.v4.1
GO:0050821	protein stabilization	1	5	0.341329	0.741785	Potri.019G028200.v4.1
GO:1903409	reactive oxygen species biosynthetic process	1	5	0.341329	0.741785	Potri.005G172400.v4.1
GO:0006820	anion transport	14	153	0.341728	0.741785	Potri.001G333902.v4.1;Potri.001G470200.v4.1;Potri.004G228300.v4.1;Potri.005G167300.v4.1;Potri.005G223600.v4.1;Potri.006G064000.v4.1;Potri.008G049500.v4.1;Potri.008G100300.v4.1;Potri.008G118600.v4.1;Potri.008G125100.v4.1;Potri.010G181800.v4.1;Potri.012G023400.v4.1;Potri.013G065000.v4.1;Potri.017G083700.v4.1
GO:0071824	protein-DNA complex subunit organization	4	37	0.344146	0.744013	Potri.002G043100.v4.1;Potri.005G219800.v4.1;Potri.018G005900.v4.1;Potri.018G066300.v4.1
GO:0007067	mitotic nuclear division	3	26	0.346492	0.744013	Potri.002G223600.v4.1;Potri.009G155200.v4.1;Potri.010G013300.v4.1
GO:0046351	disaccharide biosynthetic process	3	26	0.346492	0.744013	Potri.003G094500.v4.1;Potri.006G199800.v4.1;Potri.016G066100.v4.1
GO:0070887	cellular response to chemical stimulus	3	26	0.346492	0.744013	Potri.002G168200.v4.1;Potri.008G164400.v4.1;Potri.011G145100.v4.1
GO:0006913	nucleocytoplasmic transport	8	83	0.34657	0.744013	Potri.005G073000.v4.1;Potri.005G110700.v4.1;Potri.005G198800.v4.1;Potri.007G036600.v4.1;Potri.007G105500.v4.1;Potri.009G159600.v4.1;Potri.016G002200.v4.1;Potri.018G030700.v4.1
GO:0051169	nuclear transport	8	83	0.34657	0.744013	Potri.005G073000.v4.1;Potri.005G110700.v4.1;Potri.005G198800.v4.1;Potri.007G036600.v4.1;Potri.007G105500.v4.1;Potri.009G159600.v4.1;Potri.016G002200.v4.1;Potri.018G030700.v4.1
GO:0044036	cell wall macromolecule metabolic process	6	60	0.348413	0.746599	Potri.002G236200.v4.1;Potri.004G182000.v4.1;Potri.009G006600.v4.1;Potri.010G102300.v4.1;Potri.013G152400.v4.1;Potri.014G146100.v4.1
GO:0022613	ribonucleoprotein complex biogenesis	8	84	0.358954	0.763943	Potri.001G331900.v4.1;Potri.001G349800.v4.1;Potri.001G353800.v4.1;Potri.005G098700.v4.1;Potri.008G192700.v4.1;Potri.014G128300.v4.1;Potri.015G079800.v4.1;Potri.018G057500.v4.1
GO:0016053	organic acid biosynthetic process	25	287	0.360157	0.763943	Potri.001G391400.v4.1;Potri.001G399000.v4.1;Potri.002G149500.v4.1;Potri.002G219500.v4.1;Potri.004G074000.v4.1;Potri.004G097500.v4.1;Potri.005G014300.v4.1;Potri.005G048132.v4.1;Potri.005G169100.v4.1;Potri.006G118400.v4.1;Potri.007G044300.v4.1;Potri.008G074500.v4.1;Potri.008G078800.v4.1;Potri.009G082100.v4.1;Potri.010G215700.v4.1;Potri.010G221500.v4.1;Potri.011G162000.v4.1;Potri.012G098300.v4.1;Pot…
GO:0046394	carboxylic acid biosynthetic process	25	287	0.360157	0.763943	Potri.001G391400.v4.1;Potri.001G399000.v4.1;Potri.002G149500.v4.1;Potri.002G219500.v4.1;Potri.004G074000.v4.1;Potri.004G097500.v4.1;Potri.005G014300.v4.1;Potri.005G048132.v4.1;Potri.005G169100.v4.1;Potri.006G118400.v4.1;Potri.007G044300.v4.1;Potri.008G074500.v4.1;Potri.008G078800.v4.1;Potri.009G082100.v4.1;Potri.010G215700.v4.1;Potri.010G221500.v4.1;Potri.011G162000.v4.1;Potri.012G098300.v4.1;Pot…
GO:0051179	localization	167	2030	0.362209	0.763943	Potri.001G010000.v4.1;Potri.001G010300.v4.1;Potri.001G050400.v4.1;Potri.001G111400.v4.1;Potri.001G126200.v4.1;Potri.001G157800.v4.1;Potri.001G170400.v4.1;Potri.001G174100.v4.1;Potri.001G182000.v4.1;Potri.001G185300.v4.1;Potri.001G234800.v4.1;Potri.001G258600.v4.1;Potri.001G278800.v4.1;Potri.001G286600.v4.1;Potri.001G294100.v4.1;Potri.001G315400.v4.1;Potri.001G333902.v4.1;Potri.001G362200.v4.1;Pot…
GO:0006323	DNA packaging	4	38	0.362885	0.763943	Potri.002G043100.v4.1;Potri.005G219800.v4.1;Potri.010G013300.v4.1;Potri.018G066300.v4.1
GO:0018205	peptidyl-lysine modification	4	38	0.362885	0.763943	Potri.002G257400.v4.1;Potri.007G003400.v4.1;Potri.009G015000.v4.1;Potri.013G068200.v4.1
GO:0045017	glycerolipid biosynthetic process	4	38	0.362885	0.763943	Potri.001G350700.v4.1;Potri.003G071300.v4.1;Potri.008G126100.v4.1;Potri.008G211100.v4.1
GO:1901607	alpha-amino acid biosynthetic process	12	132	0.367443	0.763943	Potri.001G391400.v4.1;Potri.001G399000.v4.1;Potri.002G149500.v4.1;Potri.005G048132.v4.1;Potri.006G118400.v4.1;Potri.008G074500.v4.1;Potri.009G082100.v4.1;Potri.010G221500.v4.1;Potri.013G109500.v4.1;Potri.014G071100.v4.1;Potri.014G145700.v4.1;Potri.015G112400.v4.1
GO:0006535	cysteine biosynthetic process from serine	2	16	0.370805	0.763943	Potri.005G048132.v4.1;Potri.013G109500.v4.1
GO:0009314	response to radiation	2	16	0.370805	0.763943	Potri.008G105200.v4.1;Potri.010G145900.v4.1
GO:0015994	chlorophyll metabolic process	2	16	0.370805	0.763943	Potri.009G157700.v4.1;Potri.015G105702.v4.1
GO:0042176	regulation of protein catabolic process	2	16	0.370805	0.763943	Potri.004G176600.v4.1;Potri.007G137200.v4.1
GO:0045893	positive regulation of transcription, DNA-templated	2	16	0.370805	0.763943	Potri.002G142800.v4.1;Potri.008G002400.v4.1
GO:0051254	positive regulation of RNA metabolic process	2	16	0.370805	0.763943	Potri.002G142800.v4.1;Potri.008G002400.v4.1
GO:1902680	positive regulation of RNA biosynthetic process	2	16	0.370805	0.763943	Potri.002G142800.v4.1;Potri.008G002400.v4.1
GO:1903508	positive regulation of nucleic acid-templated transcription	2	16	0.370805	0.763943	Potri.002G142800.v4.1;Potri.008G002400.v4.1
GO:0007275	multicellular organism development	8	85	0.371382	0.763943	Potri.005G140700.v4.1;Potri.008G045300.v4.1;Potri.009G079000.v4.1;Potri.014G099200.v4.1;Potri.016G046350.v4.1;Potri.016G056400.v4.1;Potri.017G122800.v4.1;Potri.018G091600.v4.1
GO:0006397	mRNA processing	9	97	0.373773	0.763943	Potri.001G269200.v4.1;Potri.002G070200.v4.1;Potri.002G203600.v4.1;Potri.004G177000.v4.1;Potri.006G146400.v4.1;Potri.012G140301.v4.1;Potri.013G153700.v4.1;Potri.015G009000.v4.1;Potri.018G086100.v4.1
GO:0006952	defense response	10	109	0.375452	0.763943	Potri.002G168200.v4.1;Potri.007G138800.v4.1;Potri.008G041400.v4.1;Potri.008G131200.v4.1;Potri.011G127800.v4.1;Potri.012G082200.v4.1;Potri.013G041600.v4.1;Potri.013G131000.v4.1;Potri.017G051100.v4.1;Potri.018G057900.v4.1
GO:0006767	water-soluble vitamin metabolic process	4	39	0.381601	0.763943	Potri.001G178800.v4.1;Potri.001G249200.v4.1;Potri.002G077200.v4.1;Potri.002G205800.v4.1
GO:0072594	establishment of protein localization to organelle	5	51	0.388414	0.763943	Potri.001G174100.v4.1;Potri.006G077500.v4.1;Potri.012G106200.v4.1;Potri.015G106600.v4.1;Potri.018G146602.v4.1
GO:0006816	calcium ion transport	3	28	0.391431	0.763943	Potri.006G046500.v4.1;Potri.014G014700.v4.1;Potri.018G139800.v4.1
GO:0006013	mannose metabolic process	1	6	0.39411	0.763943	Potri.012G106500.v4.1
GO:0006476	protein deacetylation	1	6	0.39411	0.763943	Potri.004G209800.v4.1
GO:0006556	S-adenosylmethionine biosynthetic process	1	6	0.39411	0.763943	Potri.006G123200.v4.1
GO:0006625	protein targeting to peroxisome	1	6	0.39411	0.763943	Potri.001G174100.v4.1
GO:0006635	fatty acid beta-oxidation	1	6	0.39411	0.763943	Potri.005G077600.v4.1
GO:0006897	endocytosis	1	6	0.39411	0.763943	Potri.008G211100.v4.1
GO:0007076	mitotic chromosome condensation	1	6	0.39411	0.763943	Potri.010G013300.v4.1
GO:0007126	meiotic nuclear division	1	6	0.39411	0.763943	Potri.005G101900.v4.1
GO:0009062	fatty acid catabolic process	1	6	0.39411	0.763943	Potri.005G077600.v4.1
GO:0009245	lipid A biosynthetic process	1	6	0.39411	0.763943	Potri.010G106400.v4.1
GO:0009432	SOS response	1	6	0.39411	0.763943	Potri.006G148700.v4.1
GO:0009723	response to ethylene	1	6	0.39411	0.763943	Potri.008G164400.v4.1
GO:0009873	ethylene-activated signaling pathway	1	6	0.39411	0.763943	Potri.008G164400.v4.1
GO:0016575	histone deacetylation	1	6	0.39411	0.763943	Potri.004G209800.v4.1
GO:0016925	protein sumoylation	1	6	0.39411	0.763943	Potri.009G015000.v4.1
GO:0030261	chromosome condensation	1	6	0.39411	0.763943	Potri.010G013300.v4.1
GO:0031570	DNA integrity checkpoint	1	6	0.39411	0.763943	Potri.009G040900.v4.1
GO:0032879	regulation of localization	1	6	0.39411	0.763943	Potri.008G211100.v4.1
GO:0035601	protein deacylation	1	6	0.39411	0.763943	Potri.004G209800.v4.1
GO:0042255	ribosome assembly	1	6	0.39411	0.763943	Potri.005G098700.v4.1
GO:0043574	peroxisomal transport	1	6	0.39411	0.763943	Potri.001G174100.v4.1
GO:0046493	lipid A metabolic process	1	6	0.39411	0.763943	Potri.010G106400.v4.1
GO:0046500	S-adenosylmethionine metabolic process	1	6	0.39411	0.763943	Potri.006G123200.v4.1
GO:0051049	regulation of transport	1	6	0.39411	0.763943	Potri.008G211100.v4.1
GO:0071369	cellular response to ethylene stimulus	1	6	0.39411	0.763943	Potri.008G164400.v4.1
GO:0071941	nitrogen cycle metabolic process	1	6	0.39411	0.763943	Potri.005G172400.v4.1
GO:0072662	protein localization to peroxisome	1	6	0.39411	0.763943	Potri.001G174100.v4.1
GO:0072663	establishment of protein localization to peroxisome	1	6	0.39411	0.763943	Potri.001G174100.v4.1
GO:0098732	macromolecule deacylation	1	6	0.39411	0.763943	Potri.004G209800.v4.1
GO:1901269	lipooligosaccharide metabolic process	1	6	0.39411	0.763943	Potri.010G106400.v4.1
GO:1901271	lipooligosaccharide biosynthetic process	1	6	0.39411	0.763943	Potri.010G106400.v4.1
GO:1903046	meiotic cell cycle process	1	6	0.39411	0.763943	Potri.005G101900.v4.1
GO:0015849	organic acid transport	7	75	0.394864	0.763943	Potri.001G333902.v4.1;Potri.001G470200.v4.1;Potri.008G118600.v4.1;Potri.008G125100.v4.1;Potri.010G181800.v4.1;Potri.013G065000.v4.1;Potri.017G083700.v4.1
GO:0046942	carboxylic acid transport	7	75	0.394864	0.763943	Potri.001G333902.v4.1;Potri.001G470200.v4.1;Potri.008G118600.v4.1;Potri.008G125100.v4.1;Potri.010G181800.v4.1;Potri.013G065000.v4.1;Potri.017G083700.v4.1
GO:0006790	sulfur compound metabolic process	9	99	0.397132	0.763943	Potri.001G249200.v4.1;Potri.001G399000.v4.1;Potri.002G205800.v4.1;Potri.005G048132.v4.1;Potri.006G123200.v4.1;Potri.011G044900.v4.1;Potri.013G026800.v4.1;Potri.013G109500.v4.1;Potri.015G037800.v4.1
GO:0000272	polysaccharide catabolic process	2	17	0.400169	0.763943	Potri.003G106500.v4.1;Potri.008G174100.v4.1
GO:0006298	mismatch repair	2	17	0.400169	0.763943	Potri.005G101900.v4.1;Potri.010G065000.v4.1
GO:0008272	sulfate transport	2	17	0.400169	0.763943	Potri.005G167300.v4.1;Potri.008G049500.v4.1
GO:0009894	regulation of catabolic process	2	17	0.400169	0.763943	Potri.004G176600.v4.1;Potri.007G137200.v4.1
GO:0019344	cysteine biosynthetic process	2	17	0.400169	0.763943	Potri.005G048132.v4.1;Potri.013G109500.v4.1
GO:0043094	cellular metabolic compound salvage	2	17	0.400169	0.763943	Potri.001G399000.v4.1;Potri.018G026200.v4.1
GO:0045935	positive regulation of nucleobase-containing compound metabolic process	2	17	0.400169	0.763943	Potri.002G142800.v4.1;Potri.008G002400.v4.1
GO:0072348	sulfur compound transport	2	17	0.400169	0.763943	Potri.005G167300.v4.1;Potri.008G049500.v4.1
GO:0006413	translational initiation	4	40	0.400254	0.763943	Potri.001G418600.v4.1;Potri.001G436300.v4.1;Potri.005G170700.v4.1;Potri.018G052900.v4.1
GO:0006766	vitamin metabolic process	4	40	0.400254	0.763943	Potri.001G178800.v4.1;Potri.001G249200.v4.1;Potri.002G077200.v4.1;Potri.002G205800.v4.1
GO:0051188	cofactor biosynthetic process	16	184	0.403742	0.767475	Potri.001G245000.v4.1;Potri.001G256100.v4.1;Potri.001G469701.v4.1;Potri.002G151500.v4.1;Potri.002G205800.v4.1;Potri.004G235500.v4.1;Potri.006G123200.v4.1;Potri.008G059100.v4.1;Potri.009G024100.v4.1;Potri.009G157700.v4.1;Potri.010G135500.v4.1;Potri.010G221500.v4.1;Potri.011G023900.v4.1;Potri.013G026100.v4.1;Potri.013G059100.v4.1;Potri.015G105702.v4.1
GO:0016569	covalent chromatin modification	5	52	0.404729	0.767475	Potri.002G257400.v4.1;Potri.004G209800.v4.1;Potri.007G003400.v4.1;Potri.012G065600.v4.1;Potri.013G068200.v4.1
GO:0016570	histone modification	5	52	0.404729	0.767475	Potri.002G257400.v4.1;Potri.004G209800.v4.1;Potri.007G003400.v4.1;Potri.012G065600.v4.1;Potri.013G068200.v4.1
GO:0051246	regulation of protein metabolic process	5	52	0.404729	0.767475	Potri.004G176600.v4.1;Potri.005G097400.v4.1;Potri.007G137200.v4.1;Potri.014G194900.v4.1;Potri.018G058200.v4.1
GO:0071840	cellular component organization or biogenesis	66	797	0.405663	0.768002	Potri.001G144500.v4.1;Potri.001G157800.v4.1;Potri.001G174100.v4.1;Potri.001G331900.v4.1;Potri.001G349800.v4.1;Potri.001G353800.v4.1;Potri.001G359500.v4.1;Potri.001G359700.v4.1;Potri.001G396500.v4.1;Potri.002G043100.v4.1;Potri.002G129000.v4.1;Potri.002G192200.v4.1;Potri.002G223600.v4.1;Potri.002G236200.v4.1;Potri.002G257400.v4.1;Potri.003G063900.v4.1;Potri.003G065500.v4.1;Potri.003G071300.v4.1;Pot…
GO:0006720	isoprenoid metabolic process	6	64	0.407106	0.768248	Potri.005G050700.v4.1;Potri.006G043092.v4.1;Potri.006G249700.v4.1;Potri.007G044300.v4.1;Potri.009G169900.v4.1;Potri.014G148700.v4.1
GO:0008299	isoprenoid biosynthetic process	6	64	0.407106	0.768248	Potri.005G050700.v4.1;Potri.006G043092.v4.1;Potri.006G249700.v4.1;Potri.007G044300.v4.1;Potri.009G169900.v4.1;Potri.014G148700.v4.1
GO:0072330	monocarboxylic acid biosynthetic process	11	124	0.408029	0.76875	Potri.002G219500.v4.1;Potri.004G074000.v4.1;Potri.004G097500.v4.1;Potri.005G014300.v4.1;Potri.005G169100.v4.1;Potri.007G044300.v4.1;Potri.010G215700.v4.1;Potri.011G162000.v4.1;Potri.014G081000.v4.1;Potri.018G032200.v4.1;Potri.018G072700.v4.1
GO:0017038	protein import	3	29	0.413621	0.778033	Potri.006G077500.v4.1;Potri.015G106600.v4.1;Potri.018G146602.v4.1
GO:0044711	single-organism biosynthetic process	71	861	0.415337	0.780008	Potri.001G073100.v4.1;Potri.001G178800.v4.1;Potri.001G245000.v4.1;Potri.001G249200.v4.1;Potri.001G256100.v4.1;Potri.001G320000.v4.1;Potri.001G334900.v4.1;Potri.001G350700.v4.1;Potri.001G391400.v4.1;Potri.001G399000.v4.1;Potri.001G469701.v4.1;Potri.002G077200.v4.1;Potri.002G107700.v4.1;Potri.002G149500.v4.1;Potri.002G219500.v4.1;Potri.003G071300.v4.1;Potri.003G094500.v4.1;Potri.003G114600.v4.1;Pot…
GO:0072528	pyrimidine-containing compound biosynthetic process	4	41	0.418805	0.78526	Potri.001G073100.v4.1;Potri.001G249200.v4.1;Potri.001G334900.v4.1;Potri.002G205800.v4.1
GO:0015698	inorganic anion transport	5	53	0.420988	0.785751	Potri.004G228300.v4.1;Potri.005G167300.v4.1;Potri.005G223600.v4.1;Potri.006G064000.v4.1;Potri.008G049500.v4.1
GO:0048518	positive regulation of biological process	5	53	0.420988	0.785751	Potri.002G142800.v4.1;Potri.002G168200.v4.1;Potri.007G127400.v4.1;Potri.008G002400.v4.1;Potri.018G123100.v4.1
GO:0044707	single-multicellular organism process	8	89	0.421284	0.785751	Potri.005G140700.v4.1;Potri.008G045300.v4.1;Potri.009G079000.v4.1;Potri.014G099200.v4.1;Potri.016G046350.v4.1;Potri.016G056400.v4.1;Potri.017G122800.v4.1;Potri.018G091600.v4.1
GO:1902580	single-organism cellular localization	6	65	0.421754	0.785751	Potri.001G157800.v4.1;Potri.001G174100.v4.1;Potri.006G077500.v4.1;Potri.012G106200.v4.1;Potri.015G106600.v4.1;Potri.018G146602.v4.1
GO:0000723	telomere maintenance	2	18	0.428869	0.791447	Potri.002G129000.v4.1;Potri.014G069700.v4.1
GO:0006367	transcription initiation from RNA polymerase II promoter	2	18	0.428869	0.791447	Potri.005G233800.v4.1;Potri.015G051000.v4.1
GO:0006534	cysteine metabolic process	2	18	0.428869	0.791447	Potri.005G048132.v4.1;Potri.013G109500.v4.1
GO:0032200	telomere organization	2	18	0.428869	0.791447	Potri.002G129000.v4.1;Potri.014G069700.v4.1
GO:0050801	ion homeostasis	2	18	0.428869	0.791447	Potri.014G134900.v4.1;Potri.016G000200.v4.1
GO:0060249	anatomical structure homeostasis	2	18	0.428869	0.791447	Potri.002G129000.v4.1;Potri.014G069700.v4.1
GO:0005976	polysaccharide metabolic process	9	102	0.432221	0.796375	Potri.002G236200.v4.1;Potri.003G106500.v4.1;Potri.006G115100.v4.1;Potri.008G174100.v4.1;Potri.009G006600.v4.1;Potri.010G102300.v4.1;Potri.011G025800.v4.1;Potri.013G152400.v4.1;Potri.014G146100.v4.1
GO:0008652	cellular amino acid biosynthetic process	14	163	0.433383	0.797262	Potri.001G391400.v4.1;Potri.001G399000.v4.1;Potri.002G149500.v4.1;Potri.005G048132.v4.1;Potri.006G118400.v4.1;Potri.008G074500.v4.1;Potri.008G078800.v4.1;Potri.009G082100.v4.1;Potri.010G221500.v4.1;Potri.012G098300.v4.1;Potri.013G109500.v4.1;Potri.014G071100.v4.1;Potri.014G145700.v4.1;Potri.015G112400.v4.1
GO:0000097	sulfur amino acid biosynthetic process	3	30	0.435546	0.798104	Potri.001G399000.v4.1;Potri.005G048132.v4.1;Potri.013G109500.v4.1
GO:0031324	negative regulation of cellular metabolic process	3	30	0.435546	0.798104	Potri.001G410700.v4.1;Potri.010G115800.v4.1;Potri.013G068200.v4.1
GO:0048285	organelle fission	4	42	0.437219	0.798104	Potri.002G223600.v4.1;Potri.005G101900.v4.1;Potri.009G155200.v4.1;Potri.010G013300.v4.1
GO:0002376	immune system process	1	7	0.442665	0.798104	Potri.002G168200.v4.1
GO:0006448	regulation of translational elongation	1	7	0.442665	0.798104	Potri.018G058200.v4.1
GO:0006783	heme biosynthetic process	1	7	0.442665	0.798104	Potri.001G469701.v4.1
GO:0006955	immune response	1	7	0.442665	0.798104	Potri.002G168200.v4.1
GO:0009113	purine nucleobase biosynthetic process	1	7	0.442665	0.798104	Potri.018G026200.v4.1
GO:0048017	inositol lipid-mediated signaling	1	7	0.442665	0.798104	Potri.008G211100.v4.1
GO:0051321	meiotic cell cycle	1	7	0.442665	0.798104	Potri.005G101900.v4.1
GO:0072329	monocarboxylic acid catabolic process	1	7	0.442665	0.798104	Potri.005G077600.v4.1
GO:2001057	reactive nitrogen species metabolic process	1	7	0.442665	0.798104	Potri.005G172400.v4.1
GO:0044281	small molecule metabolic process	87	1066	0.442709	0.798104	Potri.001G073100.v4.1;Potri.001G178800.v4.1;Potri.001G249200.v4.1;Potri.001G256100.v4.1;Potri.001G334900.v4.1;Potri.001G391400.v4.1;Potri.001G399000.v4.1;Potri.002G045700.v4.1;Potri.002G077200.v4.1;Potri.002G107700.v4.1;Potri.002G149500.v4.1;Potri.002G168200.v4.1;Potri.002G205800.v4.1;Potri.002G219500.v4.1;Potri.003G089300.v4.1;Potri.003G135600.v4.1;Potri.003G140900.v4.1;Potri.003G168800.v4.1;Pot…
GO:0009311	oligosaccharide metabolic process	5	55	0.453243	0.811056	Potri.003G094500.v4.1;Potri.006G136700.v4.1;Potri.006G199800.v4.1;Potri.010G106400.v4.1;Potri.016G066100.v4.1
GO:0007034	vacuolar transport	2	19	0.456826	0.811056	Potri.001G170400.v4.1;Potri.004G215500.v4.1
GO:0009966	regulation of signal transduction	2	19	0.456826	0.811056	Potri.009G160400.v4.1;Potri.009G169800.v4.1
GO:0010646	regulation of cell communication	2	19	0.456826	0.811056	Potri.009G160400.v4.1;Potri.009G169800.v4.1
GO:0016032	viral process	2	19	0.456826	0.811056	Potri.003G063900.v4.1;Potri.003G191600.v4.1
GO:0023051	regulation of signaling	2	19	0.456826	0.811056	Potri.009G160400.v4.1;Potri.009G169800.v4.1
GO:0044403	symbiosis, encompassing mutualism through parasitism	2	19	0.456826	0.811056	Potri.003G063900.v4.1;Potri.003G191600.v4.1
GO:0044419	interspecies interaction between organisms	2	19	0.456826	0.811056	Potri.003G063900.v4.1;Potri.003G191600.v4.1
GO:0044764	multi-organism cellular process	2	19	0.456826	0.811056	Potri.003G063900.v4.1;Potri.003G191600.v4.1
GO:0070588	calcium ion transmembrane transport	2	19	0.456826	0.811056	Potri.006G046500.v4.1;Potri.018G139800.v4.1
GO:0044765	single-organism transport	114	1406	0.459289	0.814194	Potri.001G010000.v4.1;Potri.001G010300.v4.1;Potri.001G111400.v4.1;Potri.001G126200.v4.1;Potri.001G157800.v4.1;Potri.001G170400.v4.1;Potri.001G174100.v4.1;Potri.001G182000.v4.1;Potri.001G185300.v4.1;Potri.001G234800.v4.1;Potri.001G258600.v4.1;Potri.001G294100.v4.1;Potri.001G315400.v4.1;Potri.001G333902.v4.1;Potri.001G362200.v4.1;Potri.001G452400.v4.1;Potri.001G470200.v4.1;Potri.002G006200.v4.1;Pot…
GO:0044550	secondary metabolite biosynthetic process	6	68	0.465327	0.818047	Potri.001G245000.v4.1;Potri.004G235500.v4.1;Potri.008G059100.v4.1;Potri.009G079000.v4.1;Potri.013G026100.v4.1;Potri.013G059100.v4.1
GO:0055085	transmembrane transport	74	912	0.471459	0.818047	Potri.001G010000.v4.1;Potri.001G010300.v4.1;Potri.001G111400.v4.1;Potri.001G182000.v4.1;Potri.001G185300.v4.1;Potri.001G234800.v4.1;Potri.001G258600.v4.1;Potri.001G294100.v4.1;Potri.001G362200.v4.1;Potri.001G470200.v4.1;Potri.002G006200.v4.1;Potri.002G095900.v4.1;Potri.002G102100.v4.1;Potri.002G180100.v4.1;Potri.002G209023.v4.1;Potri.002G255800.v4.1;Potri.003G023900.v4.1;Potri.003G104000.v4.1;Pot…
GO:0005984	disaccharide metabolic process	4	44	0.473503	0.818047	Potri.003G094500.v4.1;Potri.006G136700.v4.1;Potri.006G199800.v4.1;Potri.016G066100.v4.1
GO:0044282	small molecule catabolic process	4	44	0.473503	0.818047	Potri.003G089300.v4.1;Potri.005G077600.v4.1;Potri.015G048700.v4.1;Potri.016G142900.v4.1
GO:0072527	pyrimidine-containing compound metabolic process	4	44	0.473503	0.818047	Potri.001G073100.v4.1;Potri.001G249200.v4.1;Potri.001G334900.v4.1;Potri.002G205800.v4.1
GO:0046488	phosphatidylinositol metabolic process	7	81	0.475033	0.818047	Potri.001G350700.v4.1;Potri.002G088100.v4.1;Potri.003G071300.v4.1;Potri.008G011000.v4.1;Potri.011G044900.v4.1;Potri.013G116400.v4.1;Potri.014G034100.v4.1
GO:1901564	organonitrogen compound metabolic process	120	1486	0.47674	0.818047	Potri.001G073100.v4.1;Potri.001G178800.v4.1;Potri.001G245000.v4.1;Potri.001G249200.v4.1;Potri.001G256100.v4.1;Potri.001G286400.v4.1;Potri.001G295902.v4.1;Potri.001G334900.v4.1;Potri.001G391400.v4.1;Potri.001G396600.v4.1;Potri.001G399000.v4.1;Potri.001G418600.v4.1;Potri.001G436300.v4.1;Potri.001G469701.v4.1;Potri.002G033300.v4.1;Potri.002G045700.v4.1;Potri.002G077200.v4.1;Potri.002G099500.v4.1;Pot…
GO:0006334	nucleosome assembly	3	32	0.478408	0.818047	Potri.002G043100.v4.1;Potri.005G219800.v4.1;Potri.018G066300.v4.1
GO:0009893	positive regulation of metabolic process	3	32	0.478408	0.818047	Potri.002G142800.v4.1;Potri.007G127400.v4.1;Potri.008G002400.v4.1
GO:0031497	chromatin assembly	3	32	0.478408	0.818047	Potri.002G043100.v4.1;Potri.005G219800.v4.1;Potri.018G066300.v4.1
GO:0006855	drug transmembrane transport	6	69	0.47967	0.818047	Potri.002G102100.v4.1;Potri.009G053700.v4.1;Potri.009G143400.v4.1;Potri.011G002900.v4.1;Potri.012G133500.v4.1;Potri.016G126000.v4.1
GO:0015893	drug transport	6	69	0.47967	0.818047	Potri.002G102100.v4.1;Potri.009G053700.v4.1;Potri.009G143400.v4.1;Potri.011G002900.v4.1;Potri.012G133500.v4.1;Potri.016G126000.v4.1
GO:0019184	nonribosomal peptide biosynthetic process	6	69	0.47967	0.818047	Potri.001G245000.v4.1;Potri.004G235500.v4.1;Potri.008G059100.v4.1;Potri.013G026100.v4.1;Potri.013G026800.v4.1;Potri.013G059100.v4.1
GO:0042493	response to drug	6	69	0.47967	0.818047	Potri.002G102100.v4.1;Potri.009G053700.v4.1;Potri.009G143400.v4.1;Potri.011G002900.v4.1;Potri.012G133500.v4.1;Potri.016G126000.v4.1
GO:0006631	fatty acid metabolic process	11	131	0.481246	0.818047	Potri.002G219500.v4.1;Potri.004G074000.v4.1;Potri.004G097500.v4.1;Potri.005G077600.v4.1;Potri.005G169100.v4.1;Potri.010G215700.v4.1;Potri.011G162000.v4.1;Potri.013G127300.v4.1;Potri.014G081000.v4.1;Potri.018G032200.v4.1;Potri.018G072700.v4.1
GO:0001932	regulation of protein phosphorylation	2	20	0.483972	0.818047	Potri.005G097400.v4.1;Potri.014G194900.v4.1
GO:0006505	GPI anchor metabolic process	2	20	0.483972	0.818047	Potri.001G350700.v4.1;Potri.014G034100.v4.1
GO:0009891	positive regulation of biosynthetic process	2	20	0.483972	0.818047	Potri.002G142800.v4.1;Potri.008G002400.v4.1
GO:0010557	positive regulation of macromolecule biosynthetic process	2	20	0.483972	0.818047	Potri.002G142800.v4.1;Potri.008G002400.v4.1
GO:0010628	positive regulation of gene expression	2	20	0.483972	0.818047	Potri.002G142800.v4.1;Potri.008G002400.v4.1
GO:0031328	positive regulation of cellular biosynthetic process	2	20	0.483972	0.818047	Potri.002G142800.v4.1;Potri.008G002400.v4.1
GO:0045859	regulation of protein kinase activity	2	20	0.483972	0.818047	Potri.005G097400.v4.1;Potri.014G194900.v4.1
GO:0000281	mitotic cytokinesis	1	8	0.487333	0.818047	Potri.019G128000.v4.1
GO:0000917	barrier septum assembly	1	8	0.487333	0.818047	Potri.019G128000.v4.1
GO:0006144	purine nucleobase metabolic process	1	8	0.487333	0.818047	Potri.018G026200.v4.1
GO:0009095	aromatic amino acid family biosynthetic process, prephenate pathway	1	8	0.487333	0.818047	Potri.008G074500.v4.1
GO:0019395	fatty acid oxidation	1	8	0.487333	0.818047	Potri.005G077600.v4.1
GO:0032011	ARF protein signal transduction	1	8	0.487333	0.818047	Potri.009G169800.v4.1
GO:0032012	regulation of ARF protein signal transduction	1	8	0.487333	0.818047	Potri.009G169800.v4.1
GO:0032506	cytokinetic process	1	8	0.487333	0.818047	Potri.019G128000.v4.1
GO:0034440	lipid oxidation	1	8	0.487333	0.818047	Potri.005G077600.v4.1
GO:0042181	ketone biosynthetic process	1	8	0.487333	0.818047	Potri.010G135500.v4.1
GO:0061640	cytoskeleton-dependent cytokinesis	1	8	0.487333	0.818047	Potri.019G128000.v4.1
GO:0090529	cell septum assembly	1	8	0.487333	0.818047	Potri.019G128000.v4.1
GO:1901661	quinone metabolic process	1	8	0.487333	0.818047	Potri.010G135500.v4.1
GO:1901663	quinone biosynthetic process	1	8	0.487333	0.818047	Potri.010G135500.v4.1
GO:1902410	mitotic cytokinetic process	1	8	0.487333	0.818047	Potri.019G128000.v4.1
GO:1903047	mitotic cell cycle process	4	45	0.491313	0.823548	Potri.002G223600.v4.1;Potri.009G155200.v4.1;Potri.010G013300.v4.1;Potri.019G128000.v4.1
GO:0000096	sulfur amino acid metabolic process	3	33	0.499261	0.832101	Potri.001G399000.v4.1;Potri.005G048132.v4.1;Potri.013G109500.v4.1
GO:0016054	organic acid catabolic process	3	33	0.499261	0.832101	Potri.003G089300.v4.1;Potri.005G077600.v4.1;Potri.015G048700.v4.1
GO:0034728	nucleosome organization	3	33	0.499261	0.832101	Potri.002G043100.v4.1;Potri.005G219800.v4.1;Potri.018G066300.v4.1
GO:0046395	carboxylic acid catabolic process	3	33	0.499261	0.832101	Potri.003G089300.v4.1;Potri.005G077600.v4.1;Potri.015G048700.v4.1
GO:0006950	response to stress	52	645	0.502336	0.832641	Potri.002G150700.v4.1;Potri.002G168200.v4.1;Potri.002G205900.v4.1;Potri.002G233800.v4.1;Potri.004G041600.v4.1;Potri.004G065100.v4.1;Potri.004G073600.v4.1;Potri.004G094200.v4.1;Potri.004G113700.v4.1;Potri.004G124800.v4.1;Potri.005G101900.v4.1;Potri.005G111000.v4.1;Potri.005G118700.v4.1;Potri.005G195600.v4.1;Potri.006G092700.v4.1;Potri.006G125500.v4.1;Potri.006G148700.v4.1;Potri.007G107400.v4.1;Pot…
GO:0044767	single-organism developmental process	8	96	0.507467	0.832641	Potri.005G140700.v4.1;Potri.008G045300.v4.1;Potri.009G079000.v4.1;Potri.014G099200.v4.1;Potri.016G046350.v4.1;Potri.016G056400.v4.1;Potri.017G122800.v4.1;Potri.018G091600.v4.1
GO:0000278	mitotic cell cycle	4	46	0.508868	0.832641	Potri.002G223600.v4.1;Potri.009G155200.v4.1;Potri.010G013300.v4.1;Potri.019G128000.v4.1
GO:0048523	negative regulation of cellular process	4	46	0.508868	0.832641	Potri.001G410700.v4.1;Potri.007G042300.v4.1;Potri.010G115800.v4.1;Potri.013G068200.v4.1
GO:0000070	mitotic sister chromatid segregation	2	21	0.510259	0.832641	Potri.009G155200.v4.1;Potri.010G013300.v4.1
GO:0000819	sister chromatid segregation	2	21	0.510259	0.832641	Potri.009G155200.v4.1;Potri.010G013300.v4.1
GO:0006661	phosphatidylinositol biosynthetic process	2	21	0.510259	0.832641	Potri.001G350700.v4.1;Potri.003G071300.v4.1
GO:0006900	membrane budding	2	21	0.510259	0.832641	Potri.001G157800.v4.1;Potri.018G128200.v4.1
GO:0006901	vesicle coating	2	21	0.510259	0.832641	Potri.001G157800.v4.1;Potri.018G128200.v4.1
GO:0009755	hormone-mediated signaling pathway	2	21	0.510259	0.832641	Potri.002G168200.v4.1;Potri.008G164400.v4.1
GO:0015748	organophosphate ester transport	2	21	0.510259	0.832641	Potri.003G136800.v4.1;Potri.007G092800.v4.1
GO:0032870	cellular response to hormone stimulus	2	21	0.510259	0.832641	Potri.002G168200.v4.1;Potri.008G164400.v4.1
GO:0051173	positive regulation of nitrogen compound metabolic process	2	21	0.510259	0.832641	Potri.002G142800.v4.1;Potri.008G002400.v4.1
GO:0071310	cellular response to organic substance	2	21	0.510259	0.832641	Potri.002G168200.v4.1;Potri.008G164400.v4.1
GO:0071495	cellular response to endogenous stimulus	2	21	0.510259	0.832641	Potri.002G168200.v4.1;Potri.008G164400.v4.1
GO:0007049	cell cycle	11	134	0.512132	0.834532	Potri.002G223600.v4.1;Potri.004G217500.v4.1;Potri.005G097400.v4.1;Potri.005G101900.v4.1;Potri.005G111000.v4.1;Potri.007G042300.v4.1;Potri.009G040900.v4.1;Potri.009G155200.v4.1;Potri.010G013300.v4.1;Potri.014G194900.v4.1;Potri.019G128000.v4.1
GO:0016071	mRNA metabolic process	9	109	0.512951	0.834705	Potri.001G269200.v4.1;Potri.002G070200.v4.1;Potri.002G203600.v4.1;Potri.004G177000.v4.1;Potri.006G146400.v4.1;Potri.012G140301.v4.1;Potri.013G153700.v4.1;Potri.015G009000.v4.1;Potri.018G086100.v4.1
GO:0033365	protein localization to organelle	5	59	0.516066	0.838607	Potri.001G174100.v4.1;Potri.006G077500.v4.1;Potri.012G106200.v4.1;Potri.015G106600.v4.1;Potri.018G146602.v4.1
GO:0006333	chromatin assembly or disassembly	3	34	0.519682	0.83888	Potri.002G043100.v4.1;Potri.005G219800.v4.1;Potri.018G066300.v4.1
GO:1902578	single-organism localization	114	1426	0.525346	0.83888	Potri.001G010000.v4.1;Potri.001G010300.v4.1;Potri.001G111400.v4.1;Potri.001G126200.v4.1;Potri.001G157800.v4.1;Potri.001G170400.v4.1;Potri.001G174100.v4.1;Potri.001G182000.v4.1;Potri.001G185300.v4.1;Potri.001G234800.v4.1;Potri.001G258600.v4.1;Potri.001G294100.v4.1;Potri.001G315400.v4.1;Potri.001G333902.v4.1;Potri.001G362200.v4.1;Potri.001G452400.v4.1;Potri.001G470200.v4.1;Potri.002G006200.v4.1;Pot…
GO:0006073	cellular glucan metabolic process	7	85	0.526961	0.83888	Potri.002G236200.v4.1;Potri.006G115100.v4.1;Potri.009G006600.v4.1;Potri.010G102300.v4.1;Potri.011G025800.v4.1;Potri.013G152400.v4.1;Potri.014G146100.v4.1
GO:0044042	glucan metabolic process	7	85	0.526961	0.83888	Potri.002G236200.v4.1;Potri.006G115100.v4.1;Potri.009G006600.v4.1;Potri.010G102300.v4.1;Potri.011G025800.v4.1;Potri.013G152400.v4.1;Potri.014G146100.v4.1
GO:0006091	generation of precursor metabolites and energy	17	211	0.527086	0.83888	Potri.001G170400.v4.1;Potri.002G221400.v4.1;Potri.005G239200.v4.1;Potri.005G239300.v4.1;Potri.005G258600.v4.1;Potri.006G024700.v4.1;Potri.006G037801.v4.1;Potri.006G115100.v4.1;Potri.008G002400.v4.1;Potri.008G041400.v4.1;Potri.008G084400.v4.1;Potri.008G114200.v4.1;Potri.009G084700.v4.1;Potri.009G129301.v4.1;Potri.010G221100.v4.1;Potri.014G165100.v4.1;Potri.015G062200.v4.1
GO:0006122	mitochondrial electron transport, ubiquinol to cytochrome c	1	9	0.528423	0.83888	Potri.006G024700.v4.1
GO:0006368	transcription elongation from RNA polymerase II promoter	1	9	0.528423	0.83888	Potri.012G065600.v4.1
GO:0009908	flower development	1	9	0.528423	0.83888	Potri.009G079000.v4.1
GO:0015977	carbon fixation	1	9	0.528423	0.83888	Potri.008G114200.v4.1
GO:0019064	fusion of virus membrane with host plasma membrane	1	9	0.528423	0.83888	Potri.003G063900.v4.1
GO:0030091	protein repair	1	9	0.528423	0.83888	Potri.015G087600.v4.1
GO:0039663	membrane fusion involved in viral entry into host cell	1	9	0.528423	0.83888	Potri.003G063900.v4.1
GO:0042775	mitochondrial ATP synthesis coupled electron transport	1	9	0.528423	0.83888	Potri.006G024700.v4.1
GO:0044800	multi-organism membrane fusion	1	9	0.528423	0.83888	Potri.003G063900.v4.1
GO:0044803	multi-organism membrane organization	1	9	0.528423	0.83888	Potri.003G063900.v4.1
GO:0052646	alditol phosphate metabolic process	1	9	0.528423	0.83888	Potri.008G126100.v4.1
GO:0090567	reproductive shoot system development	1	9	0.528423	0.83888	Potri.009G079000.v4.1
GO:0022607	cellular component assembly	20	249	0.529188	0.838957	Potri.001G144500.v4.1;Potri.001G157800.v4.1;Potri.001G359500.v4.1;Potri.001G396500.v4.1;Potri.002G043100.v4.1;Potri.002G192200.v4.1;Potri.003G220300.v4.1;Potri.004G016900.v4.1;Potri.005G098700.v4.1;Potri.005G219800.v4.1;Potri.007G000600.v4.1;Potri.008G106700.v4.1;Potri.009G067100.v4.1;Potri.014G117700.v4.1;Potri.018G005900.v4.1;Potri.018G025600.v4.1;Potri.018G066300.v4.1;Potri.018G123100.v4.1;Pot…
GO:0006914	autophagy	2	22	0.535651	0.845281	Potri.006G180800.v4.1;Potri.009G102900.v4.1
GO:0016050	vesicle organization	2	22	0.535651	0.845281	Potri.001G157800.v4.1;Potri.018G128200.v4.1
GO:0043549	regulation of kinase activity	2	22	0.535651	0.845281	Potri.005G097400.v4.1;Potri.014G194900.v4.1
GO:0044262	cellular carbohydrate metabolic process	12	149	0.536067	0.845281	Potri.002G236200.v4.1;Potri.003G094500.v4.1;Potri.005G078700.v4.1;Potri.006G115100.v4.1;Potri.006G136700.v4.1;Potri.006G199800.v4.1;Potri.009G006600.v4.1;Potri.010G102300.v4.1;Potri.011G025800.v4.1;Potri.013G152400.v4.1;Potri.014G146100.v4.1;Potri.016G066100.v4.1
GO:0016051	carbohydrate biosynthetic process	7	86	0.539642	0.848631	Potri.002G107700.v4.1;Potri.003G094500.v4.1;Potri.005G078700.v4.1;Potri.006G115100.v4.1;Potri.006G199800.v4.1;Potri.010G106400.v4.1;Potri.016G066100.v4.1
GO:0044264	cellular polysaccharide metabolic process	7	86	0.539642	0.848631	Potri.002G236200.v4.1;Potri.006G115100.v4.1;Potri.009G006600.v4.1;Potri.010G102300.v4.1;Potri.011G025800.v4.1;Potri.013G152400.v4.1;Potri.014G146100.v4.1
GO:0006082	organic acid metabolic process	52	655	0.549476	0.862605	Potri.001G073100.v4.1;Potri.001G391400.v4.1;Potri.001G399000.v4.1;Potri.002G045700.v4.1;Potri.002G149500.v4.1;Potri.002G168200.v4.1;Potri.002G219500.v4.1;Potri.003G089300.v4.1;Potri.003G168800.v4.1;Potri.003G201700.v4.1;Potri.004G074000.v4.1;Potri.004G078932.v4.1;Potri.004G097500.v4.1;Potri.005G014300.v4.1;Potri.005G048132.v4.1;Potri.005G077600.v4.1;Potri.005G169100.v4.1;Potri.005G172400.v4.1;Pot…
GO:0034622	cellular macromolecular complex assembly	12	151	0.55518	0.862605	Potri.001G359500.v4.1;Potri.001G396500.v4.1;Potri.002G043100.v4.1;Potri.003G220300.v4.1;Potri.005G098700.v4.1;Potri.005G219800.v4.1;Potri.008G106700.v4.1;Potri.009G067100.v4.1;Potri.018G005900.v4.1;Potri.018G066300.v4.1;Potri.018G123100.v4.1;Potri.018G128200.v4.1
GO:1901566	organonitrogen compound biosynthetic process	90	1134	0.555539	0.862605	Potri.001G073100.v4.1;Potri.001G178800.v4.1;Potri.001G245000.v4.1;Potri.001G249200.v4.1;Potri.001G256100.v4.1;Potri.001G286400.v4.1;Potri.001G295902.v4.1;Potri.001G334900.v4.1;Potri.001G391400.v4.1;Potri.001G396600.v4.1;Potri.001G399000.v4.1;Potri.001G418600.v4.1;Potri.001G436300.v4.1;Potri.001G469701.v4.1;Potri.002G033300.v4.1;Potri.002G077200.v4.1;Potri.002G099500.v4.1;Potri.002G149500.v4.1;Pot…
GO:0006633	fatty acid biosynthetic process	9	113	0.55747	0.862605	Potri.002G219500.v4.1;Potri.004G074000.v4.1;Potri.004G097500.v4.1;Potri.005G169100.v4.1;Potri.010G215700.v4.1;Potri.011G162000.v4.1;Potri.014G081000.v4.1;Potri.018G032200.v4.1;Potri.018G072700.v4.1
GO:0006066	alcohol metabolic process	3	36	0.559115	0.862605	Potri.005G078700.v4.1;Potri.005G105600.v4.1;Potri.007G044300.v4.1
GO:0043414	macromolecule methylation	4	49	0.559777	0.862605	Potri.001G331900.v4.1;Potri.001G349800.v4.1;Potri.002G257400.v4.1;Potri.018G071200.v4.1
GO:0009060	aerobic respiration	2	23	0.560121	0.862605	Potri.008G002400.v4.1;Potri.008G114200.v4.1
GO:0042325	regulation of phosphorylation	2	23	0.560121	0.862605	Potri.005G097400.v4.1;Potri.014G194900.v4.1
GO:0072593	reactive oxygen species metabolic process	2	23	0.560121	0.862605	Potri.005G172400.v4.1;Potri.011G145100.v4.1
GO:0042546	cell wall biogenesis	5	62	0.561118	0.862605	Potri.002G236200.v4.1;Potri.009G006600.v4.1;Potri.010G102300.v4.1;Potri.013G152400.v4.1;Potri.014G146100.v4.1
GO:0005977	glycogen metabolic process	1	10	0.566223	0.862605	Potri.006G115100.v4.1
GO:0005978	glycogen biosynthetic process	1	10	0.566223	0.862605	Potri.006G115100.v4.1
GO:0006112	energy reserve metabolic process	1	10	0.566223	0.862605	Potri.006G115100.v4.1
GO:0006526	arginine biosynthetic process	1	10	0.566223	0.862605	Potri.015G112400.v4.1
GO:0006546	glycine catabolic process	1	10	0.566223	0.862605	Potri.003G089300.v4.1
GO:0006672	ceramide metabolic process	1	10	0.566223	0.862605	Potri.003G178000.v4.1
GO:0007050	cell cycle arrest	1	10	0.566223	0.862605	Potri.007G042300.v4.1
GO:0009071	serine family amino acid catabolic process	1	10	0.566223	0.862605	Potri.003G089300.v4.1
GO:0009408	response to heat	1	10	0.566223	0.862605	Potri.004G124800.v4.1
GO:0042168	heme metabolic process	1	10	0.566223	0.862605	Potri.001G469701.v4.1
GO:0043085	positive regulation of catalytic activity	1	10	0.566223	0.862605	Potri.007G127400.v4.1
GO:0043101	purine-containing compound salvage	1	10	0.566223	0.862605	Potri.018G026200.v4.1
GO:0044093	positive regulation of molecular function	1	10	0.566223	0.862605	Potri.007G127400.v4.1
GO:0061025	membrane fusion	1	10	0.566223	0.862605	Potri.003G063900.v4.1
GO:0016043	cellular component organization	54	685	0.571564	0.869336	Potri.001G144500.v4.1;Potri.001G157800.v4.1;Potri.001G174100.v4.1;Potri.001G359500.v4.1;Potri.001G359700.v4.1;Potri.001G396500.v4.1;Potri.002G043100.v4.1;Potri.002G129000.v4.1;Potri.002G192200.v4.1;Potri.002G223600.v4.1;Potri.002G257400.v4.1;Potri.003G063900.v4.1;Potri.003G065500.v4.1;Potri.003G071300.v4.1;Potri.003G220300.v4.1;Potri.004G016900.v4.1;Potri.004G057100.v4.1;Potri.004G080200.v4.1;Pot…
GO:0030163	protein catabolic process	11	140	0.572127	0.869336	Potri.001G148400.v4.1;Potri.001G242200.v4.1;Potri.003G086000.v4.1;Potri.004G132900.v4.1;Potri.004G176600.v4.1;Potri.005G083800.v4.1;Potri.007G137200.v4.1;Potri.009G124900.v4.1;Potri.014G085400.v4.1;Potri.014G099200.v4.1;Potri.017G122800.v4.1
GO:1901137	carbohydrate derivative biosynthetic process	16	204	0.573122	0.869719	Potri.001G334900.v4.1;Potri.001G350700.v4.1;Potri.002G041300.v4.1;Potri.006G066700.v4.1;Potri.006G123200.v4.1;Potri.008G126100.v4.1;Potri.009G101500.v4.1;Potri.010G106400.v4.1;Potri.010G151600.v4.1;Potri.010G193400.v4.1;Potri.011G003500.v4.1;Potri.012G107500.v4.1;Potri.013G043500.v4.1;Potri.018G006000.v4.1;Potri.018G123000.v4.1;Potri.019G076200.v4.1
GO:0009064	glutamine family amino acid metabolic process	4	50	0.576099	0.873043	Potri.001G073100.v4.1;Potri.012G039000.v4.1;Potri.015G112400.v4.1;Potri.017G144421.v4.1
GO:0018193	peptidyl-amino acid modification	7	89	0.576805	0.873043	Potri.002G047200.v4.1;Potri.002G257400.v4.1;Potri.007G003400.v4.1;Potri.009G015000.v4.1;Potri.009G146400.v4.1;Potri.013G068200.v4.1;Potri.017G072800.v4.1
GO:0042364	water-soluble vitamin biosynthetic process	3	37	0.578083	0.873846	Potri.001G178800.v4.1;Potri.001G249200.v4.1;Potri.002G077200.v4.1
GO:0006563	L-serine metabolic process	2	24	0.583654	0.877666	Potri.005G048132.v4.1;Potri.013G109500.v4.1
GO:0009405	pathogenesis	2	24	0.583654	0.877666	Potri.001G268000.v4.1;Potri.003G136800.v4.1
GO:0048878	chemical homeostasis	2	24	0.583654	0.877666	Potri.014G134900.v4.1;Potri.016G000200.v4.1
GO:0006813	potassium ion transport	5	64	0.589944	0.877666	Potri.001G315400.v4.1;Potri.003G023900.v4.1;Potri.011G079100.v4.1;Potri.014G080800.v4.1;Potri.018G035500.v4.1
GO:0009110	vitamin biosynthetic process	3	38	0.596528	0.877666	Potri.001G178800.v4.1;Potri.001G249200.v4.1;Potri.002G077200.v4.1
GO:0044270	cellular nitrogen compound catabolic process	3	38	0.596528	0.877666	Potri.006G078000.v4.1;Potri.006G216500.v4.1;Potri.009G041200.v4.1
GO:0007165	signal transduction	45	577	0.598961	0.877666	Potri.001G027000.v4.1;Potri.001G057400.v4.1;Potri.001G420700.v4.1;Potri.002G168200.v4.1;Potri.002G177100.v4.1;Potri.003G087700.v4.1;Potri.003G171000.v4.1;Potri.003G181900.v4.1;Potri.004G153700.v4.1;Potri.005G073000.v4.1;Potri.005G110700.v4.1;Potri.005G111700.v4.1;Potri.005G131200.v4.1;Potri.005G142100.v4.1;Potri.005G157400.v4.1;Potri.005G179600.v4.1;Potri.005G198800.v4.1;Potri.006G041100.v4.1;Pot…
GO:0023052	signaling	45	577	0.598961	0.877666	Potri.001G027000.v4.1;Potri.001G057400.v4.1;Potri.001G420700.v4.1;Potri.002G168200.v4.1;Potri.002G177100.v4.1;Potri.003G087700.v4.1;Potri.003G171000.v4.1;Potri.003G181900.v4.1;Potri.004G153700.v4.1;Potri.005G073000.v4.1;Potri.005G110700.v4.1;Potri.005G111700.v4.1;Potri.005G131200.v4.1;Potri.005G142100.v4.1;Potri.005G157400.v4.1;Potri.005G179600.v4.1;Potri.005G198800.v4.1;Potri.006G041100.v4.1;Pot…
GO:0044700	single organism signaling	45	577	0.598961	0.877666	Potri.001G027000.v4.1;Potri.001G057400.v4.1;Potri.001G420700.v4.1;Potri.002G168200.v4.1;Potri.002G177100.v4.1;Potri.003G087700.v4.1;Potri.003G171000.v4.1;Potri.003G181900.v4.1;Potri.004G153700.v4.1;Potri.005G073000.v4.1;Potri.005G110700.v4.1;Potri.005G111700.v4.1;Potri.005G131200.v4.1;Potri.005G142100.v4.1;Potri.005G157400.v4.1;Potri.005G179600.v4.1;Potri.005G198800.v4.1;Potri.006G041100.v4.1;Pot…
GO:0009733	response to auxin	7	91	0.600762	0.877666	Potri.002G176400.v4.1;Potri.003G071000.v4.1;Potri.005G237000.v4.1;Potri.011G143400.v4.1;Potri.012G023400.v4.1;Potri.014G103300.v4.1;Potri.019G002201.v4.1
GO:0015711	organic anion transport	7	91	0.600762	0.877666	Potri.001G333902.v4.1;Potri.001G470200.v4.1;Potri.008G118600.v4.1;Potri.008G125100.v4.1;Potri.010G181800.v4.1;Potri.013G065000.v4.1;Potri.017G083700.v4.1
GO:0003006	developmental process involved in reproduction	1	11	0.600995	0.877666	Potri.009G079000.v4.1
GO:0007265	Ras protein signal transduction	1	11	0.600995	0.877666	Potri.009G169800.v4.1
GO:0009791	post-embryonic development	1	11	0.600995	0.877666	Potri.009G079000.v4.1
GO:0030260	entry into host cell	1	11	0.600995	0.877666	Potri.003G063900.v4.1
GO:0044409	entry into host	1	11	0.600995	0.877666	Potri.003G063900.v4.1
GO:0046578	regulation of Ras protein signal transduction	1	11	0.600995	0.877666	Potri.009G169800.v4.1
GO:0046718	viral entry into host cell	1	11	0.600995	0.877666	Potri.003G063900.v4.1
GO:0048608	reproductive structure development	1	11	0.600995	0.877666	Potri.009G079000.v4.1
GO:0051056	regulation of small GTPase mediated signal transduction	1	11	0.600995	0.877666	Potri.009G169800.v4.1
GO:0051701	interaction with host	1	11	0.600995	0.877666	Potri.003G063900.v4.1
GO:0051806	entry into cell of other organism involved in symbiotic interaction	1	11	0.600995	0.877666	Potri.003G063900.v4.1
GO:0051828	entry into other organism involved in symbiotic interaction	1	11	0.600995	0.877666	Potri.003G063900.v4.1
GO:0052126	movement in host environment	1	11	0.600995	0.877666	Potri.003G063900.v4.1
GO:0052192	movement in environment of other organism involved in symbiotic interaction	1	11	0.600995	0.877666	Potri.003G063900.v4.1
GO:0061458	reproductive system development	1	11	0.600995	0.877666	Potri.009G079000.v4.1
GO:1902531	regulation of intracellular signal transduction	1	11	0.600995	0.877666	Potri.009G169800.v4.1
GO:0019752	carboxylic acid metabolic process	50	641	0.601614	0.877666	Potri.001G073100.v4.1;Potri.001G391400.v4.1;Potri.001G399000.v4.1;Potri.002G045700.v4.1;Potri.002G149500.v4.1;Potri.002G168200.v4.1;Potri.002G219500.v4.1;Potri.003G089300.v4.1;Potri.003G168800.v4.1;Potri.003G201700.v4.1;Potri.004G074000.v4.1;Potri.004G078932.v4.1;Potri.004G097500.v4.1;Potri.005G014300.v4.1;Potri.005G048132.v4.1;Potri.005G077600.v4.1;Potri.005G169100.v4.1;Potri.006G107100.v4.1;Pot…
GO:0043436	oxoacid metabolic process	51	654	0.603054	0.877805	Potri.001G073100.v4.1;Potri.001G391400.v4.1;Potri.001G399000.v4.1;Potri.002G045700.v4.1;Potri.002G149500.v4.1;Potri.002G168200.v4.1;Potri.002G219500.v4.1;Potri.003G089300.v4.1;Potri.003G168800.v4.1;Potri.003G201700.v4.1;Potri.004G074000.v4.1;Potri.004G078932.v4.1;Potri.004G097500.v4.1;Potri.005G014300.v4.1;Potri.005G048132.v4.1;Potri.005G077600.v4.1;Potri.005G169100.v4.1;Potri.005G172400.v4.1;Pot…
GO:0009237	siderophore metabolic process	5	65	0.60396	0.877805	Potri.001G245000.v4.1;Potri.004G235500.v4.1;Potri.008G059100.v4.1;Potri.013G026100.v4.1;Potri.013G059100.v4.1
GO:0019290	siderophore biosynthetic process	5	65	0.60396	0.877805	Potri.001G245000.v4.1;Potri.004G235500.v4.1;Potri.008G059100.v4.1;Potri.013G026100.v4.1;Potri.013G059100.v4.1
GO:0009057	macromolecule catabolic process	16	208	0.605052	0.877853	Potri.001G148400.v4.1;Potri.001G242200.v4.1;Potri.003G086000.v4.1;Potri.003G106500.v4.1;Potri.004G132900.v4.1;Potri.004G176600.v4.1;Potri.004G182000.v4.1;Potri.005G083800.v4.1;Potri.006G078000.v4.1;Potri.007G137200.v4.1;Potri.008G174100.v4.1;Potri.009G041200.v4.1;Potri.009G124900.v4.1;Potri.014G085400.v4.1;Potri.014G099200.v4.1;Potri.017G122800.v4.1
GO:0022904	respiratory electron transport chain	2	25	0.606244	0.877853	Potri.006G024700.v4.1;Potri.008G002400.v4.1
GO:0098813	nuclear chromosome segregation	2	25	0.606244	0.877853	Potri.009G155200.v4.1;Potri.010G013300.v4.1
GO:1901615	organic hydroxy compound metabolic process	4	52	0.607684	0.878851	Potri.005G078700.v4.1;Potri.005G105600.v4.1;Potri.007G044300.v4.1;Potri.009G079000.v4.1
GO:0022402	cell cycle process	7	92	0.612473	0.884684	Potri.002G223600.v4.1;Potri.005G101900.v4.1;Potri.007G042300.v4.1;Potri.009G040900.v4.1;Potri.009G155200.v4.1;Potri.010G013300.v4.1;Potri.019G128000.v4.1
GO:0046700	heterocycle catabolic process	3	39	0.614439	0.886429	Potri.006G078000.v4.1;Potri.006G216500.v4.1;Potri.009G041200.v4.1
GO:0030001	metal ion transport	22	288	0.62475	0.900195	Potri.001G258600.v4.1;Potri.001G315400.v4.1;Potri.001G452400.v4.1;Potri.002G163400.v4.1;Potri.003G023900.v4.1;Potri.003G132200.v4.1;Potri.005G036300.v4.1;Potri.006G046500.v4.1;Potri.006G076900.v4.1;Potri.006G111200.v4.1;Potri.006G124800.v4.1;Potri.006G213900.v4.1;Potri.009G007600.v4.1;Potri.011G079100.v4.1;Potri.014G014700.v4.1;Potri.014G080800.v4.1;Potri.014G134900.v4.1;Potri.016G000200.v4.1;Pot…
GO:0019220	regulation of phosphate metabolic process	2	26	0.62789	0.90096	Potri.005G097400.v4.1;Potri.014G194900.v4.1
GO:0051174	regulation of phosphorus metabolic process	2	26	0.62789	0.90096	Potri.005G097400.v4.1;Potri.014G194900.v4.1
GO:1901606	alpha-amino acid catabolic process	2	26	0.62789	0.90096	Potri.003G089300.v4.1;Potri.015G048700.v4.1
GO:0009069	serine family amino acid metabolic process	3	40	0.631805	0.90096	Potri.003G089300.v4.1;Potri.005G048132.v4.1;Potri.013G109500.v4.1
GO:0000105	histidine biosynthetic process	1	12	0.632982	0.90096	Potri.001G391400.v4.1
GO:0006012	galactose metabolic process	1	12	0.632982	0.90096	Potri.003G140900.v4.1
GO:0006547	histidine metabolic process	1	12	0.632982	0.90096	Potri.001G391400.v4.1
GO:0015936	coenzyme A metabolic process	1	12	0.632982	0.90096	Potri.009G169900.v4.1
GO:0051052	regulation of DNA metabolic process	1	12	0.632982	0.90096	Potri.009G040900.v4.1
GO:0052803	imidazole-containing compound metabolic process	1	12	0.632982	0.90096	Potri.001G391400.v4.1
GO:0032259	methylation	4	54	0.637785	0.906693	Potri.001G331900.v4.1;Potri.001G349800.v4.1;Potri.002G257400.v4.1;Potri.018G071200.v4.1
GO:0072521	purine-containing compound metabolic process	15	200	0.643666	0.913943	Potri.006G024700.v4.1;Potri.006G053400.v4.1;Potri.006G123200.v4.1;Potri.008G084400.v4.1;Potri.008G200600.v4.1;Potri.009G084700.v4.1;Potri.009G169900.v4.1;Potri.010G193400.v4.1;Potri.011G003500.v4.1;Potri.012G107500.v4.1;Potri.013G043500.v4.1;Potri.013G089000.v4.1;Potri.014G126700.v4.1;Potri.018G006000.v4.1;Potri.018G026200.v4.1
GO:0006511	ubiquitin-dependent protein catabolic process	7	95	0.646464	0.914586	Potri.001G242200.v4.1;Potri.004G132900.v4.1;Potri.005G083800.v4.1;Potri.009G124900.v4.1;Potri.014G085400.v4.1;Potri.014G099200.v4.1;Potri.017G122800.v4.1
GO:0019941	modification-dependent protein catabolic process	7	95	0.646464	0.914586	Potri.001G242200.v4.1;Potri.004G132900.v4.1;Potri.005G083800.v4.1;Potri.009G124900.v4.1;Potri.014G085400.v4.1;Potri.014G099200.v4.1;Potri.017G122800.v4.1
GO:0043632	modification-dependent macromolecule catabolic process	7	95	0.646464	0.914586	Potri.001G242200.v4.1;Potri.004G132900.v4.1;Potri.005G083800.v4.1;Potri.009G124900.v4.1;Potri.014G085400.v4.1;Potri.014G099200.v4.1;Potri.017G122800.v4.1
GO:0006221	pyrimidine nucleotide biosynthetic process	2	27	0.648598	0.915392	Potri.001G073100.v4.1;Potri.001G334900.v4.1
GO:0009063	cellular amino acid catabolic process	2	27	0.648598	0.915392	Potri.003G089300.v4.1;Potri.015G048700.v4.1
GO:0051258	protein polymerization	4	55	0.652259	0.91945	Potri.001G359500.v4.1;Potri.003G220300.v4.1;Potri.009G067100.v4.1;Potri.018G123100.v4.1
GO:0006417	regulation of translation	1	13	0.662408	0.925946	Potri.018G058200.v4.1
GO:0006525	arginine metabolic process	1	13	0.662408	0.925946	Potri.015G112400.v4.1
GO:0006817	phosphate ion transport	1	13	0.662408	0.925946	Potri.005G223600.v4.1
GO:0009086	methionine biosynthetic process	1	13	0.662408	0.925946	Potri.001G399000.v4.1
GO:0034248	regulation of cellular amide metabolic process	1	13	0.662408	0.925946	Potri.018G058200.v4.1
GO:0042439	ethanolamine-containing compound metabolic process	1	13	0.662408	0.925946	Potri.005G105600.v4.1
GO:0046470	phosphatidylcholine metabolic process	1	13	0.662408	0.925946	Potri.005G105600.v4.1
GO:0050790	regulation of catalytic activity	3	42	0.664883	0.927645	Potri.005G097400.v4.1;Potri.007G127400.v4.1;Potri.014G194900.v4.1
GO:0007154	cell communication	57	745	0.665275	0.927645	Potri.001G027000.v4.1;Potri.001G057400.v4.1;Potri.001G220800.v4.1;Potri.001G411300.v4.1;Potri.001G418100.v4.1;Potri.001G420700.v4.1;Potri.002G168200.v4.1;Potri.002G177100.v4.1;Potri.003G087700.v4.1;Potri.003G171000.v4.1;Potri.003G181900.v4.1;Potri.004G028701.v4.1;Potri.004G153700.v4.1;Potri.005G073000.v4.1;Potri.005G110700.v4.1;Potri.005G111700.v4.1;Potri.005G131200.v4.1;Potri.005G142100.v4.1;Pot…
GO:0015980	energy derivation by oxidation of organic compounds	4	56	0.666341	0.927645	Potri.006G024700.v4.1;Potri.006G115100.v4.1;Potri.008G002400.v4.1;Potri.008G114200.v4.1
GO:0006220	pyrimidine nucleotide metabolic process	2	28	0.66838	0.927645	Potri.001G073100.v4.1;Potri.001G334900.v4.1
GO:0006739	NADP metabolic process	2	28	0.66838	0.927645	Potri.001G256100.v4.1;Potri.003G135600.v4.1
GO:0042026	protein refolding	2	28	0.66838	0.927645	Potri.010G135100.v4.1;Potri.T046300.v4.1
GO:0051704	multi-organism process	15	205	0.681129	0.940194	Potri.001G268000.v4.1;Potri.001G411300.v4.1;Potri.001G418100.v4.1;Potri.002G168200.v4.1;Potri.003G063900.v4.1;Potri.003G136800.v4.1;Potri.003G191600.v4.1;Potri.004G028701.v4.1;Potri.007G138800.v4.1;Potri.010G025800.v4.1;Potri.011G036400.v4.1;Potri.011G125050.v4.1;Potri.013G041600.v4.1;Potri.013G059900.v4.1;Potri.013G060000.v4.1
GO:0009108	coenzyme biosynthetic process	6	85	0.685156	0.940194	Potri.001G256100.v4.1;Potri.002G205800.v4.1;Potri.006G123200.v4.1;Potri.009G024100.v4.1;Potri.010G135500.v4.1;Potri.010G221500.v4.1
GO:0022900	electron transport chain	6	85	0.685156	0.940194	Potri.001G170400.v4.1;Potri.006G024700.v4.1;Potri.006G037801.v4.1;Potri.008G002400.v4.1;Potri.008G041400.v4.1;Potri.009G129301.v4.1
GO:1902589	single-organism organelle organization	17	232	0.685553	0.940194	Potri.001G157800.v4.1;Potri.001G174100.v4.1;Potri.002G129000.v4.1;Potri.002G223600.v4.1;Potri.002G257400.v4.1;Potri.004G057100.v4.1;Potri.004G209800.v4.1;Potri.005G101900.v4.1;Potri.007G003400.v4.1;Potri.009G067100.v4.1;Potri.009G155200.v4.1;Potri.010G013300.v4.1;Potri.012G065600.v4.1;Potri.013G068200.v4.1;Potri.014G069700.v4.1;Potri.018G025600.v4.1;Potri.018G123100.v4.1
GO:0007059	chromosome segregation	2	29	0.687251	0.940194	Potri.009G155200.v4.1;Potri.010G013300.v4.1
GO:0009070	serine family amino acid biosynthetic process	2	29	0.687251	0.940194	Potri.005G048132.v4.1;Potri.013G109500.v4.1
GO:0043412	macromolecule modification	181	2327	0.687579	0.940194	Potri.001G010700.v4.1;Potri.001G029600.v4.1;Potri.001G085500.v4.1;Potri.001G094500.v4.1;Potri.001G154700.v4.1;Potri.001G218100.v4.1;Potri.001G274900.v4.1;Potri.001G280700.v4.1;Potri.001G306000.v4.1;Potri.001G308600.v4.1;Potri.001G331900.v4.1;Potri.001G349800.v4.1;Potri.001G350700.v4.1;Potri.001G380800.v4.1;Potri.001G411300.v4.1;Potri.001G418100.v4.1;Potri.001G438400.v4.1;Potri.001G441400.v4.1;Pot…
GO:0043623	cellular protein complex assembly	7	99	0.688944	0.940194	Potri.001G359500.v4.1;Potri.001G396500.v4.1;Potri.003G220300.v4.1;Potri.008G106700.v4.1;Potri.009G067100.v4.1;Potri.018G123100.v4.1;Potri.018G128200.v4.1
GO:0006119	oxidative phosphorylation	1	14	0.689476	0.940194	Potri.006G024700.v4.1
GO:0006487	protein N-linked glycosylation	1	14	0.689476	0.940194	Potri.006G066700.v4.1
GO:0006544	glycine metabolic process	1	14	0.689476	0.940194	Potri.003G089300.v4.1
GO:0019058	viral life cycle	1	14	0.689476	0.940194	Potri.003G063900.v4.1
GO:0034314	Arp2/3 complex-mediated actin nucleation	1	14	0.689476	0.940194	Potri.018G123100.v4.1
GO:0042773	ATP synthesis coupled electron transport	1	14	0.689476	0.940194	Potri.006G024700.v4.1
GO:0048367	shoot system development	1	14	0.689476	0.940194	Potri.009G079000.v4.1
GO:0009127	purine nucleoside monophosphate biosynthetic process	5	72	0.693932	0.942151	Potri.010G193400.v4.1;Potri.011G003500.v4.1;Potri.012G107500.v4.1;Potri.013G043500.v4.1;Potri.018G006000.v4.1
GO:0009168	purine ribonucleoside monophosphate biosynthetic process	5	72	0.693932	0.942151	Potri.010G193400.v4.1;Potri.011G003500.v4.1;Potri.012G107500.v4.1;Potri.013G043500.v4.1;Potri.018G006000.v4.1
GO:0000413	protein peptidyl-prolyl isomerization	3	44	0.695742	0.942151	Potri.002G047200.v4.1;Potri.009G146400.v4.1;Potri.017G072800.v4.1
GO:0018208	peptidyl-proline modification	3	44	0.695742	0.942151	Potri.002G047200.v4.1;Potri.009G146400.v4.1;Potri.017G072800.v4.1
GO:0065009	regulation of molecular function	3	44	0.695742	0.942151	Potri.005G097400.v4.1;Potri.007G127400.v4.1;Potri.014G194900.v4.1
GO:1901136	carbohydrate derivative catabolic process	3	44	0.695742	0.942151	Potri.003G178000.v4.1;Potri.004G182000.v4.1;Potri.006G216500.v4.1
GO:0010604	positive regulation of macromolecule metabolic process	2	30	0.70523	0.952147	Potri.002G142800.v4.1;Potri.008G002400.v4.1
GO:0072350	tricarboxylic acid metabolic process	2	30	0.70523	0.952147	Potri.005G014300.v4.1;Potri.008G114200.v4.1
GO:0034637	cellular carbohydrate biosynthetic process	5	73	0.705565	0.952147	Potri.003G094500.v4.1;Potri.005G078700.v4.1;Potri.006G115100.v4.1;Potri.006G199800.v4.1;Potri.016G066100.v4.1
GO:0006694	steroid biosynthetic process	3	45	0.710344	0.952288	Potri.001G320000.v4.1;Potri.003G114600.v4.1;Potri.003G140900.v4.1
GO:0032268	regulation of cellular protein metabolic process	3	45	0.710344	0.952288	Potri.005G097400.v4.1;Potri.014G194900.v4.1;Potri.018G058200.v4.1
GO:0006555	methionine metabolic process	1	15	0.714375	0.952288	Potri.001G399000.v4.1
GO:0007031	peroxisome organization	1	15	0.714375	0.952288	Potri.001G174100.v4.1
GO:0009396	folic acid-containing compound biosynthetic process	1	15	0.714375	0.952288	Potri.010G221500.v4.1
GO:0009772	photosynthetic electron transport in photosystem II	1	15	0.714375	0.952288	Potri.008G041400.v4.1
GO:0010608	posttranscriptional regulation of gene expression	1	15	0.714375	0.952288	Potri.018G058200.v4.1
GO:0019359	nicotinamide nucleotide biosynthetic process	1	15	0.714375	0.952288	Potri.001G256100.v4.1
GO:0019363	pyridine nucleotide biosynthetic process	1	15	0.714375	0.952288	Potri.001G256100.v4.1
GO:0019674	NAD metabolic process	1	15	0.714375	0.952288	Potri.001G256100.v4.1
GO:0006163	purine nucleotide metabolic process	13	183	0.714623	0.952288	Potri.006G024700.v4.1;Potri.006G053400.v4.1;Potri.008G084400.v4.1;Potri.008G200600.v4.1;Potri.009G084700.v4.1;Potri.009G169900.v4.1;Potri.010G193400.v4.1;Potri.011G003500.v4.1;Potri.012G107500.v4.1;Potri.013G043500.v4.1;Potri.013G089000.v4.1;Potri.014G126700.v4.1;Potri.018G006000.v4.1
GO:0006928	movement of cell or subcellular component	6	88	0.717129	0.954541	Potri.001G416300.v4.1;Potri.007G010700.v4.1;Potri.008G211100.v4.1;Potri.008G221400.v4.1;Potri.014G024700.v4.1;Potri.014G149000.v4.1
GO:0031325	positive regulation of cellular metabolic process	2	31	0.722339	0.958204	Potri.002G142800.v4.1;Potri.008G002400.v4.1
GO:0031399	regulation of protein modification process	2	31	0.722339	0.958204	Potri.005G097400.v4.1;Potri.014G194900.v4.1
GO:0051338	regulation of transferase activity	2	31	0.722339	0.958204	Potri.005G097400.v4.1;Potri.014G194900.v4.1
GO:0045333	cellular respiration	3	46	0.724401	0.959851	Potri.006G024700.v4.1;Potri.008G002400.v4.1;Potri.008G114200.v4.1
GO:0043043	peptide biosynthetic process	52	697	0.728863	0.962178	Potri.001G245000.v4.1;Potri.001G295902.v4.1;Potri.001G396600.v4.1;Potri.001G418600.v4.1;Potri.001G436300.v4.1;Potri.002G033300.v4.1;Potri.002G099500.v4.1;Potri.002G190000.v4.1;Potri.002G257500.v4.1;Potri.003G071200.v4.1;Potri.004G029400.v4.1;Potri.004G078932.v4.1;Potri.004G235500.v4.1;Potri.005G024400.v4.1;Potri.005G104800.v4.1;Potri.005G170700.v4.1;Potri.005G172600.v4.1;Potri.005G178000.v4.1;Pot…
GO:0044265	cellular macromolecule catabolic process	9	131	0.731687	0.962178	Potri.001G242200.v4.1;Potri.004G132900.v4.1;Potri.005G083800.v4.1;Potri.006G078000.v4.1;Potri.009G041200.v4.1;Potri.009G124900.v4.1;Potri.014G085400.v4.1;Potri.014G099200.v4.1;Potri.017G122800.v4.1
GO:0032787	monocarboxylic acid metabolic process	16	226	0.733452	0.962178	Potri.002G168200.v4.1;Potri.002G219500.v4.1;Potri.004G074000.v4.1;Potri.004G097500.v4.1;Potri.005G014300.v4.1;Potri.005G077600.v4.1;Potri.005G169100.v4.1;Potri.007G044300.v4.1;Potri.008G084400.v4.1;Potri.009G084700.v4.1;Potri.010G215700.v4.1;Potri.011G162000.v4.1;Potri.013G127300.v4.1;Potri.014G081000.v4.1;Potri.018G032200.v4.1;Potri.018G072700.v4.1
GO:0009117	nucleotide metabolic process	18	253	0.734998	0.962178	Potri.001G073100.v4.1;Potri.001G256100.v4.1;Potri.001G334900.v4.1;Potri.003G135600.v4.1;Potri.006G024700.v4.1;Potri.006G053400.v4.1;Potri.006G216500.v4.1;Potri.008G084400.v4.1;Potri.008G200600.v4.1;Potri.009G084700.v4.1;Potri.009G169900.v4.1;Potri.010G193400.v4.1;Potri.011G003500.v4.1;Potri.012G107500.v4.1;Potri.013G043500.v4.1;Potri.013G089000.v4.1;Potri.014G126700.v4.1;Potri.018G006000.v4.1
GO:0044763	single-organism cellular process	313	4015	0.735248	0.962178	Potri.001G010000.v4.1;Potri.001G010300.v4.1;Potri.001G027000.v4.1;Potri.001G057400.v4.1;Potri.001G073100.v4.1;Potri.001G111400.v4.1;Potri.001G136600.v4.1;Potri.001G157800.v4.1;Potri.001G170400.v4.1;Potri.001G174100.v4.1;Potri.001G178800.v4.1;Potri.001G182000.v4.1;Potri.001G183500.v4.1;Potri.001G185300.v4.1;Potri.001G220800.v4.1;Potri.001G234800.v4.1;Potri.001G240666.v4.1;Potri.001G245000.v4.1;Pot…
GO:0065003	macromolecular complex assembly	13	186	0.735902	0.962178	Potri.001G157800.v4.1;Potri.001G359500.v4.1;Potri.001G396500.v4.1;Potri.002G043100.v4.1;Potri.003G220300.v4.1;Potri.005G098700.v4.1;Potri.005G219800.v4.1;Potri.008G106700.v4.1;Potri.009G067100.v4.1;Potri.018G005900.v4.1;Potri.018G066300.v4.1;Potri.018G123100.v4.1;Potri.018G128200.v4.1
GO:0006506	GPI anchor biosynthetic process	1	16	0.73728	0.962178	Potri.001G350700.v4.1
GO:0006771	riboflavin metabolic process	1	16	0.73728	0.962178	Potri.002G077200.v4.1
GO:0009231	riboflavin biosynthetic process	1	16	0.73728	0.962178	Potri.002G077200.v4.1
GO:0042180	cellular ketone metabolic process	1	16	0.73728	0.962178	Potri.010G135500.v4.1
GO:0042726	flavin-containing compound metabolic process	1	16	0.73728	0.962178	Potri.002G077200.v4.1
GO:0042727	flavin-containing compound biosynthetic process	1	16	0.73728	0.962178	Potri.002G077200.v4.1
GO:0009156	ribonucleoside monophosphate biosynthetic process	5	76	0.73859	0.962178	Potri.010G193400.v4.1;Potri.011G003500.v4.1;Potri.012G107500.v4.1;Potri.013G043500.v4.1;Potri.018G006000.v4.1
GO:0072522	purine-containing compound biosynthetic process	7	105	0.746213	0.962178	Potri.006G123200.v4.1;Potri.010G193400.v4.1;Potri.011G003500.v4.1;Potri.012G107500.v4.1;Potri.013G043500.v4.1;Potri.018G006000.v4.1;Potri.018G026200.v4.1
GO:0006518	peptide metabolic process	53	715	0.747282	0.962178	Potri.001G245000.v4.1;Potri.001G295902.v4.1;Potri.001G396600.v4.1;Potri.001G418600.v4.1;Potri.001G436300.v4.1;Potri.002G033300.v4.1;Potri.002G099500.v4.1;Potri.002G190000.v4.1;Potri.002G257500.v4.1;Potri.003G071200.v4.1;Potri.004G029400.v4.1;Potri.004G078932.v4.1;Potri.004G235500.v4.1;Potri.005G024400.v4.1;Potri.005G104800.v4.1;Potri.005G170700.v4.1;Potri.005G172600.v4.1;Potri.005G178000.v4.1;Pot…
GO:0006464	cellular protein modification process	174	2265	0.748028	0.962178	Potri.001G010700.v4.1;Potri.001G029600.v4.1;Potri.001G085500.v4.1;Potri.001G094500.v4.1;Potri.001G154700.v4.1;Potri.001G218100.v4.1;Potri.001G274900.v4.1;Potri.001G280700.v4.1;Potri.001G306000.v4.1;Potri.001G308600.v4.1;Potri.001G350700.v4.1;Potri.001G380800.v4.1;Potri.001G411300.v4.1;Potri.001G418100.v4.1;Potri.001G438400.v4.1;Potri.001G441400.v4.1;Potri.002G000100.v4.1;Potri.002G041300.v4.1;Pot…
GO:0036211	protein modification process	174	2265	0.748028	0.962178	Potri.001G010700.v4.1;Potri.001G029600.v4.1;Potri.001G085500.v4.1;Potri.001G094500.v4.1;Potri.001G154700.v4.1;Potri.001G218100.v4.1;Potri.001G274900.v4.1;Potri.001G280700.v4.1;Potri.001G306000.v4.1;Potri.001G308600.v4.1;Potri.001G350700.v4.1;Potri.001G380800.v4.1;Potri.001G411300.v4.1;Potri.001G418100.v4.1;Potri.001G438400.v4.1;Potri.001G441400.v4.1;Potri.002G000100.v4.1;Potri.002G041300.v4.1;Pot…
GO:0006753	nucleoside phosphate metabolic process	18	256	0.752566	0.962178	Potri.001G073100.v4.1;Potri.001G256100.v4.1;Potri.001G334900.v4.1;Potri.003G135600.v4.1;Potri.006G024700.v4.1;Potri.006G053400.v4.1;Potri.006G216500.v4.1;Potri.008G084400.v4.1;Potri.008G200600.v4.1;Potri.009G084700.v4.1;Potri.009G169900.v4.1;Potri.010G193400.v4.1;Potri.011G003500.v4.1;Potri.012G107500.v4.1;Potri.013G043500.v4.1;Potri.013G089000.v4.1;Potri.014G126700.v4.1;Potri.018G006000.v4.1
GO:0006302	double-strand break repair	2	33	0.754042	0.962178	Potri.011G141200.v4.1;Potri.014G069700.v4.1
GO:0006479	protein methylation	2	33	0.754042	0.962178	Potri.002G257400.v4.1;Potri.018G071200.v4.1
GO:0008213	protein alkylation	2	33	0.754042	0.962178	Potri.002G257400.v4.1;Potri.018G071200.v4.1
GO:0006412	translation	46	626	0.755005	0.962178	Potri.001G295902.v4.1;Potri.001G396600.v4.1;Potri.001G418600.v4.1;Potri.001G436300.v4.1;Potri.002G033300.v4.1;Potri.002G099500.v4.1;Potri.002G190000.v4.1;Potri.002G257500.v4.1;Potri.003G071200.v4.1;Potri.004G029400.v4.1;Potri.004G078932.v4.1;Potri.005G024400.v4.1;Potri.005G104800.v4.1;Potri.005G170700.v4.1;Potri.005G172600.v4.1;Potri.005G178000.v4.1;Potri.005G196600.v4.1;Potri.005G206300.v4.1;Pot…
GO:0000075	cell cycle checkpoint	1	17	0.758349	0.962178	Potri.009G040900.v4.1
GO:0006415	translational termination	1	17	0.758349	0.962178	Potri.008G075800.v4.1
GO:0006568	tryptophan metabolic process	1	17	0.758349	0.962178	Potri.002G045700.v4.1
GO:0006586	indolalkylamine metabolic process	1	17	0.758349	0.962178	Potri.002G045700.v4.1
GO:0006613	cotranslational protein targeting to membrane	1	17	0.758349	0.962178	Potri.012G106200.v4.1
GO:0006614	SRP-dependent cotranslational protein targeting to membrane	1	17	0.758349	0.962178	Potri.012G106200.v4.1
GO:0010638	positive regulation of organelle organization	1	17	0.758349	0.962178	Potri.018G123100.v4.1
GO:0016571	histone methylation	1	17	0.758349	0.962178	Potri.002G257400.v4.1
GO:0019751	polyol metabolic process	1	17	0.758349	0.962178	Potri.005G078700.v4.1
GO:0030838	positive regulation of actin filament polymerization	1	17	0.758349	0.962178	Potri.018G123100.v4.1
GO:0031334	positive regulation of protein complex assembly	1	17	0.758349	0.962178	Potri.018G123100.v4.1
GO:0032273	positive regulation of protein polymerization	1	17	0.758349	0.962178	Potri.018G123100.v4.1
GO:0034968	histone lysine methylation	1	17	0.758349	0.962178	Potri.002G257400.v4.1
GO:0042430	indole-containing compound metabolic process	1	17	0.758349	0.962178	Potri.002G045700.v4.1
GO:0044089	positive regulation of cellular component biogenesis	1	17	0.758349	0.962178	Potri.018G123100.v4.1
GO:0045010	actin nucleation	1	17	0.758349	0.962178	Potri.018G123100.v4.1
GO:0051495	positive regulation of cytoskeleton organization	1	17	0.758349	0.962178	Potri.018G123100.v4.1
GO:0009124	nucleoside monophosphate biosynthetic process	5	78	0.759051	0.962178	Potri.010G193400.v4.1;Potri.011G003500.v4.1;Potri.012G107500.v4.1;Potri.013G043500.v4.1;Potri.018G006000.v4.1
GO:0006811	ion transport	46	628	0.762402	0.963924	Potri.001G010000.v4.1;Potri.001G010300.v4.1;Potri.001G258600.v4.1;Potri.001G315400.v4.1;Potri.001G333902.v4.1;Potri.001G452400.v4.1;Potri.001G470200.v4.1;Potri.002G163400.v4.1;Potri.002G180100.v4.1;Potri.002G209023.v4.1;Potri.003G023900.v4.1;Potri.003G132200.v4.1;Potri.004G228300.v4.1;Potri.005G036300.v4.1;Potri.005G167300.v4.1;Potri.005G223600.v4.1;Potri.006G046500.v4.1;Potri.006G064000.v4.1;Pot…
GO:0006576	cellular biogenic amine metabolic process	3	49	0.76337	0.963924	Potri.002G045700.v4.1;Potri.005G014300.v4.1;Potri.005G105600.v4.1
GO:0044106	cellular amine metabolic process	3	49	0.76337	0.963924	Potri.002G045700.v4.1;Potri.005G014300.v4.1;Potri.005G105600.v4.1
GO:0006486	protein glycosylation	4	64	0.764736	0.963924	Potri.002G041300.v4.1;Potri.006G066700.v4.1;Potri.009G101500.v4.1;Potri.010G151600.v4.1
GO:0043413	macromolecule glycosylation	4	64	0.764736	0.963924	Potri.002G041300.v4.1;Potri.006G066700.v4.1;Potri.009G101500.v4.1;Potri.010G151600.v4.1
GO:0044723	single-organism carbohydrate metabolic process	21	299	0.767447	0.963924	Potri.002G041300.v4.1;Potri.002G107700.v4.1;Potri.003G094500.v4.1;Potri.003G140900.v4.1;Potri.005G078700.v4.1;Potri.006G066700.v4.1;Potri.006G115100.v4.1;Potri.006G136700.v4.1;Potri.006G199800.v4.1;Potri.008G084400.v4.1;Potri.009G084700.v4.1;Potri.009G101500.v4.1;Potri.010G055400.v4.1;Potri.010G106400.v4.1;Potri.010G151600.v4.1;Potri.012G045875.v4.1;Potri.012G106500.v4.1;Potri.013G005200.v4.1;Pot…
GO:0043604	amide biosynthetic process	53	721	0.76816	0.963924	Potri.001G245000.v4.1;Potri.001G295902.v4.1;Potri.001G396600.v4.1;Potri.001G418600.v4.1;Potri.001G436300.v4.1;Potri.002G033300.v4.1;Potri.002G099500.v4.1;Potri.002G190000.v4.1;Potri.002G257500.v4.1;Potri.003G071200.v4.1;Potri.004G029400.v4.1;Potri.004G078932.v4.1;Potri.004G235500.v4.1;Potri.005G024400.v4.1;Potri.005G104800.v4.1;Potri.005G170700.v4.1;Potri.005G172600.v4.1;Potri.005G178000.v4.1;Pot…
GO:0006414	translational elongation	2	34	0.768689	0.963924	Potri.009G018600.v4.1;Potri.018G058200.v4.1
GO:0008202	steroid metabolic process	3	50	0.775323	0.963924	Potri.001G320000.v4.1;Potri.003G114600.v4.1;Potri.003G140900.v4.1
GO:0048522	positive regulation of cellular process	3	50	0.775323	0.963924	Potri.002G142800.v4.1;Potri.008G002400.v4.1;Potri.018G123100.v4.1
GO:0055086	nucleobase-containing small molecule metabolic process	21	301	0.777565	0.963924	Potri.001G073100.v4.1;Potri.001G256100.v4.1;Potri.001G334900.v4.1;Potri.003G135600.v4.1;Potri.006G024700.v4.1;Potri.006G053400.v4.1;Potri.006G123200.v4.1;Potri.006G216500.v4.1;Potri.008G084400.v4.1;Potri.008G200600.v4.1;Potri.009G084700.v4.1;Potri.009G169900.v4.1;Potri.010G193400.v4.1;Potri.011G003500.v4.1;Potri.012G107500.v4.1;Potri.013G043500.v4.1;Potri.013G089000.v4.1;Potri.014G126700.v4.1;Pot…
GO:0006497	protein lipidation	1	18	0.777731	0.963924	Potri.001G350700.v4.1
GO:0006760	folic acid-containing compound metabolic process	1	18	0.777731	0.963924	Potri.010G221500.v4.1
GO:0006801	superoxide metabolic process	1	18	0.777731	0.963924	Potri.011G145100.v4.1
GO:0016049	cell growth	1	18	0.777731	0.963924	Potri.009G015000.v4.1
GO:0018022	peptidyl-lysine methylation	1	18	0.777731	0.963924	Potri.002G257400.v4.1
GO:0040007	growth	1	18	0.777731	0.963924	Potri.009G015000.v4.1
GO:0042157	lipoprotein metabolic process	1	18	0.777731	0.963924	Potri.001G350700.v4.1
GO:0042158	lipoprotein biosynthetic process	1	18	0.777731	0.963924	Potri.001G350700.v4.1
GO:0046834	lipid phosphorylation	1	18	0.777731	0.963924	Potri.011G044900.v4.1
GO:0046854	phosphatidylinositol phosphorylation	1	18	0.777731	0.963924	Potri.011G044900.v4.1
GO:0044257	cellular protein catabolic process	7	109	0.780004	0.964699	Potri.001G242200.v4.1;Potri.004G132900.v4.1;Potri.005G083800.v4.1;Potri.009G124900.v4.1;Potri.014G085400.v4.1;Potri.014G099200.v4.1;Potri.017G122800.v4.1
GO:0051603	proteolysis involved in cellular protein catabolic process	7	109	0.780004	0.964699	Potri.001G242200.v4.1;Potri.004G132900.v4.1;Potri.005G083800.v4.1;Potri.009G124900.v4.1;Potri.014G085400.v4.1;Potri.014G099200.v4.1;Potri.017G122800.v4.1
GO:0048856	anatomical structure development	2	35	0.782571	0.965032	Potri.009G079000.v4.1;Potri.016G046350.v4.1
GO:0006796	phosphate-containing compound metabolic process	177	2321	0.784653	0.965032	Potri.001G010700.v4.1;Potri.001G029600.v4.1;Potri.001G057400.v4.1;Potri.001G073100.v4.1;Potri.001G085500.v4.1;Potri.001G094500.v4.1;Potri.001G136600.v4.1;Potri.001G154700.v4.1;Potri.001G218100.v4.1;Potri.001G256100.v4.1;Potri.001G274900.v4.1;Potri.001G280700.v4.1;Potri.001G306000.v4.1;Potri.001G308600.v4.1;Potri.001G334900.v4.1;Potri.001G350700.v4.1;Potri.001G380800.v4.1;Potri.001G411300.v4.1;Pot…
GO:0051186	cofactor metabolic process	20	289	0.784948	0.965032	Potri.001G245000.v4.1;Potri.001G256100.v4.1;Potri.001G469701.v4.1;Potri.002G151500.v4.1;Potri.002G205800.v4.1;Potri.003G135600.v4.1;Potri.004G235500.v4.1;Potri.006G123200.v4.1;Potri.008G059100.v4.1;Potri.008G084400.v4.1;Potri.009G024100.v4.1;Potri.009G084700.v4.1;Potri.009G157700.v4.1;Potri.009G169900.v4.1;Potri.010G135500.v4.1;Potri.010G221500.v4.1;Potri.011G023900.v4.1;Potri.013G026100.v4.1;Pot…
GO:0006461	protein complex assembly	11	166	0.785553	0.965032	Potri.001G157800.v4.1;Potri.001G359500.v4.1;Potri.001G396500.v4.1;Potri.002G043100.v4.1;Potri.003G220300.v4.1;Potri.005G219800.v4.1;Potri.008G106700.v4.1;Potri.009G067100.v4.1;Potri.018G066300.v4.1;Potri.018G123100.v4.1;Potri.018G128200.v4.1
GO:0070271	protein complex biogenesis	11	166	0.785553	0.965032	Potri.001G157800.v4.1;Potri.001G359500.v4.1;Potri.001G396500.v4.1;Potri.002G043100.v4.1;Potri.003G220300.v4.1;Potri.005G219800.v4.1;Potri.008G106700.v4.1;Potri.009G067100.v4.1;Potri.018G066300.v4.1;Potri.018G123100.v4.1;Potri.018G128200.v4.1
GO:0043933	macromolecular complex subunit organization	21	303	0.787383	0.965032	Potri.001G157800.v4.1;Potri.001G359500.v4.1;Potri.001G396500.v4.1;Potri.002G043100.v4.1;Potri.002G257400.v4.1;Potri.003G220300.v4.1;Potri.004G209800.v4.1;Potri.005G098700.v4.1;Potri.005G219800.v4.1;Potri.007G003400.v4.1;Potri.008G075800.v4.1;Potri.008G106700.v4.1;Potri.008G205600.v4.1;Potri.009G067100.v4.1;Potri.010G021400.v4.1;Potri.012G065600.v4.1;Potri.013G068200.v4.1;Potri.018G005900.v4.1;Pot…
GO:0043603	cellular amide metabolic process	55	755	0.793684	0.965032	Potri.001G245000.v4.1;Potri.001G295902.v4.1;Potri.001G396600.v4.1;Potri.001G418600.v4.1;Potri.001G436300.v4.1;Potri.002G033300.v4.1;Potri.002G099500.v4.1;Potri.002G190000.v4.1;Potri.002G257500.v4.1;Potri.003G071200.v4.1;Potri.003G178000.v4.1;Potri.004G029400.v4.1;Potri.004G078932.v4.1;Potri.004G235500.v4.1;Potri.005G024400.v4.1;Potri.005G104800.v4.1;Potri.005G170700.v4.1;Potri.005G172600.v4.1;Pot…
GO:0007033	vacuole organization	1	19	0.795559	0.965032	Potri.003G071300.v4.1
GO:0009266	response to temperature stimulus	1	19	0.795559	0.965032	Potri.004G124800.v4.1
GO:0016998	cell wall macromolecule catabolic process	1	19	0.795559	0.965032	Potri.004G182000.v4.1
GO:0022618	ribonucleoprotein complex assembly	1	19	0.795559	0.965032	Potri.005G098700.v4.1
GO:0042559	pteridine-containing compound biosynthetic process	1	19	0.795559	0.965032	Potri.010G221500.v4.1
GO:0048268	clathrin coat assembly	1	19	0.795559	0.965032	Potri.018G128200.v4.1
GO:0071826	ribonucleoprotein complex subunit organization	1	19	0.795559	0.965032	Potri.005G098700.v4.1
GO:0070925	organelle assembly	2	36	0.795716	0.965032	Potri.005G098700.v4.1;Potri.018G025600.v4.1
GO:0030258	lipid modification	3	52	0.797741	0.965032	Potri.005G077600.v4.1;Potri.008G011000.v4.1;Potri.011G044900.v4.1
GO:0070838	divalent metal ion transport	3	52	0.797741	0.965032	Potri.006G046500.v4.1;Potri.014G014700.v4.1;Potri.018G139800.v4.1
GO:0072511	divalent inorganic cation transport	3	52	0.797741	0.965032	Potri.006G046500.v4.1;Potri.014G014700.v4.1;Potri.018G139800.v4.1
GO:0006793	phosphorus metabolic process	177	2329	0.799924	0.965032	Potri.001G010700.v4.1;Potri.001G029600.v4.1;Potri.001G057400.v4.1;Potri.001G073100.v4.1;Potri.001G085500.v4.1;Potri.001G094500.v4.1;Potri.001G136600.v4.1;Potri.001G154700.v4.1;Potri.001G218100.v4.1;Potri.001G256100.v4.1;Potri.001G274900.v4.1;Potri.001G280700.v4.1;Potri.001G306000.v4.1;Potri.001G308600.v4.1;Potri.001G334900.v4.1;Potri.001G350700.v4.1;Potri.001G380800.v4.1;Potri.001G411300.v4.1;Pot…
GO:0032501	multicellular organismal process	16	238	0.802528	0.965032	Potri.001G411300.v4.1;Potri.001G418100.v4.1;Potri.004G028701.v4.1;Potri.005G140700.v4.1;Potri.008G045300.v4.1;Potri.009G079000.v4.1;Potri.010G025800.v4.1;Potri.011G036400.v4.1;Potri.011G125050.v4.1;Potri.013G059900.v4.1;Potri.013G060000.v4.1;Potri.014G099200.v4.1;Potri.016G046350.v4.1;Potri.016G056400.v4.1;Potri.017G122800.v4.1;Potri.018G091600.v4.1
GO:0009308	amine metabolic process	4	68	0.804674	0.965032	Potri.002G045700.v4.1;Potri.005G014300.v4.1;Potri.005G105600.v4.1;Potri.006G092300.v4.1
GO:0070085	glycosylation	4	68	0.804674	0.965032	Potri.002G041300.v4.1;Potri.006G066700.v4.1;Potri.009G101500.v4.1;Potri.010G151600.v4.1
GO:0071804	cellular potassium ion transport	2	37	0.808152	0.965032	Potri.003G023900.v4.1;Potri.011G079100.v4.1
GO:0071805	potassium ion transmembrane transport	2	37	0.808152	0.965032	Potri.003G023900.v4.1;Potri.011G079100.v4.1
GO:0006099	tricarboxylic acid cycle	1	20	0.811958	0.965032	Potri.008G114200.v4.1
GO:0008064	regulation of actin polymerization or depolymerization	1	20	0.811958	0.965032	Potri.018G123100.v4.1
GO:0030041	actin filament polymerization	1	20	0.811958	0.965032	Potri.018G123100.v4.1
GO:0030832	regulation of actin filament length	1	20	0.811958	0.965032	Potri.018G123100.v4.1
GO:0030833	regulation of actin filament polymerization	1	20	0.811958	0.965032	Potri.018G123100.v4.1
GO:0032271	regulation of protein polymerization	1	20	0.811958	0.965032	Potri.018G123100.v4.1
GO:0032956	regulation of actin cytoskeleton organization	1	20	0.811958	0.965032	Potri.018G123100.v4.1
GO:0032970	regulation of actin filament-based process	1	20	0.811958	0.965032	Potri.018G123100.v4.1
GO:0043254	regulation of protein complex assembly	1	20	0.811958	0.965032	Potri.018G123100.v4.1
GO:0048731	system development	1	20	0.811958	0.965032	Potri.009G079000.v4.1
GO:0051302	regulation of cell division	1	20	0.811958	0.965032	Potri.016G094300.v4.1
GO:0009152	purine ribonucleotide biosynthetic process	5	84	0.813172	0.965032	Potri.010G193400.v4.1;Potri.011G003500.v4.1;Potri.012G107500.v4.1;Potri.013G043500.v4.1;Potri.018G006000.v4.1
GO:0009100	glycoprotein metabolic process	4	69	0.813751	0.965032	Potri.002G041300.v4.1;Potri.006G066700.v4.1;Potri.009G101500.v4.1;Potri.010G151600.v4.1
GO:0009101	glycoprotein biosynthetic process	4	69	0.813751	0.965032	Potri.002G041300.v4.1;Potri.006G066700.v4.1;Potri.009G101500.v4.1;Potri.010G151600.v4.1
GO:0061024	membrane organization	4	69	0.813751	0.965032	Potri.001G157800.v4.1;Potri.003G063900.v4.1;Potri.012G106200.v4.1;Potri.018G128200.v4.1
GO:0006662	glycerol ether metabolic process	2	38	0.819909	0.965032	Potri.009G100700.v4.1;Potri.018G066500.v4.1
GO:0007186	G-protein coupled receptor signaling pathway	2	38	0.819909	0.965032	Potri.005G131200.v4.1;Potri.005G179600.v4.1
GO:0018904	ether metabolic process	2	38	0.819909	0.965032	Potri.009G100700.v4.1;Potri.018G066500.v4.1
GO:0007018	microtubule-based movement	5	85	0.821173	0.965032	Potri.001G416300.v4.1;Potri.007G010700.v4.1;Potri.008G221400.v4.1;Potri.014G024700.v4.1;Potri.014G149000.v4.1
GO:0016052	carbohydrate catabolic process	5	85	0.821173	0.965032	Potri.003G106500.v4.1;Potri.008G084400.v4.1;Potri.008G174100.v4.1;Potri.009G084700.v4.1;Potri.016G142900.v4.1
GO:0006101	citrate metabolic process	1	21	0.827043	0.965032	Potri.008G114200.v4.1
GO:0015743	malate transport	1	21	0.827043	0.965032	Potri.008G118600.v4.1
GO:0031122	cytoplasmic microtubule organization	1	21	0.827043	0.965032	Potri.009G067100.v4.1
GO:0046112	nucleobase biosynthetic process	1	21	0.827043	0.965032	Potri.018G026200.v4.1
GO:0051130	positive regulation of cellular component organization	1	21	0.827043	0.965032	Potri.018G123100.v4.1
GO:0072488	ammonium transmembrane transport	1	21	0.827043	0.965032	Potri.006G102800.v4.1
GO:0051726	regulation of cell cycle	3	55	0.827833	0.965032	Potri.005G097400.v4.1;Potri.007G042300.v4.1;Potri.014G194900.v4.1
GO:0006812	cation transport	32	461	0.827837	0.965032	Potri.001G010000.v4.1;Potri.001G010300.v4.1;Potri.001G258600.v4.1;Potri.001G315400.v4.1;Potri.001G452400.v4.1;Potri.002G163400.v4.1;Potri.002G180100.v4.1;Potri.002G209023.v4.1;Potri.003G023900.v4.1;Potri.003G132200.v4.1;Potri.005G036300.v4.1;Potri.006G046500.v4.1;Potri.006G076900.v4.1;Potri.006G102800.v4.1;Potri.006G111200.v4.1;Potri.006G124800.v4.1;Potri.006G213900.v4.1;Potri.008G140700.v4.1;Pot…
GO:1901565	organonitrogen compound catabolic process	4	71	0.830867	0.965032	Potri.003G089300.v4.1;Potri.003G178000.v4.1;Potri.004G182000.v4.1;Potri.015G048700.v4.1
GO:1901135	carbohydrate derivative metabolic process	28	408	0.831061	0.965032	Potri.001G334900.v4.1;Potri.001G350700.v4.1;Potri.002G041300.v4.1;Potri.003G135600.v4.1;Potri.003G178000.v4.1;Potri.004G182000.v4.1;Potri.006G024700.v4.1;Potri.006G066700.v4.1;Potri.006G123200.v4.1;Potri.006G216500.v4.1;Potri.008G084400.v4.1;Potri.008G126100.v4.1;Potri.009G084700.v4.1;Potri.009G101500.v4.1;Potri.009G169900.v4.1;Potri.010G106400.v4.1;Potri.010G151600.v4.1;Potri.010G193400.v4.1;Pot…
GO:0009150	purine ribonucleotide metabolic process	11	174	0.832861	0.965032	Potri.006G024700.v4.1;Potri.008G084400.v4.1;Potri.009G084700.v4.1;Potri.009G169900.v4.1;Potri.010G193400.v4.1;Potri.011G003500.v4.1;Potri.012G107500.v4.1;Potri.013G043500.v4.1;Potri.013G089000.v4.1;Potri.014G126700.v4.1;Potri.018G006000.v4.1
GO:0005975	carbohydrate metabolic process	63	874	0.833159	0.965032	Potri.001G171900.v4.1;Potri.001G320000.v4.1;Potri.001G344100.v4.1;Potri.001G409900.v4.1;Potri.002G041300.v4.1;Potri.002G107700.v4.1;Potri.002G165900.v4.1;Potri.002G167200.v4.1;Potri.002G236200.v4.1;Potri.002G261800.v4.1;Potri.003G094500.v4.1;Potri.003G106500.v4.1;Potri.003G114600.v4.1;Potri.003G140900.v4.1;Potri.004G019300.v4.1;Potri.004G123600.v4.1;Potri.004G159800.v4.1;Potri.004G182000.v4.1;Pot…
GO:0000910	cytokinesis	1	22	0.840919	0.965032	Potri.019G128000.v4.1
GO:0006541	glutamine metabolic process	1	22	0.840919	0.965032	Potri.001G073100.v4.1
GO:0009112	nucleobase metabolic process	1	22	0.840919	0.965032	Potri.018G026200.v4.1
GO:0032535	regulation of cellular component size	1	22	0.840919	0.965032	Potri.018G123100.v4.1
GO:0042558	pteridine-containing compound metabolic process	1	22	0.840919	0.965032	Potri.010G221500.v4.1
GO:0045047	protein targeting to ER	1	22	0.840919	0.965032	Potri.012G106200.v4.1
GO:0045786	negative regulation of cell cycle	1	22	0.840919	0.965032	Potri.007G042300.v4.1
GO:0046839	phospholipid dephosphorylation	1	22	0.840919	0.965032	Potri.008G011000.v4.1
GO:0046856	phosphatidylinositol dephosphorylation	1	22	0.840919	0.965032	Potri.008G011000.v4.1
GO:0072599	establishment of protein localization to endoplasmic reticulum	1	22	0.840919	0.965032	Potri.012G106200.v4.1
GO:0090066	regulation of anatomical structure size	1	22	0.840919	0.965032	Potri.018G123100.v4.1
GO:0097164	ammonium ion metabolic process	1	22	0.840919	0.965032	Potri.005G105600.v4.1
GO:0009260	ribonucleotide biosynthetic process	5	88	0.843526	0.965032	Potri.010G193400.v4.1;Potri.011G003500.v4.1;Potri.012G107500.v4.1;Potri.013G043500.v4.1;Potri.018G006000.v4.1
GO:0046390	ribose phosphate biosynthetic process	5	88	0.843526	0.965032	Potri.010G193400.v4.1;Potri.011G003500.v4.1;Potri.012G107500.v4.1;Potri.013G043500.v4.1;Potri.018G006000.v4.1
GO:0009165	nucleotide biosynthetic process	8	133	0.845302	0.965032	Potri.001G073100.v4.1;Potri.001G256100.v4.1;Potri.001G334900.v4.1;Potri.010G193400.v4.1;Potri.011G003500.v4.1;Potri.012G107500.v4.1;Potri.013G043500.v4.1;Potri.018G006000.v4.1
GO:1901293	nucleoside phosphate biosynthetic process	8	133	0.845302	0.965032	Potri.001G073100.v4.1;Potri.001G256100.v4.1;Potri.001G334900.v4.1;Potri.010G193400.v4.1;Potri.011G003500.v4.1;Potri.012G107500.v4.1;Potri.013G043500.v4.1;Potri.018G006000.v4.1
GO:0044267	cellular protein metabolic process	227	2996	0.848156	0.965032	Potri.001G010700.v4.1;Potri.001G029600.v4.1;Potri.001G085500.v4.1;Potri.001G094500.v4.1;Potri.001G154700.v4.1;Potri.001G218100.v4.1;Potri.001G242200.v4.1;Potri.001G274900.v4.1;Potri.001G280700.v4.1;Potri.001G295902.v4.1;Potri.001G306000.v4.1;Potri.001G308600.v4.1;Potri.001G350700.v4.1;Potri.001G380800.v4.1;Potri.001G396600.v4.1;Potri.001G411300.v4.1;Potri.001G418100.v4.1;Potri.001G418600.v4.1;Pot…
GO:0006164	purine nucleotide biosynthetic process	5	89	0.850446	0.965032	Potri.010G193400.v4.1;Potri.011G003500.v4.1;Potri.012G107500.v4.1;Potri.013G043500.v4.1;Potri.018G006000.v4.1
GO:0044802	single-organism membrane organization	2	41	0.851391	0.965032	Potri.001G157800.v4.1;Potri.012G106200.v4.1
GO:0009259	ribonucleotide metabolic process	11	178	0.853316	0.965032	Potri.006G024700.v4.1;Potri.008G084400.v4.1;Potri.009G084700.v4.1;Potri.009G169900.v4.1;Potri.010G193400.v4.1;Potri.011G003500.v4.1;Potri.012G107500.v4.1;Potri.013G043500.v4.1;Potri.013G089000.v4.1;Potri.014G126700.v4.1;Potri.018G006000.v4.1
GO:0005992	trehalose biosynthetic process	1	23	0.853682	0.965032	Potri.003G094500.v4.1
GO:0006098	pentose-phosphate shunt	1	23	0.853682	0.965032	Potri.003G135600.v4.1
GO:0006612	protein targeting to membrane	1	23	0.853682	0.965032	Potri.012G106200.v4.1
GO:0007020	microtubule nucleation	1	23	0.853682	0.965032	Potri.009G067100.v4.1
GO:0009309	amine biosynthetic process	1	23	0.853682	0.965032	Potri.005G014300.v4.1
GO:0009611	response to wounding	1	23	0.853682	0.965032	Potri.002G168200.v4.1
GO:0009767	photosynthetic electron transport chain	1	23	0.853682	0.965032	Potri.008G041400.v4.1
GO:0015696	ammonium transport	1	23	0.853682	0.965032	Potri.006G102800.v4.1
GO:0015740	C4-dicarboxylate transport	1	23	0.853682	0.965032	Potri.008G118600.v4.1
GO:0042401	cellular biogenic amine biosynthetic process	1	23	0.853682	0.965032	Potri.005G014300.v4.1
GO:0044087	regulation of cellular component biogenesis	1	23	0.853682	0.965032	Potri.018G123100.v4.1
GO:0046785	microtubule polymerization	1	23	0.853682	0.965032	Potri.009G067100.v4.1
GO:0051156	glucose 6-phosphate metabolic process	1	23	0.853682	0.965032	Potri.003G135600.v4.1
GO:0044702	single organism reproductive process	10	165	0.860331	0.971107	Potri.001G411300.v4.1;Potri.001G418100.v4.1;Potri.004G028701.v4.1;Potri.005G101900.v4.1;Potri.009G079000.v4.1;Potri.010G025800.v4.1;Potri.011G036400.v4.1;Potri.011G125050.v4.1;Potri.013G059900.v4.1;Potri.013G060000.v4.1
GO:0051301	cell division	2	42	0.860716	0.971107	Potri.016G094300.v4.1;Potri.019G128000.v4.1
GO:0042592	homeostatic process	11	180	0.862781	0.972499	Potri.001G183500.v4.1;Potri.002G097601.v4.1;Potri.002G129000.v4.1;Potri.009G100700.v4.1;Potri.014G069700.v4.1;Potri.014G134200.v4.1;Potri.014G134900.v4.1;Potri.015G037800.v4.1;Potri.015G078900.v4.1;Potri.016G000200.v4.1;Potri.018G066500.v4.1
GO:0006835	dicarboxylic acid transport	1	24	0.865423	0.972665	Potri.008G118600.v4.1
GO:0031109	microtubule polymerization or depolymerization	1	24	0.865423	0.972665	Potri.009G067100.v4.1
GO:0072525	pyridine-containing compound biosynthetic process	1	24	0.865423	0.972665	Potri.001G256100.v4.1
GO:0006732	coenzyme metabolic process	11	184	0.880254	0.988385	Potri.001G256100.v4.1;Potri.002G151500.v4.1;Potri.002G205800.v4.1;Potri.003G135600.v4.1;Potri.006G123200.v4.1;Potri.008G084400.v4.1;Potri.009G024100.v4.1;Potri.009G084700.v4.1;Potri.009G169900.v4.1;Potri.010G135500.v4.1;Potri.010G221500.v4.1
GO:0065008	regulation of biological quality	14	228	0.882606	0.990076	Potri.001G183500.v4.1;Potri.002G097601.v4.1;Potri.002G129000.v4.1;Potri.009G100700.v4.1;Potri.014G069700.v4.1;Potri.014G134200.v4.1;Potri.014G134900.v4.1;Potri.015G037800.v4.1;Potri.015G078900.v4.1;Potri.016G000200.v4.1;Potri.018G058200.v4.1;Potri.018G066500.v4.1;Potri.018G123100.v4.1;Potri.019G028200.v4.1
GO:0019682	glyceraldehyde-3-phosphate metabolic process	1	26	0.886155	0.993105	Potri.003G135600.v4.1
GO:0019693	ribose phosphate metabolic process	12	201	0.889742	0.99617	Potri.003G135600.v4.1;Potri.006G024700.v4.1;Potri.008G084400.v4.1;Potri.009G084700.v4.1;Potri.009G169900.v4.1;Potri.010G193400.v4.1;Potri.011G003500.v4.1;Potri.012G107500.v4.1;Potri.013G043500.v4.1;Potri.013G089000.v4.1;Potri.014G126700.v4.1;Potri.018G006000.v4.1
GO:0030029	actin filament-based process	2	46	0.892891	0.996662	Potri.004G057100.v4.1;Potri.018G123100.v4.1
GO:0030036	actin cytoskeleton organization	2	46	0.892891	0.996662	Potri.004G057100.v4.1;Potri.018G123100.v4.1
GO:0000003	reproduction	10	173	0.89509	0.996662	Potri.001G411300.v4.1;Potri.001G418100.v4.1;Potri.004G028701.v4.1;Potri.005G101900.v4.1;Potri.009G079000.v4.1;Potri.010G025800.v4.1;Potri.011G036400.v4.1;Potri.011G125050.v4.1;Potri.013G059900.v4.1;Potri.013G060000.v4.1
GO:0022414	reproductive process	10	173	0.89509	0.996662	Potri.001G411300.v4.1;Potri.001G418100.v4.1;Potri.004G028701.v4.1;Potri.005G101900.v4.1;Potri.009G079000.v4.1;Potri.010G025800.v4.1;Potri.011G036400.v4.1;Potri.011G125050.v4.1;Potri.013G059900.v4.1;Potri.013G060000.v4.1
GO:0005991	trehalose metabolic process	1	27	0.895292	0.996662	Potri.003G094500.v4.1
GO:0009084	glutamine family amino acid biosynthetic process	1	27	0.895292	0.996662	Potri.015G112400.v4.1
GO:0006508	proteolysis	42	625	0.90434	0.99824	Potri.001G102051.v4.1;Potri.001G148400.v4.1;Potri.001G242200.v4.1;Potri.002G164700.v4.1;Potri.002G207200.v4.1;Potri.002G228600.v4.1;Potri.003G086000.v4.1;Potri.003G185175.v4.1;Potri.004G007600.v4.1;Potri.004G124800.v4.1;Potri.004G132900.v4.1;Potri.004G142300.v4.1;Potri.005G005800.v4.1;Potri.005G074900.v4.1;Potri.005G083800.v4.1;Potri.005G092900.v4.1;Potri.005G144600.v4.1;Potri.005G232900.v4.1;Pot…
GO:0044724	single-organism carbohydrate catabolic process	3	66	0.907485	0.99824	Potri.008G084400.v4.1;Potri.009G084700.v4.1;Potri.016G142900.v4.1
GO:0009119	ribonucleoside metabolic process	10	177	0.909589	0.99824	Potri.006G024700.v4.1;Potri.006G123200.v4.1;Potri.008G084400.v4.1;Potri.009G084700.v4.1;Potri.009G169900.v4.1;Potri.011G003500.v4.1;Potri.013G089000.v4.1;Potri.014G126700.v4.1;Potri.018G006000.v4.1;Potri.019G076200.v4.1
GO:0006026	aminoglycan catabolic process	1	29	0.911426	0.99824	Potri.004G182000.v4.1
GO:0006030	chitin metabolic process	1	29	0.911426	0.99824	Potri.004G182000.v4.1
GO:0006032	chitin catabolic process	1	29	0.911426	0.99824	Potri.004G182000.v4.1
GO:0006040	amino sugar metabolic process	1	29	0.911426	0.99824	Potri.004G182000.v4.1
GO:0009073	aromatic amino acid family biosynthetic process	1	29	0.911426	0.99824	Potri.008G074500.v4.1
GO:0046348	amino sugar catabolic process	1	29	0.911426	0.99824	Potri.004G182000.v4.1
GO:0051493	regulation of cytoskeleton organization	1	29	0.911426	0.99824	Potri.018G123100.v4.1
GO:0070972	protein localization to endoplasmic reticulum	1	29	0.911426	0.99824	Potri.012G106200.v4.1
GO:1901071	glucosamine-containing compound metabolic process	1	29	0.911426	0.99824	Potri.004G182000.v4.1
GO:1901072	glucosamine-containing compound catabolic process	1	29	0.911426	0.99824	Potri.004G182000.v4.1
GO:0045454	cell redox homeostasis	7	133	0.916103	0.99824	Potri.001G183500.v4.1;Potri.002G097601.v4.1;Potri.009G100700.v4.1;Potri.014G134200.v4.1;Potri.015G037800.v4.1;Potri.015G078900.v4.1;Potri.018G066500.v4.1
GO:0009163	nucleoside biosynthetic process	4	85	0.917329	0.99824	Potri.006G123200.v4.1;Potri.011G003500.v4.1;Potri.018G006000.v4.1;Potri.019G076200.v4.1
GO:0042455	ribonucleoside biosynthetic process	4	85	0.917329	0.99824	Potri.006G123200.v4.1;Potri.011G003500.v4.1;Potri.018G006000.v4.1;Potri.019G076200.v4.1
GO:1901659	glycosyl compound biosynthetic process	4	85	0.917329	0.99824	Potri.006G123200.v4.1;Potri.011G003500.v4.1;Potri.018G006000.v4.1;Potri.019G076200.v4.1
GO:0006869	lipid transport	3	68	0.917734	0.99824	Potri.001G126200.v4.1;Potri.006G051800.v4.1;Potri.008G168800.v4.1
GO:0010876	lipid localization	3	68	0.917734	0.99824	Potri.001G126200.v4.1;Potri.006G051800.v4.1;Potri.008G168800.v4.1
GO:0008037	cell recognition	8	149	0.917794	0.99824	Potri.001G411300.v4.1;Potri.001G418100.v4.1;Potri.004G028701.v4.1;Potri.010G025800.v4.1;Potri.011G036400.v4.1;Potri.011G125050.v4.1;Potri.013G059900.v4.1;Potri.013G060000.v4.1
GO:0009856	pollination	8	149	0.917794	0.99824	Potri.001G411300.v4.1;Potri.001G418100.v4.1;Potri.004G028701.v4.1;Potri.010G025800.v4.1;Potri.011G036400.v4.1;Potri.011G125050.v4.1;Potri.013G059900.v4.1;Potri.013G060000.v4.1
GO:0009875	pollen-pistil interaction	8	149	0.917794	0.99824	Potri.001G411300.v4.1;Potri.001G418100.v4.1;Potri.004G028701.v4.1;Potri.010G025800.v4.1;Potri.011G036400.v4.1;Potri.011G125050.v4.1;Potri.013G059900.v4.1;Potri.013G060000.v4.1
GO:0044706	multi-multicellular organism process	8	149	0.917794	0.99824	Potri.001G411300.v4.1;Potri.001G418100.v4.1;Potri.004G028701.v4.1;Potri.010G025800.v4.1;Potri.011G036400.v4.1;Potri.011G125050.v4.1;Potri.013G059900.v4.1;Potri.013G060000.v4.1
GO:0048544	recognition of pollen	8	149	0.917794	0.99824	Potri.001G411300.v4.1;Potri.001G418100.v4.1;Potri.004G028701.v4.1;Potri.010G025800.v4.1;Potri.011G036400.v4.1;Potri.011G125050.v4.1;Potri.013G059900.v4.1;Potri.013G060000.v4.1
GO:0009072	aromatic amino acid family metabolic process	2	50	0.91804	0.99824	Potri.002G045700.v4.1;Potri.008G074500.v4.1
GO:1901575	organic substance catabolic process	25	398	0.92071	1	Potri.001G148400.v4.1;Potri.001G242200.v4.1;Potri.003G086000.v4.1;Potri.003G089300.v4.1;Potri.003G106500.v4.1;Potri.003G178000.v4.1;Potri.004G132900.v4.1;Potri.004G176600.v4.1;Potri.004G182000.v4.1;Potri.005G077600.v4.1;Potri.005G083800.v4.1;Potri.006G078000.v4.1;Potri.006G216500.v4.1;Potri.007G137200.v4.1;Potri.008G084400.v4.1;Potri.008G174100.v4.1;Potri.009G041200.v4.1;Potri.009G084700.v4.1;Pot…
GO:0009126	purine nucleoside monophosphate metabolic process	8	151	0.924391	1	Potri.006G024700.v4.1;Potri.008G084400.v4.1;Potri.009G084700.v4.1;Potri.010G193400.v4.1;Potri.011G003500.v4.1;Potri.012G107500.v4.1;Potri.013G043500.v4.1;Potri.018G006000.v4.1
GO:0009167	purine ribonucleoside monophosphate metabolic process	8	151	0.924391	1	Potri.006G024700.v4.1;Potri.008G084400.v4.1;Potri.009G084700.v4.1;Potri.010G193400.v4.1;Potri.011G003500.v4.1;Potri.012G107500.v4.1;Potri.013G043500.v4.1;Potri.018G006000.v4.1
GO:0006260	DNA replication	4	87	0.925754	1	Potri.001G206400.v4.1;Potri.003G094800.v4.1;Potri.009G040900.v4.1;Potri.019G014403.v4.1
GO:0071822	protein complex subunit organization	12	213	0.927634	1	Potri.001G157800.v4.1;Potri.001G359500.v4.1;Potri.001G396500.v4.1;Potri.002G043100.v4.1;Potri.003G220300.v4.1;Potri.005G219800.v4.1;Potri.008G075800.v4.1;Potri.008G106700.v4.1;Potri.009G067100.v4.1;Potri.018G066300.v4.1;Potri.018G123100.v4.1;Potri.018G128200.v4.1
GO:0051128	regulation of cellular component organization	2	52	0.928424	1	Potri.008G211100.v4.1;Potri.018G123100.v4.1
GO:0019748	secondary metabolic process	6	121	0.929569	1	Potri.001G245000.v4.1;Potri.004G235500.v4.1;Potri.008G059100.v4.1;Potri.009G079000.v4.1;Potri.013G026100.v4.1;Potri.013G059100.v4.1
GO:0009132	nucleoside diphosphate metabolic process	3	71	0.931176	1	Potri.001G334900.v4.1;Potri.008G084400.v4.1;Potri.009G084700.v4.1
GO:0042278	purine nucleoside metabolic process	9	169	0.93188	1	Potri.006G024700.v4.1;Potri.006G123200.v4.1;Potri.008G084400.v4.1;Potri.009G084700.v4.1;Potri.009G169900.v4.1;Potri.011G003500.v4.1;Potri.013G089000.v4.1;Potri.014G126700.v4.1;Potri.018G006000.v4.1
GO:0046128	purine ribonucleoside metabolic process	9	169	0.93188	1	Potri.006G024700.v4.1;Potri.006G123200.v4.1;Potri.008G084400.v4.1;Potri.009G084700.v4.1;Potri.009G169900.v4.1;Potri.011G003500.v4.1;Potri.013G089000.v4.1;Potri.014G126700.v4.1;Potri.018G006000.v4.1
GO:0009056	catabolic process	25	404	0.93261	1	Potri.001G148400.v4.1;Potri.001G242200.v4.1;Potri.003G086000.v4.1;Potri.003G089300.v4.1;Potri.003G106500.v4.1;Potri.003G178000.v4.1;Potri.004G132900.v4.1;Potri.004G176600.v4.1;Potri.004G182000.v4.1;Potri.005G077600.v4.1;Potri.005G083800.v4.1;Potri.006G078000.v4.1;Potri.006G216500.v4.1;Potri.007G137200.v4.1;Potri.008G084400.v4.1;Potri.008G174100.v4.1;Potri.009G041200.v4.1;Potri.009G084700.v4.1;Pot…
GO:0015672	monovalent inorganic cation transport	10	185	0.933567	1	Potri.001G258600.v4.1;Potri.001G315400.v4.1;Potri.003G023900.v4.1;Potri.006G102800.v4.1;Potri.011G003500.v4.1;Potri.011G079100.v4.1;Potri.014G080800.v4.1;Potri.014G134900.v4.1;Potri.016G000200.v4.1;Potri.018G035500.v4.1
GO:0019538	protein metabolic process	262	3526	0.935275	1	Potri.001G010700.v4.1;Potri.001G029600.v4.1;Potri.001G085500.v4.1;Potri.001G094500.v4.1;Potri.001G102051.v4.1;Potri.001G148400.v4.1;Potri.001G154700.v4.1;Potri.001G218100.v4.1;Potri.001G242200.v4.1;Potri.001G274900.v4.1;Potri.001G280700.v4.1;Potri.001G295902.v4.1;Potri.001G306000.v4.1;Potri.001G308600.v4.1;Potri.001G350700.v4.1;Potri.001G380800.v4.1;Potri.001G396600.v4.1;Potri.001G411300.v4.1;Pot…
GO:0009161	ribonucleoside monophosphate metabolic process	8	155	0.936221	1	Potri.006G024700.v4.1;Potri.008G084400.v4.1;Potri.009G084700.v4.1;Potri.010G193400.v4.1;Potri.011G003500.v4.1;Potri.012G107500.v4.1;Potri.013G043500.v4.1;Potri.018G006000.v4.1
GO:0044703	multi-organism reproductive process	8	155	0.936221	1	Potri.001G411300.v4.1;Potri.001G418100.v4.1;Potri.004G028701.v4.1;Potri.010G025800.v4.1;Potri.011G036400.v4.1;Potri.011G125050.v4.1;Potri.013G059900.v4.1;Potri.013G060000.v4.1
GO:0007010	cytoskeleton organization	6	124	0.93893	1	Potri.004G057100.v4.1;Potri.006G050200.v4.1;Potri.009G067100.v4.1;Potri.016G036300.v4.1;Potri.018G089700.v4.1;Potri.018G123100.v4.1
GO:0007017	microtubule-based process	9	172	0.939793	1	Potri.001G416300.v4.1;Potri.003G220300.v4.1;Potri.007G010700.v4.1;Potri.008G221400.v4.1;Potri.009G067100.v4.1;Potri.010G108700.v4.1;Potri.010G255400.v4.1;Potri.014G024700.v4.1;Potri.014G149000.v4.1
GO:0009123	nucleoside monophosphate metabolic process	8	157	0.941505	1	Potri.006G024700.v4.1;Potri.008G084400.v4.1;Potri.009G084700.v4.1;Potri.010G193400.v4.1;Potri.011G003500.v4.1;Potri.012G107500.v4.1;Potri.013G043500.v4.1;Potri.018G006000.v4.1
GO:0044248	cellular catabolic process	15	264	0.941981	1	Potri.001G242200.v4.1;Potri.003G089300.v4.1;Potri.003G178000.v4.1;Potri.004G132900.v4.1;Potri.004G182000.v4.1;Potri.005G077600.v4.1;Potri.005G083800.v4.1;Potri.006G078000.v4.1;Potri.006G216500.v4.1;Potri.009G041200.v4.1;Potri.009G124900.v4.1;Potri.014G085400.v4.1;Potri.014G099200.v4.1;Potri.015G048700.v4.1;Potri.017G122800.v4.1
GO:0009116	nucleoside metabolic process	11	204	0.942502	1	Potri.006G024700.v4.1;Potri.006G123200.v4.1;Potri.008G084400.v4.1;Potri.009G084700.v4.1;Potri.009G169900.v4.1;Potri.011G003500.v4.1;Potri.013G089000.v4.1;Potri.014G126700.v4.1;Potri.018G006000.v4.1;Potri.018G026200.v4.1;Potri.019G076200.v4.1
GO:0006022	aminoglycan metabolic process	1	35	0.946394	1	Potri.004G182000.v4.1
GO:0008154	actin polymerization or depolymerization	1	35	0.946394	1	Potri.018G123100.v4.1
GO:0022411	cellular component disassembly	1	35	0.946394	1	Potri.008G075800.v4.1
GO:0032984	macromolecular complex disassembly	1	35	0.946394	1	Potri.008G075800.v4.1
GO:0043241	protein complex disassembly	1	35	0.946394	1	Potri.008G075800.v4.1
GO:0043624	cellular protein complex disassembly	1	35	0.946394	1	Potri.008G075800.v4.1
GO:0006979	response to oxidative stress	7	144	0.948837	1	Potri.005G118700.v4.1;Potri.005G195600.v4.1;Potri.007G126600.v4.1;Potri.011G145100.v4.1;Potri.012G006800.v4.1;Potri.015G087600.v4.1;Potri.016G125000.v4.1
GO:0006754	ATP biosynthetic process	2	57	0.949207	1	Potri.011G003500.v4.1;Potri.018G006000.v4.1
GO:0006468	protein phosphorylation	122	1731	0.949892	1	Potri.001G010700.v4.1;Potri.001G029600.v4.1;Potri.001G085500.v4.1;Potri.001G094500.v4.1;Potri.001G218100.v4.1;Potri.001G274900.v4.1;Potri.001G280700.v4.1;Potri.001G306000.v4.1;Potri.001G308600.v4.1;Potri.001G380800.v4.1;Potri.001G411300.v4.1;Potri.001G418100.v4.1;Potri.001G438400.v4.1;Potri.001G441400.v4.1;Potri.002G000100.v4.1;Potri.002G106800.v4.1;Potri.002G111200.v4.1;Potri.002G111700.v4.1;Pot…
GO:1901657	glycosyl compound metabolic process	11	208	0.950835	1	Potri.006G024700.v4.1;Potri.006G123200.v4.1;Potri.008G084400.v4.1;Potri.009G084700.v4.1;Potri.009G169900.v4.1;Potri.011G003500.v4.1;Potri.013G089000.v4.1;Potri.014G126700.v4.1;Potri.018G006000.v4.1;Potri.018G026200.v4.1;Potri.019G076200.v4.1
GO:0042451	purine nucleoside biosynthetic process	3	79	0.957747	1	Potri.006G123200.v4.1;Potri.011G003500.v4.1;Potri.018G006000.v4.1
GO:0046129	purine ribonucleoside biosynthetic process	3	79	0.957747	1	Potri.006G123200.v4.1;Potri.011G003500.v4.1;Potri.018G006000.v4.1
GO:0072657	protein localization to membrane	1	38	0.958301	1	Potri.012G106200.v4.1
GO:0090150	establishment of protein localization to membrane	1	38	0.958301	1	Potri.012G106200.v4.1
GO:0044712	single-organism catabolic process	9	181	0.958909	1	Potri.003G089300.v4.1;Potri.003G178000.v4.1;Potri.005G077600.v4.1;Potri.006G216500.v4.1;Potri.008G084400.v4.1;Potri.009G084700.v4.1;Potri.015G048700.v4.1;Potri.016G142900.v4.1;Potri.018G132100.v4.1
GO:0016310	phosphorylation	131	1863	0.959131	1	Potri.001G010700.v4.1;Potri.001G029600.v4.1;Potri.001G057400.v4.1;Potri.001G085500.v4.1;Potri.001G094500.v4.1;Potri.001G218100.v4.1;Potri.001G274900.v4.1;Potri.001G280700.v4.1;Potri.001G306000.v4.1;Potri.001G308600.v4.1;Potri.001G380800.v4.1;Potri.001G411300.v4.1;Potri.001G418100.v4.1;Potri.001G438400.v4.1;Potri.001G441400.v4.1;Potri.002G000100.v4.1;Potri.002G106800.v4.1;Potri.002G111200.v4.1;Pot…
GO:0006096	glycolytic process	2	61	0.96155	1	Potri.008G084400.v4.1;Potri.009G084700.v4.1
GO:0006757	ATP generation from ADP	2	61	0.96155	1	Potri.008G084400.v4.1;Potri.009G084700.v4.1
GO:0009135	purine nucleoside diphosphate metabolic process	2	61	0.96155	1	Potri.008G084400.v4.1;Potri.009G084700.v4.1
GO:0009179	purine ribonucleoside diphosphate metabolic process	2	61	0.96155	1	Potri.008G084400.v4.1;Potri.009G084700.v4.1
GO:0009185	ribonucleoside diphosphate metabolic process	2	61	0.96155	1	Potri.008G084400.v4.1;Potri.009G084700.v4.1
GO:0046031	ADP metabolic process	2	61	0.96155	1	Potri.008G084400.v4.1;Potri.009G084700.v4.1
GO:0019362	pyridine nucleotide metabolic process	4	99	0.961931	1	Potri.001G256100.v4.1;Potri.003G135600.v4.1;Potri.008G084400.v4.1;Potri.009G084700.v4.1
GO:0046496	nicotinamide nucleotide metabolic process	4	99	0.961931	1	Potri.001G256100.v4.1;Potri.003G135600.v4.1;Potri.008G084400.v4.1;Potri.009G084700.v4.1
GO:0034220	ion transmembrane transport	11	216	0.964377	1	Potri.001G470200.v4.1;Potri.003G023900.v4.1;Potri.006G046500.v4.1;Potri.006G102800.v4.1;Potri.008G125100.v4.1;Potri.010G181800.v4.1;Potri.011G003500.v4.1;Potri.011G079100.v4.1;Potri.013G065000.v4.1;Potri.017G083700.v4.1;Potri.018G139800.v4.1
GO:0019725	cellular homeostasis	7	153	0.96657	1	Potri.001G183500.v4.1;Potri.002G097601.v4.1;Potri.009G100700.v4.1;Potri.014G134200.v4.1;Potri.015G037800.v4.1;Potri.015G078900.v4.1;Potri.018G066500.v4.1
GO:0009142	nucleoside triphosphate biosynthetic process	2	63	0.966587	1	Potri.011G003500.v4.1;Potri.018G006000.v4.1
GO:0009145	purine nucleoside triphosphate biosynthetic process	2	63	0.966587	1	Potri.011G003500.v4.1;Potri.018G006000.v4.1
GO:0009201	ribonucleoside triphosphate biosynthetic process	2	63	0.966587	1	Potri.011G003500.v4.1;Potri.018G006000.v4.1
GO:0009206	purine ribonucleoside triphosphate biosynthetic process	2	63	0.966587	1	Potri.011G003500.v4.1;Potri.018G006000.v4.1
GO:0044710	single-organism metabolic process	259	3545	0.967448	1	Potri.001G003100.v4.1;Potri.001G040100.v4.1;Potri.001G041140.v4.1;Potri.001G054800.v4.1;Potri.001G073100.v4.1;Potri.001G121000.v4.1;Potri.001G136600.v4.1;Potri.001G170400.v4.1;Potri.001G178800.v4.1;Potri.001G245000.v4.1;Potri.001G249200.v4.1;Potri.001G256100.v4.1;Potri.001G286400.v4.1;Potri.001G320000.v4.1;Potri.001G334900.v4.1;Potri.001G350700.v4.1;Potri.001G355100.v4.1;Potri.001G391400.v4.1;Pot…
GO:0007015	actin filament organization	1	41	0.967564	1	Potri.018G123100.v4.1
GO:0033043	regulation of organelle organization	1	42	0.97017	1	Potri.018G123100.v4.1
GO:0006457	protein folding	10	205	0.970973	1	Potri.002G047200.v4.1;Potri.004G073600.v4.1;Potri.007G131500.v4.1;Potri.009G146400.v4.1;Potri.010G135100.v4.1;Potri.010G136800.v4.1;Potri.012G015600.v4.1;Potri.017G072800.v4.1;Potri.018G101200.v4.1;Potri.T046300.v4.1
GO:0006733	oxidoreduction coenzyme metabolic process	4	104	0.971482	1	Potri.001G256100.v4.1;Potri.003G135600.v4.1;Potri.008G084400.v4.1;Potri.009G084700.v4.1
GO:0006081	cellular aldehyde metabolic process	1	43	0.972567	1	Potri.003G135600.v4.1
GO:0015985	energy coupled proton transport, down electrochemical gradient	1	43	0.972567	1	Potri.011G003500.v4.1
GO:0015986	ATP synthesis coupled proton transport	1	43	0.972567	1	Potri.011G003500.v4.1
GO:0009250	glucan biosynthetic process	1	44	0.974772	1	Potri.006G115100.v4.1
GO:0006165	nucleoside diphosphate phosphorylation	2	67	0.974823	1	Potri.008G084400.v4.1;Potri.009G084700.v4.1
GO:0046939	nucleotide phosphorylation	2	67	0.974823	1	Potri.008G084400.v4.1;Potri.009G084700.v4.1
GO:0000271	polysaccharide biosynthetic process	1	45	0.976799	1	Potri.006G115100.v4.1
GO:0009664	plant-type cell wall organization	1	45	0.976799	1	Potri.004G080200.v4.1
GO:0033692	cellular polysaccharide biosynthetic process	1	45	0.976799	1	Potri.006G115100.v4.1
GO:0072524	pyridine-containing compound metabolic process	4	108	0.977455	1	Potri.001G256100.v4.1;Potri.003G135600.v4.1;Potri.008G084400.v4.1;Potri.009G084700.v4.1
GO:0071669	plant-type cell wall organization or biogenesis	1	46	0.978664	1	Potri.004G080200.v4.1
GO:0006887	exocytosis	1	47	0.980379	1	Potri.019G124000.v4.1
GO:0006090	pyruvate metabolic process	2	73	0.983614	1	Potri.008G084400.v4.1;Potri.009G084700.v4.1
GO:1901361	organic cyclic compound catabolic process	3	94	0.983734	1	Potri.006G078000.v4.1;Potri.006G216500.v4.1;Potri.009G041200.v4.1
GO:0009698	phenylpropanoid metabolic process	1	50	0.98474	1	Potri.009G079000.v4.1
GO:0019439	aromatic compound catabolic process	3	95	0.984761	1	Potri.006G078000.v4.1;Potri.006G216500.v4.1;Potri.009G041200.v4.1
GO:0006418	tRNA aminoacylation for protein translation	2	76	0.986807	1	Potri.004G078932.v4.1;Potri.010G182500.v4.1
GO:0043038	amino acid activation	2	76	0.986807	1	Potri.004G078932.v4.1;Potri.010G182500.v4.1
GO:0043039	tRNA aminoacylation	2	76	0.986807	1	Potri.004G078932.v4.1;Potri.010G182500.v4.1
GO:0046034	ATP metabolic process	5	136	0.987014	1	Potri.006G024700.v4.1;Potri.008G084400.v4.1;Potri.009G084700.v4.1;Potri.011G003500.v4.1;Potri.018G006000.v4.1
GO:0032940	secretion by cell	1	52	0.987096	1	Potri.019G124000.v4.1
GO:0046903	secretion	1	52	0.987096	1	Potri.019G124000.v4.1
GO:0044699	single-organism process	457	6155	0.989919	1	Potri.001G003100.v4.1;Potri.001G010000.v4.1;Potri.001G010300.v4.1;Potri.001G027000.v4.1;Potri.001G040100.v4.1;Potri.001G041140.v4.1;Potri.001G054800.v4.1;Potri.001G057400.v4.1;Potri.001G073100.v4.1;Potri.001G111400.v4.1;Potri.001G121000.v4.1;Potri.001G126200.v4.1;Potri.001G136600.v4.1;Potri.001G157800.v4.1;Potri.001G170400.v4.1;Potri.001G174100.v4.1;Potri.001G178800.v4.1;Potri.001G182000.v4.1;Pot…
GO:0009144	purine nucleoside triphosphate metabolic process	5	142	0.99082	1	Potri.006G024700.v4.1;Potri.008G084400.v4.1;Potri.009G084700.v4.1;Potri.011G003500.v4.1;Potri.018G006000.v4.1
GO:0009199	ribonucleoside triphosphate metabolic process	5	142	0.99082	1	Potri.006G024700.v4.1;Potri.008G084400.v4.1;Potri.009G084700.v4.1;Potri.011G003500.v4.1;Potri.018G006000.v4.1
GO:0009205	purine ribonucleoside triphosphate metabolic process	5	142	0.99082	1	Potri.006G024700.v4.1;Potri.008G084400.v4.1;Potri.009G084700.v4.1;Potri.011G003500.v4.1;Potri.018G006000.v4.1
GO:0009141	nucleoside triphosphate metabolic process	5	143	0.991341	1	Potri.006G024700.v4.1;Potri.008G084400.v4.1;Potri.009G084700.v4.1;Potri.011G003500.v4.1;Potri.018G006000.v4.1
GO:0071554	cell wall organization or biogenesis	7	187	0.994187	1	Potri.002G236200.v4.1;Potri.004G080200.v4.1;Potri.004G182000.v4.1;Potri.009G006600.v4.1;Potri.010G102300.v4.1;Potri.013G152400.v4.1;Potri.014G146100.v4.1
GO:0098655	cation transmembrane transport	6	169	0.994303	1	Potri.003G023900.v4.1;Potri.006G046500.v4.1;Potri.006G102800.v4.1;Potri.011G003500.v4.1;Potri.011G079100.v4.1;Potri.018G139800.v4.1
GO:0098662	inorganic cation transmembrane transport	6	169	0.994303	1	Potri.003G023900.v4.1;Potri.006G046500.v4.1;Potri.006G102800.v4.1;Potri.011G003500.v4.1;Potri.011G079100.v4.1;Potri.018G139800.v4.1
GO:0000226	microtubule cytoskeleton organization	1	63	0.99487	1	Potri.009G067100.v4.1
GO:0098660	inorganic ion transmembrane transport	6	171	0.994916	1	Potri.003G023900.v4.1;Potri.006G046500.v4.1;Potri.006G102800.v4.1;Potri.011G003500.v4.1;Potri.011G079100.v4.1;Potri.018G139800.v4.1
GO:1902600	hydrogen ion transmembrane transport	1	71	0.997379	1	Potri.011G003500.v4.1
GO:0006818	hydrogen transport	1	86	0.999256	1	Potri.011G003500.v4.1
GO:0015992	proton transport	1	86	0.999256	1	Potri.011G003500.v4.1
GO:0055114	oxidation-reduction process	115	1880	0.999672	1	Potri.001G003100.v4.1;Potri.001G040100.v4.1;Potri.001G041140.v4.1;Potri.001G054800.v4.1;Potri.001G121000.v4.1;Potri.001G170400.v4.1;Potri.001G245000.v4.1;Potri.001G286400.v4.1;Potri.001G320000.v4.1;Potri.001G355100.v4.1;Potri.001G451600.v4.1;Potri.001G452600.v4.1;Potri.001G462600.v4.1;Potri.001G469701.v4.1;Potri.002G027100.v4.1;Potri.002G055300.v4.1;Potri.002G071000.v4.1;Potri.002G077600.v4.1;Pot…
GO:0045229	external encapsulating structure organization	1	120	0.999957	1	Potri.004G080200.v4.1
GO:0071555	cell wall organization	1	120	0.999957	1	Potri.004G080200.v4.1
GO:0008150	biological_process	1089	13595	1	1	Potri.001G003100.v4.1;Potri.001G003300.v4.1;Potri.001G004200.v4.1;Potri.001G010000.v4.1;Potri.001G010300.v4.1;Potri.001G010700.v4.1;Potri.001G027000.v4.1;Potri.001G029600.v4.1;Potri.001G029800.v4.1;Potri.001G033500.v4.1;Potri.001G034300.v4.1;Potri.001G040100.v4.1;Potri.001G041140.v4.1;Potri.001G050400.v4.1;Potri.001G054800.v4.1;Potri.001G057400.v4.1;Potri.001G058800.v4.1;Potri.001G067600.v4.1;Pot…

## Sheet: 3d
Supplementary Table S3d. KEGG pathways enriched during organ differentiation and growth (D4-6)
ID	Description	GeneRatio	BgRatio	pvalue	p.adjust	qvalue	geneID	Count
00195	Photosynthesis	30/732	100/6026	1.3086007205858e-06	0.000145254679985024	0.000139124918714911	Potri.004G031500.v4.1/Potri.009G163800.v4.1/Potri.002G055700.v4.1/Potri.002G056300.v4.1/Potri.003G067501.v4.1/Potri.004G014850.v4.1/Potri.005G063300.v4.1/Potri.005G206700.v4.1/Potri.007G033700.v4.1/Potri.007G105900.v4.1/Potri.008G151600.v4.1/Potri.008G181900.v4.1/Potri.010G089400.v4.1/Potri.011G074600.v4.1/Potri.011G074901.v4.1/Potri.011G113800.v4.1/Potri.011G113784.v4.1/Potri.011G074700.v4.1/Pot…	30
00196	Photosynthesis - antenna proteins	11/732	23/6026	2.67650934153087e-05	0.00148546268454963	0.00142277601839272	Potri.016G115200.v4.1/Potri.001G056700.v4.1/Potri.002G189300.v4.1/Potri.003G020400.v4.1/Potri.003G171500.v4.1/Potri.006G099500.v4.1/Potri.008G067300.v4.1/Potri.011G079500.v4.1/Potri.011G126700.v4.1/Potri.014G172400.v4.1/Potri.019G063101.v4.1	11
00100	Steroid biosynthesis	12/732	43/6026	0.00403917183032047	0.112087018291393	0.107356935490097	Potri.001G116500.v4.1/Potri.002G016300.v4.1/Potri.003G116000.v4.1/Potri.006G079300.v4.1/Potri.007G007600.v4.1/Potri.008G005200.v4.1/Potri.008G084800.v4.1/Potri.009G058600.v4.1/Potri.009G123100.v4.1/Potri.010G170000.v4.1/Potri.015G093500.v4.1/Potri.016G041000.v4.1	12
00920	Sulfur metabolism	12/732	43/6026	0.00403917183032047	0.112087018291393	0.107356935490097	Potri.014G154200.v4.1/Potri.001G257000.v4.1/Potri.001G365500.v4.1/Potri.004G011525.v4.1/Potri.004G012100.v4.1/Potri.005G237300.v4.1/Potri.010G081200.v4.1/Potri.011G124700.v4.1/Potri.013G035500.v4.1/Potri.013G057900.v4.1/Potri.017G060000.v4.1/Potri.001G380100.v4.1	12
00330	Arginine and proline metabolism	16/732	72/6026	0.0111136300448124	0.220907731618363	0.211585404395018	Potri.010G198400.v4.1/Potri.015G074100.v4.1/Potri.001G296800.v4.1/Potri.004G106800.v4.1/Potri.005G179300.v4.1/Potri.005G207300.v4.1/Potri.007G017100.v4.1/Potri.008G060200.v4.1/Potri.009G091000.v4.1/Potri.009G130500.v4.1/Potri.012G079500.v4.1/Potri.015G055300.v4.1/Potri.017G108800.v4.1/Potri.018G022200.v4.1/Potri.018G101500.v4.1/Potri.017G109300.v4.1	16
00430	Taurine and hypotaurine metabolism	6/732	17/6026	0.0119409584658575	0.220907731618363	0.211585404395018	Potri.012G057400.v4.1/Potri.004G075200.v4.1/Potri.004G129400.v4.1/Potri.008G141100.v4.1/Potri.018G069450.v4.1/Potri.012G039000.v4.1	6
00750	Vitamin B6 metabolism	5/732	13/6026	0.0145433419895746	0.230615851548968	0.220883840743915	Potri.003G033200.v4.1/Potri.017G129000.v4.1/Potri.006G100500.v4.1/Potri.008G196800.v4.1/Potri.009G012700.v4.1	5
04141	Protein processing in endoplasmic reticulum	46/732	289/6026	0.0307914405111546	0.42723123709227	0.409202038371923	Potri.001G167400.v4.1/Potri.001G260900.v4.1/Potri.001G307400.v4.1/Potri.003G157800.v4.1/Potri.007G100000.v4.1/Potri.008G053900.v4.1/Potri.008G054900.v4.1/Potri.010G059000.v4.1/Potri.010G184900.v4.1/Potri.010G223500.v4.1/Potri.011G139900.v4.1/Potri.015G028300.v4.1/Potri.015G038100.v4.1/Potri.001G042700.v4.1/Potri.001G094900.v4.1/Potri.004G042700.v4.1/Potri.005G015400.v4.1/Potri.005G100200.v4.1/Pot…	46
00600	Sphingolipid metabolism	9/732	38/6026	0.0346910585311612	0.427856388550988	0.409800808379799	Potri.006G107300.v4.1/Potri.011G043500.v4.1/Potri.003G003400.v4.1/Potri.004G038100.v4.1/Potri.006G196200.v4.1/Potri.011G050800.v4.1/Potri.012G043800.v4.1/Potri.015G103800.v4.1/Potri.019G072800.v4.1	9
03040	Spliceosome	39/732	245/6026	0.0441789760098674	0.490386633709528	0.469692271262801	Potri.001G289800.v4.1/Potri.003G031900.v4.1/Potri.003G201200.v4.1/Potri.004G087000.v4.1/Potri.005G021600.v4.1/Potri.005G105700.v4.1/Potri.005G165400.v4.1/Potri.006G174000.v4.1/Potri.006G211100.v4.1/Potri.007G026900.v4.1/Potri.007G028500.v4.1/Potri.008G048900.v4.1/Potri.008G054900.v4.1/Potri.008G196700.v4.1/Potri.009G076600.v4.1/Potri.010G066000.v4.1/Potri.010G152400.v4.1/Potri.010G212100.v4.1/Pot…	39
00903	Limonene degradation	3/732	8/6026	0.0625618733222596	0.582150363719174	0.557583563163931	Potri.015G074100.v4.1/Potri.005G179300.v4.1/Potri.007G017100.v4.1	3
00565	Ether lipid metabolism	8/732	36/6026	0.0629351744561269	0.582150363719174	0.557583563163931	Potri.007G060300.v4.1/Potri.001G110100.v4.1/Potri.001G112100.v4.1/Potri.001G275500.v4.1/Potri.003G032800.v4.1/Potri.012G099300.v4.1/Potri.015G097900.v4.1/Potri.016G041000.v4.1	8
00250	Alanine, aspartate and glutamate metabolism	12/732	63/6026	0.0739012351536184	0.590113280672156	0.565210444266361	Potri.004G075200.v4.1/Potri.008G141100.v4.1/Potri.008G200100.v4.1/Potri.009G125600.v4.1/Potri.010G029100.v4.1/Potri.012G043900.v4.1/Potri.014G022900.v4.1/Potri.018G022200.v4.1/Potri.019G054500.v4.1/Potri.012G039000.v4.1/Potri.004G085400.v4.1/Potri.013G058300.v4.1	12
00130	Ubiquinone and other terpenoid-quinone biosynthesis	10/732	50/6026	0.0747185670803682	0.590113280672156	0.565210444266361	Potri.002G057400.v4.1/Potri.005G126200.v4.1/Potri.007G098700.v4.1/Potri.007G137900.v4.1/Potri.009G044400.v4.1/Potri.013G077000.v4.1/Potri.017G050900.v4.1/Potri.018G090700.v4.1/Potri.019G049500.v4.1/Potri.006G169700.v4.1	10
00620	Pyruvate metabolism	19/732	112/6026	0.0808309377698728	0.590113280672156	0.565210444266361	Potri.001G145300.v4.1/Potri.002G201300.v4.1/Potri.003G043900.v4.1/Potri.008G027400.v4.1/Potri.015G074100.v4.1/Potri.015G092000.v4.1/Potri.001G122400.v4.1/Potri.002G156000.v4.1/Potri.005G179300.v4.1/Potri.007G017100.v4.1/Potri.008G027100.v4.1/Potri.008G159700.v4.1/Potri.010G151400.v4.1/Potri.010G254900.v4.1/Potri.011G110700.v4.1/Potri.013G162600.v4.1/Potri.016G064800.v4.1/Potri.017G026500.v4.1/Pot…	19
00073	Cutin, suberine and wax biosynthesis	7/732	32/6026	0.085061373790581	0.590113280672156	0.565210444266361	Potri.008G133800.v4.1/Potri.010G107900.v4.1/Potri.016G031600.v4.1/Potri.003G129100.v4.1/Potri.004G185000.v4.1/Potri.009G145000.v4.1/Potri.015G100800.v4.1	7
04075	Plant hormone signal transduction	52/732	366/6026	0.123641662127244	0.784226943110456	0.751132491741641	Potri.005G082000.v4.1/Potri.005G174000.v4.1/Potri.001G060400.v4.1/Potri.001G142500.v4.1/Potri.001G220700.v4.1/Potri.002G011800.v4.1/Potri.002G024700.v4.1/Potri.002G082200.v4.1/Potri.002G108000.v4.1/Potri.002G122300.v4.1/Potri.002G123000.v4.1/Potri.002G158400.v4.1/Potri.002G172800.v4.1/Potri.002G201500.v4.1/Potri.003G051300.v4.1/Potri.003G088900.v4.1/Potri.004G138300.v4.1/Potri.004G145500.v4.1/Pot…	52
04145	Phagosome	19/732	119/6026	0.127428161860563	0.784226943110456	0.751132491741641	Potri.001G272700.v4.1/Potri.001G272800.v4.1/Potri.001G289500.v4.1/Potri.001G464400.v4.1/Potri.002G021800.v4.1/Potri.002G062400.v4.1/Potri.002G111900.v4.1/Potri.003G053400.v4.1/Potri.005G239900.v4.1/Potri.008G128800.v4.1/Potri.009G040200.v4.1/Potri.009G085100.v4.1/Potri.011G107900.v4.1/Potri.012G077800.v4.1/Potri.014G051800.v4.1/Potri.016G033200.v4.1/Potri.017G081000.v4.1/Potri.018G083400.v4.1/Pot…	19
00563	Glycosylphosphatidylinositol (GPI)-anchor biosynthesis	5/732	23/6026	0.138297846632611	0.784226943110456	0.751132491741641	Potri.003G216900.v4.1/Potri.007G010600.v4.1/Potri.016G130000.v4.1/Potri.018G098700.v4.1/Potri.001G138100.v4.1	5
03008	Ribosome biogenesis in eukaryotes	16/732	99/6026	0.141302151911794	0.784226943110456	0.751132491741641	Potri.001G216400.v4.1/Potri.002G134900.v4.1/Potri.003G151500.v4.1/Potri.004G106900.v4.1/Potri.004G121500.v4.1/Potri.006G166500.v4.1/Potri.006G228500.v4.1/Potri.009G025800.v4.1/Potri.010G229800.v4.1/Potri.012G082600.v4.1/Potri.013G151600.v4.1/Potri.019G052100.v4.1/Potri.002G166200.v4.1/Potri.002G241100.v4.1/Potri.009G054000.v4.1/Potri.017G001100.v4.1	16
00500	Starch and sucrose metabolism	25/732	166/6026	0.148381379826142	0.784301579081036	0.751203978067185	Potri.004G019500.v4.1/Potri.004G019700.v4.1/Potri.007G129700.v4.1/Potri.001G139500.v4.1/Potri.001G383600.v4.1/Potri.002G014300.v4.1/Potri.002G100900.v4.1/Potri.003G112400.v4.1/Potri.004G048600.v4.1/Potri.004G157100.v4.1/Potri.005G077200.v4.1/Potri.009G042800.v4.1/Potri.009G123900.v4.1/Potri.010G062900.v4.1/Potri.011G154300.v4.1/Potri.012G049300.v4.1/Potri.015G074000.v4.1/Potri.015G126900.v4.1/Pot…	25
00450	Selenocompound metabolism	4/732	18/6026	0.166764018930766	0.797980702327758	0.764305841015681	Potri.017G057700.v4.1/Potri.005G237300.v4.1/Potri.010G081200.v4.1/Potri.011G145100.v4.1	4
00230	Purine metabolism	20/732	132/6026	0.173886684029807	0.797980702327758	0.764305841015681	Potri.001G145300.v4.1/Potri.006G228500.v4.1/Potri.019G012300.v4.1/Potri.003G083600.v4.1/Potri.005G101501.v4.1/Potri.005G198400.v4.1/Potri.005G237300.v4.1/Potri.006G255900.v4.1/Potri.008G027100.v4.1/Potri.008G159700.v4.1/Potri.009G125600.v4.1/Potri.010G081200.v4.1/Potri.010G254900.v4.1/Potri.011G000100.v4.1/Potri.013G057900.v4.1/Potri.015G093200.v4.1/Potri.017G063900.v4.1/Potri.018G113400.v4.1/Pot…	20
00511	Other glycan degradation	5/732	25/6026	0.179375434002914	0.797980702327758	0.764305841015681	Potri.001G298900.v4.1/Potri.003G003400.v4.1/Potri.009G093900.v4.1/Potri.012G131400.v4.1/Potri.019G072800.v4.1	5
00410	beta-Alanine metabolism	11/732	67/6026	0.184158442139216	0.797980702327758	0.764305841015681	Potri.015G030600.v4.1/Potri.015G074100.v4.1/Potri.004G075200.v4.1/Potri.005G179300.v4.1/Potri.005G207300.v4.1/Potri.007G017100.v4.1/Potri.008G141100.v4.1/Potri.009G078700.v4.1/Potri.012G079500.v4.1/Potri.012G084400.v4.1/Potri.012G039000.v4.1	11
04933	AGE-RAGE signaling pathway in diabetic complications	7/732	39/6026	0.188126741249002	0.797980702327758	0.764305841015681	Potri.008G068400.v4.1/Potri.008G130000.v4.1/Potri.012G077800.v4.1/Potri.014G051800.v4.1/Potri.018G083400.v4.1/Potri.001G252300.v4.1/Potri.013G123800.v4.1	7
00630	Glyoxylate and dicarboxylate metabolism	15/732	97/6026	0.194103414079725	0.797980702327758	0.764305841015681	Potri.003G078000.v4.1/Potri.015G092000.v4.1/Potri.003G069300.v4.1/Potri.003G069400.v4.1/Potri.003G069600.v4.1/Potri.005G145400.v4.1/Potri.008G002900.v4.1/Potri.008G200100.v4.1/Potri.010G029100.v4.1/Potri.010G151400.v4.1/Potri.012G043900.v4.1/Potri.013G162700.v4.1/Potri.014G073500.v4.1/Potri.017G114600.v4.1/Potri.004G085400.v4.1	15
00590	Arachidonic acid metabolism	4/732	20/6026	0.218821398251217	0.802727040346694	0.768851883120115	Potri.006G265400.v4.1/Potri.014G138800.v4.1/Potri.016G041000.v4.1/Potri.018G069450.v4.1	4
00561	Glycerolipid metabolism	11/732	70/6026	0.224738717265215	0.802727040346694	0.768851883120115	Potri.015G074100.v4.1/Potri.001G110100.v4.1/Potri.002G133100.v4.1/Potri.003G030900.v4.1/Potri.004G038100.v4.1/Potri.005G179300.v4.1/Potri.007G017100.v4.1/Potri.013G148500.v4.1/Potri.014G031000.v4.1/Potri.016G041000.v4.1/Potri.014G085500.v4.1	11
02010	ABC transporters	6/732	34/6026	0.225441057315307	0.802727040346694	0.768851883120115	Potri.002G187500.v4.1/Potri.006G123900.v4.1/Potri.010G003000.v4.1/Potri.014G180100.v4.1/Potri.016G093600.v4.1/Potri.003G182601.v4.1	6
00051	Fructose and mannose metabolism	12/732	78/6026	0.233217726342616	0.802727040346694	0.768851883120115	Potri.004G099100.v4.1/Potri.007G129700.v4.1/Potri.018G101700.v4.1/Potri.005G120500.v4.1/Potri.005G229600.v4.1/Potri.007G013900.v4.1/Potri.007G015500.v4.1/Potri.007G022000.v4.1/Potri.012G075500.v4.1/Potri.012G135000.v4.1/Potri.016G109000.v4.1/Potri.018G088300.v4.1	12
04144	Endocytosis	27/732	193/6026	0.24245665682166	0.802727040346694	0.768851883120115	Potri.002G149200.v4.1/Potri.005G007400.v4.1/Potri.007G060300.v4.1/Potri.008G054900.v4.1/Potri.010G186900.v4.1/Potri.014G070600.v4.1/Potri.001G042700.v4.1/Potri.001G112100.v4.1/Potri.001G374000.v4.1/Potri.002G062400.v4.1/Potri.002G249500.v4.1/Potri.003G032800.v4.1/Potri.003G053400.v4.1/Potri.004G035800.v4.1/Potri.006G081300.v4.1/Potri.008G054000.v4.1/Potri.008G054600.v4.1/Potri.008G070600.v4.1/Pot…	27
00520	Amino sugar and nucleotide sugar metabolism	24/732	170/6026	0.243852377179096	0.802727040346694	0.768851883120115	Potri.004G099100.v4.1/Potri.007G129700.v4.1/Potri.018G101700.v4.1/Potri.001G090700.v4.1/Potri.001G459700.v4.1/Potri.002G146500.v4.1/Potri.002G204400.v4.1/Potri.003G074700.v4.1/Potri.004G157100.v4.1/Potri.007G013900.v4.1/Potri.008G097600.v4.1/Potri.009G150600.v4.1/Potri.010G159800.v4.1/Potri.011G132600.v4.1/Potri.012G075500.v4.1/Potri.012G101100.v4.1/Potri.016G020000.v4.1/Potri.016G025500.v4.1/Pot…	24
00510	N-Glycan biosynthesis	9/732	57/6026	0.250836167979522	0.802727040346694	0.768851883120115	Potri.002G139200.v4.1/Potri.007G100000.v4.1/Potri.010G059000.v4.1/Potri.010G223500.v4.1/Potri.015G028300.v4.1/Potri.001G138100.v4.1/Potri.001G352000.v4.1/Potri.009G007900.v4.1/Potri.018G141100.v4.1	9
00770	Pantothenate and CoA biosynthesis	7/732	43/6026	0.262513664871149	0.802727040346694	0.768851883120115	Potri.006G211300.v4.1/Potri.015G030600.v4.1/Potri.015G074100.v4.1/Potri.005G179300.v4.1/Potri.005G207300.v4.1/Potri.007G017100.v4.1/Potri.011G052700.v4.1	7
00240	Pyrimidine metabolism	13/732	88/6026	0.267293205313506	0.802727040346694	0.768851883120115	Potri.005G057700.v4.1/Potri.006G091000.v4.1/Potri.008G080100.v4.1/Potri.015G030600.v4.1/Potri.002G261900.v4.1/Potri.009G119200.v4.1/Potri.010G176500.v4.1/Potri.011G165100.v4.1/Potri.012G097800.v4.1/Potri.015G129000.v4.1/Potri.017G063900.v4.1/Potri.005G248900.v4.1/Potri.002G235000.v4.1	13
00970	Aminoacyl-tRNA biosynthesis	9/732	58/6026	0.267575680115565	0.802727040346694	0.768851883120115	Potri.009G141300.v4.1/Potri.014G049200.v4.1/Potri.017G057700.v4.1/Potri.017G123300.v4.1/Potri.003G221600.v4.1/Potri.005G094300.v4.1/Potri.009G169700.v4.1/Potri.008G010201.v4.1/Potri.013G000400.v4.1	9
00941	Flavonoid biosynthesis	8/732	51/6026	0.274870675697979	0.802911710591465	0.769028760263044	Potri.001G051500.v4.1/Potri.001G051600.v4.1/Potri.001G113100.v4.1/Potri.004G030700.v4.1/Potri.005G229500.v4.1/Potri.008G136600.v4.1/Potri.010G129800.v4.1/Potri.010G213000.v4.1	8
00910	Nitrogen metabolism	7/732	46/6026	0.322862822457247	0.918917263916779	0.880138868237029	Potri.005G145400.v4.1/Potri.008G200100.v4.1/Potri.010G029100.v4.1/Potri.010G041100.v4.1/Potri.012G043900.v4.1/Potri.004G085400.v4.1/Potri.013G058300.v4.1	7
00562	Inositol phosphate metabolism	11/732	78/6026	0.346511833628054	0.930201153725994	0.890946576826225	Potri.004G152400.v4.1/Potri.001G275500.v4.1/Potri.007G047900.v4.1/Potri.008G068400.v4.1/Potri.008G128800.v4.1/Potri.009G078700.v4.1/Potri.012G099300.v4.1/Potri.015G097900.v4.1/Potri.015G109500.v4.1/Potri.001G252300.v4.1/Potri.019G047200.v4.1	11
00220	Arginine biosynthesis	7/732	48/6026	0.364286082922322	0.930201153725994	0.890946576826225	Potri.008G200100.v4.1/Potri.009G169300.v4.1/Potri.010G029100.v4.1/Potri.012G043900.v4.1/Potri.018G022200.v4.1/Potri.004G085400.v4.1/Potri.013G058300.v4.1	7
00960	Tropane, piperidine and pyridine alkaloid biosynthesis	5/732	33/6026	0.372624148396294	0.930201153725994	0.890946576826225	Potri.010G142600.v4.1/Potri.007G137900.v4.1/Potri.012G084400.v4.1/Potri.018G022200.v4.1/Potri.006G089800.v4.1	5
00052	Galactose metabolism	10/732	72/6026	0.376443028762447	0.930201153725994	0.890946576826225	Potri.001G090700.v4.1/Potri.004G038100.v4.1/Potri.007G123400.v4.1/Potri.010G042000.v4.1/Potri.011G154300.v4.1/Potri.011G166700.v4.1/Potri.017G144700.v4.1/Potri.018G126400.v4.1/Potri.003G112600.v4.1/Potri.018G088300.v4.1	10
00860	Porphyrin metabolism	8/732	57/6026	0.388844659609417	0.930201153725994	0.890946576826225	Potri.004G053400.v4.1/Potri.019G048900.v4.1/Potri.001G403300.v4.1/Potri.009G169700.v4.1/Potri.010G082300.v4.1/Potri.016G119400.v4.1/Potri.018G081200.v4.1/Potri.013G000400.v4.1	8
00670	One carbon pool by folate	4/732	26/6026	0.390273781487909	0.930201153725994	0.890946576826225	Potri.003G078000.v4.1/Potri.017G123300.v4.1/Potri.008G002900.v4.1/Potri.009G119200.v4.1	4
04120	Ubiquitin mediated proteolysis	25/732	193/6026	0.396938806667272	0.930201153725994	0.890946576826225	Potri.001G167400.v4.1/Potri.006G164000.v4.1/Potri.008G053900.v4.1/Potri.010G031900.v4.1/Potri.010G066000.v4.1/Potri.011G094100.v4.1/Potri.001G094900.v4.1/Potri.001G254500.v4.1/Potri.003G198600.v4.1/Potri.003G215400.v4.1/Potri.004G094100.v4.1/Potri.006G026900.v4.1/Potri.009G049600.v4.1/Potri.009G120200.v4.1/Potri.010G220600.v4.1/Potri.011G134200.v4.1/Potri.013G102000.v4.1/Potri.015G023300.v4.1/Pot…	25
04136	Autophagy - other	7/732	50/6026	0.406065002881737	0.930201153725994	0.890946576826225	Potri.008G099400.v4.1/Potri.010G153400.v4.1/Potri.002G228800.v4.1/Potri.011G004300.v4.1/Potri.014G107000.v4.1/Potri.016G104900.v4.1/Potri.002G181000.v4.1	7
00071	Fatty acid degradation	8/732	58/6026	0.408247696328433	0.930201153725994	0.890946576826225	Potri.015G074100.v4.1/Potri.002G084100.v4.1/Potri.002G254900.v4.1/Potri.005G179300.v4.1/Potri.007G017100.v4.1/Potri.009G109900.v4.1/Potri.014G169400.v4.1/Potri.005G060000.v4.1	8
03013	Nucleocytoplasmic transport	28/732	219/6026	0.415747840702591	0.930201153725994	0.890946576826225	Potri.001G078600.v4.1/Potri.002G140200.v4.1/Potri.002G221300.v4.1/Potri.003G066200.v4.1/Potri.004G082200.v4.1/Potri.004G087000.v4.1/Potri.004G121500.v4.1/Potri.005G021400.v4.1/Potri.006G119600.v4.1/Potri.009G025800.v4.1/Potri.009G076600.v4.1/Potri.009G130000.v4.1/Potri.010G184900.v4.1/Potri.012G039200.v4.1/Potri.013G032100.v4.1/Potri.013G085000.v4.1/Potri.013G158400.v4.1/Potri.014G052600.v4.1/Pot…	28
00053	Ascorbate and aldarate metabolism	7/732	51/6026	0.426936827660971	0.930201153725994	0.890946576826225	Potri.015G074100.v4.1/Potri.001G099600.v4.1/Potri.001G287100.v4.1/Potri.005G179300.v4.1/Potri.007G017100.v4.1/Potri.009G081300.v4.1/Potri.010G159800.v4.1	7
00260	Glycine, serine and threonine metabolism	12/732	91/6026	0.427389719279511	0.930201153725994	0.890946576826225	Potri.003G033200.v4.1/Potri.007G040700.v4.1/Potri.001G106000.v4.1/Potri.002G122700.v4.1/Potri.005G168000.v4.1/Potri.005G217700.v4.1/Potri.006G113300.v4.1/Potri.008G002900.v4.1/Potri.009G096600.v4.1/Potri.010G151400.v4.1/Potri.012G084400.v4.1/Potri.014G073500.v4.1	12
00040	Pentose and glucuronate interconversions	15/732	116/6026	0.439661936818316	0.937540651794562	0.897976347380282	Potri.001G162400.v4.1/Potri.003G072800.v4.1/Potri.006G122000.v4.1/Potri.007G144200.v4.1/Potri.007G144400.v4.1/Potri.010G159800.v4.1/Potri.011G025400.v4.1/Potri.011G135000.v4.1/Potri.012G091500.v4.1/Potri.012G135000.v4.1/Potri.015G087800.v4.1/Potri.017G087300.v4.1/Potri.017G144700.v4.1/Potri.018G068400.v4.1/Potri.019G077600.v4.1	15
00730	Thiamine metabolism	4/732	28/6026	0.447654545451458	0.937540651794562	0.897976347380282	Potri.005G101501.v4.1/Potri.008G196500.v4.1/Potri.015G093200.v4.1/Potri.018G113400.v4.1	4
00360	Phenylalanine metabolism	6/732	45/6026	0.470668237883228	0.967484711204413	0.926656764643392	Potri.002G057400.v4.1/Potri.007G137900.v4.1/Potri.009G130500.v4.1/Potri.012G084400.v4.1/Potri.018G022200.v4.1/Potri.006G104800.v4.1	6
00380	Tryptophan metabolism	6/732	46/6026	0.492839050197125	0.969661781827384	0.928741962679619	Potri.015G074100.v4.1/Potri.002G207400.v4.1/Potri.005G179300.v4.1/Potri.007G017100.v4.1/Potri.009G130500.v4.1/Potri.010G151400.v4.1	6
00010	Glycolysis / Gluconeogenesis	20/732	161/6026	0.493848554404158	0.969661781827384	0.928741962679619	Potri.001G145300.v4.1/Potri.003G043900.v4.1/Potri.007G040700.v4.1/Potri.008G027400.v4.1/Potri.015G074100.v4.1/Potri.001G095300.v4.1/Potri.001G122400.v4.1/Potri.002G254900.v4.1/Potri.005G168000.v4.1/Potri.005G179300.v4.1/Potri.006G113300.v4.1/Potri.007G015500.v4.1/Potri.007G017100.v4.1/Potri.008G027100.v4.1/Potri.008G159700.v4.1/Potri.010G151400.v4.1/Potri.010G254900.v4.1/Potri.016G109000.v4.1/Pot…	20
00564	Glycerophospholipid metabolism	14/732	112/6026	0.497934428505954	0.969661781827384	0.928741962679619	Potri.002G060600.v4.1/Potri.007G060300.v4.1/Potri.001G110100.v4.1/Potri.001G112100.v4.1/Potri.001G275500.v4.1/Potri.002G133100.v4.1/Potri.003G032800.v4.1/Potri.012G099300.v4.1/Potri.013G148500.v4.1/Potri.014G014400.v4.1/Potri.014G031000.v4.1/Potri.015G097900.v4.1/Potri.016G041000.v4.1/Potri.014G085500.v4.1	14
00909	Sesquiterpenoid and triterpenoid biosynthesis	3/732	23/6026	0.541731096620008	0.992039556144257	0.950175392798198	Potri.007G002500.v4.1/Potri.007G007600.v4.1/Potri.009G123100.v4.1	3
04146	Peroxisome	14/732	116/6026	0.55373824207626	0.992039556144257	0.950175392798198	Potri.013G047800.v4.1/Potri.002G084100.v4.1/Potri.003G069300.v4.1/Potri.003G069400.v4.1/Potri.003G069600.v4.1/Potri.004G094600.v4.1/Potri.009G090600.v4.1/Potri.009G109900.v4.1/Potri.010G192600.v4.1/Potri.013G056900.v4.1/Potri.014G169400.v4.1/Potri.016G031600.v4.1/Potri.004G185000.v4.1/Potri.009G145000.v4.1	14
00261	Monobactam biosynthesis	2/732	15/6026	0.559687892115568	0.992039556144257	0.950175392798198	Potri.005G237300.v4.1/Potri.010G081200.v4.1	2
00340	Histidine metabolism	3/732	24/6026	0.571674629594838	0.992039556144257	0.950175392798198	Potri.015G074100.v4.1/Potri.005G179300.v4.1/Potri.007G017100.v4.1	3
00650	Butanoate metabolism	3/732	24/6026	0.571674629594838	0.992039556144257	0.950175392798198	Potri.004G075200.v4.1/Potri.008G141100.v4.1/Potri.012G039000.v4.1	3
00513	Various types of N-glycan biosynthesis	5/732	42/6026	0.590174129810046	0.992039556144257	0.950175392798198	Potri.002G139200.v4.1/Potri.010G223500.v4.1/Potri.015G028300.v4.1/Potri.001G352000.v4.1/Potri.018G141100.v4.1	5
00061	Fatty acid biosynthesis	8/732	68/6026	0.594759468376302	0.992039556144257	0.950175392798198	Potri.002G084100.v4.1/Potri.009G109900.v4.1/Potri.013G162600.v4.1/Potri.014G169400.v4.1/Potri.015G099600.v4.1/Potri.019G033500.v4.1/Potri.019G033600.v4.1/Potri.002G245600.v4.1	8
00906	Carotenoid biosynthesis	5/732	43/6026	0.611827190267899	0.992039556144257	0.950175392798198	Potri.001G229100.v4.1/Potri.001G393800.v4.1/Potri.005G138400.v4.1/Potri.005G216400.v4.1/Potri.017G138900.v4.1	5
00030	Pentose phosphate pathway	8/732	70/6026	0.628637759979733	0.992039556144257	0.950175392798198	Potri.015G007300.v4.1/Potri.001G068200.v4.1/Potri.001G337400.v4.1/Potri.007G015500.v4.1/Potri.008G097200.v4.1/Potri.010G115300.v4.1/Potri.016G109000.v4.1/Potri.003G088400.v4.1	8
00310	Lysine degradation	5/732	44/6026	0.632800138784245	0.992039556144257	0.950175392798198	Potri.015G074100.v4.1/Potri.005G179300.v4.1/Potri.005G193500.v4.1/Potri.007G017100.v4.1/Potri.010G151400.v4.1	5
00400	Phenylalanine, tyrosine and tryptophan biosynthesis	7/732	62/6026	0.64076205469718	0.992039556144257	0.950175392798198	Potri.002G099200.v4.1/Potri.005G217700.v4.1/Potri.007G137900.v4.1/Potri.008G040700.v4.1/Potri.013G029900.v4.1/Potri.014G169100.v4.1/Potri.018G022200.v4.1	7
00350	Tyrosine metabolism	8/732	71/6026	0.644984251708486	0.992039556144257	0.950175392798198	Potri.002G057400.v4.1/Potri.002G254900.v4.1/Potri.004G232600.v4.1/Potri.007G137900.v4.1/Potri.012G084400.v4.1/Potri.018G022200.v4.1/Potri.005G060000.v4.1/Potri.006G104800.v4.1	8
03450	Non-homologous end-joining	1/732	8/6026	0.645383282030754	0.992039556144257	0.950175392798198	Potri.001G320300.v4.1	1
00280	Valine, leucine and isoleucine degradation	7/732	63/6026	0.657834898686694	0.992039556144257	0.950175392798198	Potri.001G465600.v4.1/Potri.015G074100.v4.1/Potri.005G179300.v4.1/Potri.007G017100.v4.1/Potri.009G078700.v4.1/Potri.009G100800.v4.1/Potri.010G151400.v4.1	7
00460	Cyanoamino acid metabolism	8/732	72/6026	0.660913889026262	0.992039556144257	0.950175392798198	Potri.004G019500.v4.1/Potri.004G019700.v4.1/Potri.005G145400.v4.1/Potri.008G002900.v4.1/Potri.009G042800.v4.1/Potri.012G049300.v4.1/Potri.014G022900.v4.1/Potri.018G069450.v4.1	8
04070	Phosphatidylinositol signaling system	8/732	72/6026	0.660913889026262	0.992039556144257	0.950175392798198	Potri.004G152400.v4.1/Potri.007G047900.v4.1/Potri.008G068400.v4.1/Potri.008G128800.v4.1/Potri.013G148500.v4.1/Potri.015G109500.v4.1/Potri.001G252300.v4.1/Potri.019G047200.v4.1	8
00531	Glycosaminoglycan degradation	2/732	18/6026	0.661359704096171	0.992039556144257	0.950175392798198	Potri.013G016900.v4.1/Potri.018G121500.v4.1	2
00900	Terpenoid backbone biosynthesis	7/732	68/6026	0.735537853372345	0.99999999996609	0.957799905135847	Potri.002G162700.v4.1/Potri.015G043400.v4.1/Potri.017G110700.v4.1/Potri.002G004000.v4.1/Potri.004G150400.v4.1/Potri.008G196500.v4.1/Potri.001G457000.v4.1	7
00270	Cysteine and methionine metabolism	14/732	136/6026	0.785399872707073	0.99999999996609	0.957799905135847	Potri.014G159000.v4.1/Potri.018G138000.v4.1/Potri.001G122400.v4.1/Potri.001G365500.v4.1/Potri.002G122700.v4.1/Potri.004G106800.v4.1/Potri.005G038100.v4.1/Potri.007G137900.v4.1/Potri.008G157400.v4.1/Potri.009G096600.v4.1/Potri.013G035500.v4.1/Potri.017G108800.v4.1/Potri.018G022200.v4.1/Potri.018G101500.v4.1	14
00591	Linoleic acid metabolism	2/732	23/6026	0.787965382165078	0.99999999996609	0.957799905135847	Potri.016G041000.v4.1/Potri.008G151500.v4.1	2
00905	Brassinosteroid biosynthesis	2/732	23/6026	0.787965382165078	0.99999999996609	0.957799905135847	Potri.008G067500.v4.1/Potri.013G134433.v4.1	2
00603	Glycosphingolipid biosynthesis - globo and isoglobo series	1/732	12/6026	0.788943310427873	0.99999999996609	0.957799905135847	Potri.004G038100.v4.1	1
00790	Folate biosynthesis	3/732	34/6026	0.79979075747596	0.99999999996609	0.957799905135847	Potri.006G045400.v4.1/Potri.009G119200.v4.1/Potri.011G115000.v4.1	3
03420	Nucleotide excision repair	7/732	73/6026	0.800058648701372	0.99999999996609	0.957799905135847	Potri.001G101300.v4.1/Potri.001G167400.v4.1/Potri.001G421300.v4.1/Potri.001G247700.v4.1/Potri.006G180900.v4.1/Potri.008G119700.v4.1/Potri.013G076400.v4.1	7
00780	Biotin metabolism	2/732	24/6026	0.807628177853281	0.99999999996609	0.957799905135847	Potri.019G033500.v4.1/Potri.019G033600.v4.1	2
00902	Monoterpenoid biosynthesis	1/732	13/6026	0.814632285613572	0.99999999996609	0.957799905135847	Potri.014G080100.v4.1	1
00904	Diterpenoid biosynthesis	3/732	35/6026	0.81574859636267	0.99999999996609	0.957799905135847	Potri.001G176600.v4.1/Potri.002G129700.v4.1/Potri.015G134600.v4.1	3
03018	RNA degradation	12/732	123/6026	0.831026740519504	0.99999999996609	0.957799905135847	Potri.002G036300.v4.1/Potri.004G228700.v4.1/Potri.013G065700.v4.1/Potri.014G058800.v4.1/Potri.014G166200.v4.1/Potri.015G042500.v4.1/Potri.019G032800.v4.1/Potri.003G014900.v4.1/Potri.005G226600.v4.1/Potri.009G010600.v4.1/Potri.009G047500.v4.1/Potri.010G222800.v4.1	12
04016	MAPK signaling pathway - plant	13/732	134/6026	0.844341665853753	0.99999999996609	0.957799905135847	Potri.001G098300.v4.1/Potri.001G142500.v4.1/Potri.002G201500.v4.1/Potri.004G138300.v4.1/Potri.004G145500.v4.1/Potri.005G072600.v4.1/Potri.006G104100.v4.1/Potri.008G025800.v4.1/Potri.009G106900.v4.1/Potri.012G000800.v4.1/Potri.015G020500.v4.1/Potri.019G123500.v4.1/Potri.015G018800.v4.1	13
00710	Carbon fixation in photosynthetic organisms	9/732	97/6026	0.84928941099401	0.99999999996609	0.957799905135847	Potri.002G156000.v4.1/Potri.002G220566.v4.1/Potri.007G015500.v4.1/Potri.010G115300.v4.1/Potri.011G110700.v4.1/Potri.013G162700.v4.1/Potri.016G109000.v4.1/Potri.017G114600.v4.1/Potri.018G046600.v4.1	9
03030	DNA replication	5/732	59/6026	0.859974054561651	0.99999999996609	0.957799905135847	Potri.001G421300.v4.1/Potri.001G247700.v4.1/Potri.008G019800.v4.1/Potri.012G120100.v4.1/Potri.013G076400.v4.1	5
04626	Plant-pathogen interaction	27/732	265/6026	0.864323876908355	0.99999999996609	0.957799905135847	Potri.001G110200.v4.1/Potri.016G040900.v4.1/Potri.001G097400.v4.1/Potri.001G098300.v4.1/Potri.001G117900.v4.1/Potri.001G471100.v4.1/Potri.002G245400.v4.1/Potri.003G030900.v4.1/Potri.003G095700.v4.1/Potri.004G160300.v4.1/Potri.005G234000.v4.1/Potri.006G043700.v4.1/Potri.006G047300.v4.1/Potri.006G101300.v4.1/Potri.008G014700.v4.1/Potri.011G003400.v4.1/Potri.011G169300.v4.1/Potri.015G034000.v4.1/Pot…	27
03410	Base excision repair	4/732	51/6026	0.882627624558686	0.99999999996609	0.957799905135847	Potri.001G421300.v4.1/Potri.003G031100.v4.1/Potri.001G247700.v4.1/Potri.013G076400.v4.1	4
03440	Homologous recombination	5/732	62/6026	0.887382177084787	0.99999999996609	0.957799905135847	Potri.001G320300.v4.1/Potri.001G421300.v4.1/Potri.018G067900.v4.1/Potri.008G073500.v4.1/Potri.013G076400.v4.1	5
00950	Isoquinoline alkaloid biosynthesis	3/732	41/6026	0.890370701828308	0.99999999996609	0.957799905135847	Potri.007G137900.v4.1/Potri.012G084400.v4.1/Potri.018G022200.v4.1	3
00480	Glutathione metabolism	11/732	123/6026	0.896456629250177	0.99999999996609	0.957799905135847	Potri.001G337400.v4.1/Potri.002G207672.v4.1/Potri.003G178200.v4.1/Potri.005G038100.v4.1/Potri.006G265400.v4.1/Potri.012G052200.v4.1/Potri.014G138800.v4.1/Potri.016G083500.v4.1/Potri.017G063900.v4.1/Potri.018G069450.v4.1/Potri.018G106800.v4.1	11
00020	Citrate cycle (TCA cycle)	6/732	74/6026	0.90029070839981	0.99999999996609	0.957799905135847	Potri.002G201300.v4.1/Potri.003G043900.v4.1/Potri.008G027400.v4.1/Potri.008G051600.v4.1/Potri.006G126700.v4.1/Potri.010G151400.v4.1	6
00290	Valine, leucine and isoleucine biosynthesis	1/732	19/6026	0.914957971610098	0.99999999996609	0.957799905135847	Potri.011G052700.v4.1	1
00740	Riboflavin metabolism	1/732	19/6026	0.914957971610098	0.99999999996609	0.957799905135847	Potri.005G183400.v4.1	1
00592	alpha-Linolenic acid metabolism	5/732	66/6026	0.916670406764233	0.99999999996609	0.957799905135847	Potri.004G149000.v4.1/Potri.008G117300.v4.1/Potri.014G155800.v4.1/Potri.016G041000.v4.1/Potri.005G060000.v4.1	5
03060	Protein export	5/732	68/6026	0.928627684378291	0.99999999996609	0.957799905135847	Potri.006G216400.v4.1/Potri.008G182000.v4.1/Potri.016G115100.v4.1/Potri.011G107900.v4.1/Potri.013G040900.v4.1	5
03015	mRNA surveillance pathway	14/732	160/6026	0.932696456049717	0.99999999996609	0.957799905135847	Potri.004G087000.v4.1/Potri.004G147800.v4.1/Potri.009G076600.v4.1/Potri.012G022700.v4.1/Potri.001G311600.v4.1/Potri.001G361300.v4.1/Potri.003G159000.v4.1/Potri.007G095800.v4.1/Potri.008G118500.v4.1/Potri.013G014700.v4.1/Potri.013G045900.v4.1/Potri.018G034200.v4.1/Potri.018G073925.v4.1/Potri.008G166300.v4.1	14
00640	Propanoate metabolism	4/732	58/6026	0.934103306376086	0.99999999996609	0.957799905135847	Potri.001G122400.v4.1/Potri.009G078700.v4.1/Potri.010G151400.v4.1/Potri.013G162600.v4.1	4
03050	Proteasome	6/732	81/6026	0.939970882604973	0.99999999996609	0.957799905135847	Potri.002G031400.v4.1/Potri.012G123550.v4.1/Potri.017G014800.v4.1/Potri.017G054400.v4.1/Potri.008G065200.v4.1/Potri.013G020300.v4.1	6
00940	Phenylpropanoid biosynthesis	22/732	239/6026	0.940426125780596	0.99999999996609	0.957799905135847	Potri.004G019500.v4.1/Potri.004G019700.v4.1/Potri.001G011300.v4.1/Potri.001G351000.v4.1/Potri.001G451100.v4.1/Potri.002G018300.v4.1/Potri.002G180500.v4.1/Potri.002G180700.v4.1/Potri.004G015300.v4.1/Potri.006G129900.v4.1/Potri.008G136600.v4.1/Potri.009G042800.v4.1/Potri.009G095800.v4.1/Potri.012G049300.v4.1/Potri.013G156500.v4.1/Potri.018G075000.v4.1/Potri.018G136900.v4.1/Potri.019G049500.v4.1/Pot…	22
00945	Stilbenoid, diarylheptanoid and gingerol biosynthesis	1/732	23/6026	0.949437013514306	0.99999999996609	0.957799905135847	Potri.008G136600.v4.1	1
04712	Circadian rhythm - plant	3/732	54/6026	0.967665256827035	0.99999999996609	0.957799905135847	Potri.001G051500.v4.1/Potri.001G051600.v4.1/Potri.006G251800.v4.1	3
00760	Nicotinate and nicotinamide metabolism	1/732	27/6026	0.969948157629869	0.99999999996609	0.957799905135847	Potri.005G068400.v4.1	1
04130	SNARE interactions in vesicular transport	3/732	55/6026	0.970690558799973	0.99999999996609	0.957799905135847	Potri.010G064900.v4.1/Potri.013G053200.v4.1/Potri.019G030800.v4.1	3
03430	Mismatch repair	2/732	47/6026	0.983253833049409	0.99999999996609	0.957799905135847	Potri.001G247700.v4.1/Potri.013G076400.v4.1	2
03022	Basal transcription factors	2/732	52/6026	0.990473496024942	0.99999999996609	0.957799905135847	Potri.001G101300.v4.1/Potri.006G180900.v4.1	2
00190	Oxidative phosphorylation	12/732	174/6026	0.992257808347128	0.99999999996609	0.957799905135847	Potri.010G254200.v4.1/Potri.001G029900.v4.1/Potri.001G078500.v4.1/Potri.002G117800.v4.1/Potri.004G014850.v4.1/Potri.013G137900.v4.1/Potri.013G139080.v4.1/Potri.014G046300.v4.1/Potri.015G066000.v4.1/Potri.017G149100.v4.1/Potri.018G006000.v4.1/Potri.013G138490.v4.1	12
03020	RNA polymerase	1/732	43/6026	0.99626394877204	0.99999999996609	0.957799905135847	Potri.013G140850.v4.1	1
03010	Ribosome	15/732	423/6026	0.99999999996609	0.99999999996609	0.957799905135847	Potri.008G101100.v4.1/Potri.009G064100.v4.1/Potri.018G102700.v4.1/Potri.001G424950.v4.1/Potri.002G202800.v4.1/Potri.003G008300.v4.1/Potri.003G067400.v4.1/Potri.004G078000.v4.1/Potri.007G072900.v4.1/Potri.010G060400.v4.1/Potri.011G092800.v4.1/Potri.013G137688.v4.1/Potri.017G072340.v4.1/Potri.019G083400.v4.1/Potri.015G037100.v4.1	15

## Sheet: 3e
Supplementary Table S3e. GO terms enriched during organ differentiation and growth (D4-6)
GO ID	Description	out (1584)	All (13595)	pvalue	p.adjust	Genes
GO:0015979	photosynthesis	39	158	3.5e-06	0.0041795	Potri.001G056700.v4.1;Potri.001G438800.v4.1;Potri.002G055700.v4.1;Potri.002G056300.v4.1;Potri.002G072400.v4.1;Potri.002G189300.v4.1;Potri.003G020400.v4.1;Potri.003G067501.v4.1;Potri.003G171500.v4.1;Potri.004G031500.v4.1;Potri.004G053400.v4.1;Potri.005G063300.v4.1;Potri.005G206700.v4.1;Potri.006G099500.v4.1;Potri.006G144000.v4.1;Potri.007G033700.v4.1;Potri.007G105900.v4.1;Potri.008G067300.v4.1;Pot…
GO:0009765	photosynthesis, light harvesting	11	23	1.84e-05	0.00916527	Potri.001G056700.v4.1;Potri.002G189300.v4.1;Potri.003G020400.v4.1;Potri.003G171500.v4.1;Potri.006G099500.v4.1;Potri.008G067300.v4.1;Potri.011G079500.v4.1;Potri.011G126700.v4.1;Potri.014G172400.v4.1;Potri.016G115200.v4.1;Potri.019G063101.v4.1
GO:0019684	photosynthesis, light reaction	19	59	2.3e-05	0.00916527	Potri.001G056700.v4.1;Potri.002G056300.v4.1;Potri.002G189300.v4.1;Potri.003G020400.v4.1;Potri.003G171500.v4.1;Potri.006G099500.v4.1;Potri.007G033700.v4.1;Potri.008G067300.v4.1;Potri.011G074600.v4.1;Potri.011G074868.v4.1;Potri.011G079500.v4.1;Potri.011G126700.v4.1;Potri.013G142100.v4.1;Potri.013G142201.v4.1;Potri.013G148400.v4.1;Potri.013G161900.v4.1;Potri.014G172400.v4.1;Potri.016G115200.v4.1;Pot…
GO:0034637	cellular carbohydrate biosynthetic process	19	73	0.000530852	0.158592	Potri.001G011900.v4.1;Potri.001G012200.v4.1;Potri.001G139500.v4.1;Potri.001G383600.v4.1;Potri.002G094500.v4.1;Potri.003G112400.v4.1;Potri.003G214200.v4.1;Potri.004G157100.v4.1;Potri.005G077200.v4.1;Potri.006G004166.v4.1;Potri.006G004232.v4.1;Potri.008G097600.v4.1;Potri.010G074800.v4.1;Potri.011G095100.v4.1;Potri.012G101100.v4.1;Potri.015G074000.v4.1;Potri.015G126900.v4.1;Potri.017G099100.v4.1;Pot…
GO:0006081	cellular aldehyde metabolic process	13	43	0.000873626	0.208797	Potri.001G068200.v4.1;Potri.003G161900.v4.1;Potri.004G150400.v4.1;Potri.005G179300.v4.1;Potri.006G100500.v4.1;Potri.007G017100.v4.1;Potri.008G097200.v4.1;Potri.009G012700.v4.1;Potri.010G115300.v4.1;Potri.015G007300.v4.1;Potri.015G092000.v4.1;Potri.017G026500.v4.1;Potri.017G129000.v4.1
GO:0005975	carbohydrate metabolic process	129	874	0.00235799	0.469634	Potri.001G006500.v4.1;Potri.001G011900.v4.1;Potri.001G012200.v4.1;Potri.001G018200.v4.1;Potri.001G068200.v4.1;Potri.001G071000.v4.1;Potri.001G083200.v4.1;Potri.001G090700.v4.1;Potri.001G092200.v4.1;Potri.001G095300.v4.1;Potri.001G098800.v4.1;Potri.001G122400.v4.1;Potri.001G139500.v4.1;Potri.001G145300.v4.1;Potri.001G200400.v4.1;Potri.001G240000.v4.1;Potri.001G337400.v4.1;Potri.001G346800.v4.1;Pot…
GO:0005992	trehalose biosynthetic process	8	23	0.0032631	0.504135	Potri.001G139500.v4.1;Potri.001G383600.v4.1;Potri.002G094500.v4.1;Potri.003G112400.v4.1;Potri.005G077200.v4.1;Potri.015G074000.v4.1;Potri.015G126900.v4.1;Potri.018G097700.v4.1
GO:0009064	glutamine family amino acid metabolic process	13	50	0.00390315	0.504135	Potri.001G387100.v4.1;Potri.003G026800.v4.1;Potri.004G075200.v4.1;Potri.004G085400.v4.1;Potri.008G060200.v4.1;Potri.008G141100.v4.1;Potri.008G200100.v4.1;Potri.010G029100.v4.1;Potri.010G176500.v4.1;Potri.010G198400.v4.1;Potri.012G039000.v4.1;Potri.012G043900.v4.1;Potri.017G109300.v4.1
GO:0016051	carbohydrate biosynthetic process	19	86	0.00417874	0.504135	Potri.001G011900.v4.1;Potri.001G012200.v4.1;Potri.001G139500.v4.1;Potri.001G383600.v4.1;Potri.002G094500.v4.1;Potri.003G112400.v4.1;Potri.003G214200.v4.1;Potri.004G157100.v4.1;Potri.005G077200.v4.1;Potri.006G004166.v4.1;Potri.006G004232.v4.1;Potri.008G097600.v4.1;Potri.010G074800.v4.1;Potri.011G095100.v4.1;Potri.012G101100.v4.1;Potri.015G074000.v4.1;Potri.015G126900.v4.1;Potri.017G099100.v4.1;Pot…
GO:0051274	beta-glucan biosynthetic process	10	34	0.0042187	0.504135	Potri.001G011900.v4.1;Potri.001G012200.v4.1;Potri.003G214200.v4.1;Potri.006G004166.v4.1;Potri.006G004232.v4.1;Potri.008G097600.v4.1;Potri.010G074800.v4.1;Potri.011G095100.v4.1;Potri.012G101100.v4.1;Potri.017G099100.v4.1
GO:0051273	beta-glucan metabolic process	10	35	0.00530093	0.506673	Potri.001G011900.v4.1;Potri.001G012200.v4.1;Potri.003G214200.v4.1;Potri.006G004166.v4.1;Potri.006G004232.v4.1;Potri.008G097600.v4.1;Potri.010G074800.v4.1;Potri.011G095100.v4.1;Potri.012G101100.v4.1;Potri.017G099100.v4.1
GO:0035556	intracellular signal transduction	47	279	0.00581237	0.506673	Potri.001G051000.v4.1;Potri.001G146200.v4.1;Potri.001G252300.v4.1;Potri.001G293100.v4.1;Potri.001G374000.v4.1;Potri.002G062400.v4.1;Potri.002G074400.v4.1;Potri.002G082200.v4.1;Potri.002G091200.v4.1;Potri.002G149200.v4.1;Potri.002G249500.v4.1;Potri.003G053400.v4.1;Potri.004G152400.v4.1;Potri.004G185900.v4.1;Potri.004G209700.v4.1;Potri.005G007400.v4.1;Potri.005G015400.v4.1;Potri.005G059000.v4.1;Pot…
GO:0044262	cellular carbohydrate metabolic process	28	149	0.00700344	0.506673	Potri.001G011900.v4.1;Potri.001G012200.v4.1;Potri.001G071000.v4.1;Potri.001G139500.v4.1;Potri.001G383600.v4.1;Potri.002G094500.v4.1;Potri.003G112400.v4.1;Potri.003G159700.v4.1;Potri.003G214200.v4.1;Potri.004G157100.v4.1;Potri.005G077200.v4.1;Potri.006G004166.v4.1;Potri.006G004232.v4.1;Potri.006G122900.v4.1;Potri.007G008500.v4.1;Potri.008G097600.v4.1;Potri.008G138400.v4.1;Potri.010G074800.v4.1;Pot…
GO:0006091	generation of precursor metabolites and energy	37	211	0.00707509	0.506673	Potri.001G056700.v4.1;Potri.001G145300.v4.1;Potri.001G154500.v4.1;Potri.002G056300.v4.1;Potri.002G117800.v4.1;Potri.002G189300.v4.1;Potri.002G201300.v4.1;Potri.003G020400.v4.1;Potri.003G171500.v4.1;Potri.004G157100.v4.1;Potri.005G168000.v4.1;Potri.006G099500.v4.1;Potri.006G126700.v4.1;Potri.007G015500.v4.1;Potri.007G033700.v4.1;Potri.008G027100.v4.1;Potri.008G051600.v4.1;Potri.008G067300.v4.1;Pot…
GO:0046351	disaccharide biosynthetic process	8	26	0.00756728	0.506673	Potri.001G139500.v4.1;Potri.001G383600.v4.1;Potri.002G094500.v4.1;Potri.003G112400.v4.1;Potri.005G077200.v4.1;Potri.015G074000.v4.1;Potri.015G126900.v4.1;Potri.018G097700.v4.1
GO:0031122	cytoplasmic microtubule organization	7	21	0.00762645	0.506673	Potri.001G272700.v4.1;Potri.001G272800.v4.1;Potri.001G464400.v4.1;Potri.002G021800.v4.1;Potri.005G239900.v4.1;Potri.009G040200.v4.1;Potri.016G033200.v4.1
GO:0005991	trehalose metabolic process	8	27	0.00967711	0.506673	Potri.001G139500.v4.1;Potri.001G383600.v4.1;Potri.002G094500.v4.1;Potri.003G112400.v4.1;Potri.005G077200.v4.1;Potri.015G074000.v4.1;Potri.015G126900.v4.1;Potri.018G097700.v4.1
GO:0006541	glutamine metabolic process	7	22	0.0100809	0.506673	Potri.001G387100.v4.1;Potri.003G026800.v4.1;Potri.004G085400.v4.1;Potri.008G200100.v4.1;Potri.010G029100.v4.1;Potri.010G176500.v4.1;Potri.012G043900.v4.1
GO:0097164	ammonium ion metabolic process	7	22	0.0100809	0.506673	Potri.001G112100.v4.1;Potri.003G032800.v4.1;Potri.004G106800.v4.1;Potri.007G060300.v4.1;Potri.015G055300.v4.1;Potri.017G108800.v4.1;Potri.018G101500.v4.1
GO:0009250	glucan biosynthetic process	11	44	0.0104296	0.506673	Potri.001G011900.v4.1;Potri.001G012200.v4.1;Potri.003G214200.v4.1;Potri.004G157100.v4.1;Potri.006G004166.v4.1;Potri.006G004232.v4.1;Potri.008G097600.v4.1;Potri.010G074800.v4.1;Potri.011G095100.v4.1;Potri.012G101100.v4.1;Potri.017G099100.v4.1
GO:0000271	polysaccharide biosynthetic process	11	45	0.0123878	0.506673	Potri.001G011900.v4.1;Potri.001G012200.v4.1;Potri.003G214200.v4.1;Potri.004G157100.v4.1;Potri.006G004166.v4.1;Potri.006G004232.v4.1;Potri.008G097600.v4.1;Potri.010G074800.v4.1;Potri.011G095100.v4.1;Potri.012G101100.v4.1;Potri.017G099100.v4.1
GO:0009664	plant-type cell wall organization	11	45	0.0123878	0.506673	Potri.001G240900.v4.1;Potri.004G208300.v4.1;Potri.006G086100.v4.1;Potri.008G057100.v4.1;Potri.008G088300.v4.1;Potri.009G031800.v4.1;Potri.010G167200.v4.1;Potri.013G060800.v4.1;Potri.013G154700.v4.1;Potri.015G060000.v4.1;Potri.019G057500.v4.1
GO:0033692	cellular polysaccharide biosynthetic process	11	45	0.0123878	0.506673	Potri.001G011900.v4.1;Potri.001G012200.v4.1;Potri.003G214200.v4.1;Potri.004G157100.v4.1;Potri.006G004166.v4.1;Potri.006G004232.v4.1;Potri.008G097600.v4.1;Potri.010G074800.v4.1;Potri.011G095100.v4.1;Potri.012G101100.v4.1;Potri.017G099100.v4.1
GO:0007020	microtubule nucleation	7	23	0.0130638	0.506673	Potri.001G272700.v4.1;Potri.001G272800.v4.1;Potri.001G464400.v4.1;Potri.002G021800.v4.1;Potri.005G239900.v4.1;Potri.009G040200.v4.1;Potri.016G033200.v4.1
GO:0046785	microtubule polymerization	7	23	0.0130638	0.506673	Potri.001G272700.v4.1;Potri.001G272800.v4.1;Potri.001G464400.v4.1;Potri.002G021800.v4.1;Potri.005G239900.v4.1;Potri.009G040200.v4.1;Potri.016G033200.v4.1
GO:0006620	posttranslational protein targeting to membrane	3	5	0.0131637	0.506673	Potri.012G097300.v4.1;Potri.015G056501.v4.1;Potri.015G095500.v4.1
GO:0031204	posttranslational protein targeting to membrane, translocation	3	5	0.0131637	0.506673	Potri.012G097300.v4.1;Potri.015G056501.v4.1;Potri.015G095500.v4.1
GO:0042822	pyridoxal phosphate metabolic process	3	5	0.0131637	0.506673	Potri.006G100500.v4.1;Potri.009G012700.v4.1;Potri.017G129000.v4.1
GO:0042823	pyridoxal phosphate biosynthetic process	3	5	0.0131637	0.506673	Potri.006G100500.v4.1;Potri.009G012700.v4.1;Potri.017G129000.v4.1
GO:0046184	aldehyde biosynthetic process	3	5	0.0131637	0.506673	Potri.006G100500.v4.1;Potri.009G012700.v4.1;Potri.017G129000.v4.1
GO:0019988	charged-tRNA amino acid modification	2	2	0.0135678	0.506673	Potri.017G123300.v4.1;Potri.018G087300.v4.1
GO:0048366	leaf development	2	2	0.0135678	0.506673	Potri.006G085900.v4.1;Potri.007G063300.v4.1
GO:0071669	plant-type cell wall organization or biogenesis	11	46	0.0146131	0.513939	Potri.001G240900.v4.1;Potri.004G208300.v4.1;Potri.006G086100.v4.1;Potri.008G057100.v4.1;Potri.008G088300.v4.1;Potri.009G031800.v4.1;Potri.010G167200.v4.1;Potri.013G060800.v4.1;Potri.013G154700.v4.1;Potri.015G060000.v4.1;Potri.019G057500.v4.1
GO:1901615	organic hydroxy compound metabolic process	12	52	0.0146225	0.513939	Potri.001G112100.v4.1;Potri.001G251500.v4.1;Potri.002G254900.v4.1;Potri.003G032800.v4.1;Potri.005G138400.v4.1;Potri.006G100500.v4.1;Potri.007G060300.v4.1;Potri.009G012700.v4.1;Potri.013G077000.v4.1;Potri.017G026500.v4.1;Potri.017G129000.v4.1;Potri.019G047200.v4.1
GO:0031109	microtubule polymerization or depolymerization	7	24	0.0166304	0.553102	Potri.001G272700.v4.1;Potri.001G272800.v4.1;Potri.001G464400.v4.1;Potri.002G021800.v4.1;Potri.005G239900.v4.1;Potri.009G040200.v4.1;Potri.016G033200.v4.1
GO:0006073	cellular glucan metabolic process	17	85	0.0175576	0.553102	Potri.001G011900.v4.1;Potri.001G012200.v4.1;Potri.001G071000.v4.1;Potri.003G159700.v4.1;Potri.003G214200.v4.1;Potri.004G157100.v4.1;Potri.006G004166.v4.1;Potri.006G004232.v4.1;Potri.006G122900.v4.1;Potri.007G008500.v4.1;Potri.008G097600.v4.1;Potri.008G138400.v4.1;Potri.010G074800.v4.1;Potri.011G095100.v4.1;Potri.012G101100.v4.1;Potri.014G115000.v4.1;Potri.017G099100.v4.1
GO:0044042	glucan metabolic process	17	85	0.0175576	0.553102	Potri.001G011900.v4.1;Potri.001G012200.v4.1;Potri.001G071000.v4.1;Potri.003G159700.v4.1;Potri.003G214200.v4.1;Potri.004G157100.v4.1;Potri.006G004166.v4.1;Potri.006G004232.v4.1;Potri.006G122900.v4.1;Potri.007G008500.v4.1;Potri.008G097600.v4.1;Potri.008G138400.v4.1;Potri.010G074800.v4.1;Potri.011G095100.v4.1;Potri.012G101100.v4.1;Potri.014G115000.v4.1;Potri.017G099100.v4.1
GO:1901617	organic hydroxy compound biosynthetic process	6	19	0.0175882	0.553102	Potri.001G251500.v4.1;Potri.005G138400.v4.1;Potri.006G100500.v4.1;Potri.009G012700.v4.1;Potri.013G077000.v4.1;Potri.017G129000.v4.1
GO:0045454	cell redox homeostasis	24	133	0.0191142	0.585062	Potri.001G280400.v4.1;Potri.002G073000.v4.1;Potri.002G091200.v4.1;Potri.003G178200.v4.1;Potri.004G011525.v4.1;Potri.004G012100.v4.1;Potri.004G049800.v4.1;Potri.005G058400.v4.1;Potri.005G193400.v4.1;Potri.006G150700.v4.1;Potri.006G226900.v4.1;Potri.007G072700.v4.1;Potri.008G194100.v4.1;Potri.008G214500.v4.1;Potri.008G214600.v4.1;Potri.008G214800.v4.1;Potri.010G151400.v4.1;Potri.011G111500.v4.1;Pot…
GO:0044264	cellular polysaccharide metabolic process	17	86	0.0195837	0.585062	Potri.001G011900.v4.1;Potri.001G012200.v4.1;Potri.001G071000.v4.1;Potri.003G159700.v4.1;Potri.003G214200.v4.1;Potri.004G157100.v4.1;Potri.006G004166.v4.1;Potri.006G004232.v4.1;Potri.006G122900.v4.1;Potri.007G008500.v4.1;Potri.008G097600.v4.1;Potri.008G138400.v4.1;Potri.010G074800.v4.1;Potri.011G095100.v4.1;Potri.012G101100.v4.1;Potri.014G115000.v4.1;Potri.017G099100.v4.1
GO:0006542	glutamine biosynthetic process	4	10	0.0216171	0.630061	Potri.004G085400.v4.1;Potri.008G200100.v4.1;Potri.010G029100.v4.1;Potri.012G043900.v4.1
GO:0006597	spermine biosynthetic process	3	6	0.0240599	0.653445	Potri.004G106800.v4.1;Potri.017G108800.v4.1;Potri.018G101500.v4.1
GO:0008215	spermine metabolic process	3	6	0.0240599	0.653445	Potri.004G106800.v4.1;Potri.017G108800.v4.1;Potri.018G101500.v4.1
GO:0019953	sexual reproduction	3	6	0.0240599	0.653445	Potri.004G181700.v4.1;Potri.014G066300.v4.1;Potri.019G101900.v4.1
GO:0000226	microtubule cytoskeleton organization	13	63	0.0277142	0.735967	Potri.001G272700.v4.1;Potri.001G272800.v4.1;Potri.001G356500.v4.1;Potri.001G464400.v4.1;Potri.002G021800.v4.1;Potri.003G117800.v4.1;Potri.005G239900.v4.1;Potri.006G080500.v4.1;Potri.009G040200.v4.1;Potri.011G092500.v4.1;Potri.012G130300.v4.1;Potri.014G184701.v4.1;Potri.016G033200.v4.1
GO:0006074	(1->3)-beta-D-glucan metabolic process	4	11	0.0308948	0.752614	Potri.001G011900.v4.1;Potri.001G012200.v4.1;Potri.003G214200.v4.1;Potri.011G095100.v4.1
GO:0006075	(1->3)-beta-D-glucan biosynthetic process	4	11	0.0308948	0.752614	Potri.001G011900.v4.1;Potri.001G012200.v4.1;Potri.003G214200.v4.1;Potri.011G095100.v4.1
GO:0007165	signal transduction	82	577	0.0317004	0.752614	Potri.001G020200.v4.1;Potri.001G051000.v4.1;Potri.001G146200.v4.1;Potri.001G252300.v4.1;Potri.001G275200.v4.1;Potri.001G293100.v4.1;Potri.001G374000.v4.1;Potri.002G062400.v4.1;Potri.002G074400.v4.1;Potri.002G082200.v4.1;Potri.002G091200.v4.1;Potri.002G104300.v4.1;Potri.002G149200.v4.1;Potri.002G157200.v4.1;Potri.002G201500.v4.1;Potri.002G249500.v4.1;Potri.003G053400.v4.1;Potri.003G098200.v4.1;Pot…
GO:0023052	signaling	82	577	0.0317004	0.752614	Potri.001G020200.v4.1;Potri.001G051000.v4.1;Potri.001G146200.v4.1;Potri.001G252300.v4.1;Potri.001G275200.v4.1;Potri.001G293100.v4.1;Potri.001G374000.v4.1;Potri.002G062400.v4.1;Potri.002G074400.v4.1;Potri.002G082200.v4.1;Potri.002G091200.v4.1;Potri.002G104300.v4.1;Potri.002G149200.v4.1;Potri.002G157200.v4.1;Potri.002G201500.v4.1;Potri.002G249500.v4.1;Potri.003G053400.v4.1;Potri.003G098200.v4.1;Pot…
GO:0044700	single organism signaling	82	577	0.0317004	0.752614	Potri.001G020200.v4.1;Potri.001G051000.v4.1;Potri.001G146200.v4.1;Potri.001G252300.v4.1;Potri.001G275200.v4.1;Potri.001G293100.v4.1;Potri.001G374000.v4.1;Potri.002G062400.v4.1;Potri.002G074400.v4.1;Potri.002G082200.v4.1;Potri.002G091200.v4.1;Potri.002G104300.v4.1;Potri.002G149200.v4.1;Potri.002G157200.v4.1;Potri.002G201500.v4.1;Potri.002G249500.v4.1;Potri.003G053400.v4.1;Potri.003G098200.v4.1;Pot…
GO:0009312	oligosaccharide biosynthetic process	8	33	0.032296	0.752614	Potri.001G139500.v4.1;Potri.001G383600.v4.1;Potri.002G094500.v4.1;Potri.003G112400.v4.1;Potri.005G077200.v4.1;Potri.015G074000.v4.1;Potri.015G126900.v4.1;Potri.018G097700.v4.1
GO:0007264	small GTPase mediated signal transduction	23	134	0.0362883	0.752614	Potri.001G293100.v4.1;Potri.001G374000.v4.1;Potri.002G062400.v4.1;Potri.002G074400.v4.1;Potri.002G149200.v4.1;Potri.002G249500.v4.1;Potri.003G053400.v4.1;Potri.005G007400.v4.1;Potri.005G015400.v4.1;Potri.005G142100.v4.1;Potri.006G121400.v4.1;Potri.008G100000.v4.1;Potri.010G152600.v4.1;Potri.010G208900.v4.1;Potri.012G077800.v4.1;Potri.013G023100.v4.1;Potri.013G123800.v4.1;Potri.014G051800.v4.1;Pot…
GO:0006424	glutamyl-tRNA aminoacylation	2	3	0.0375453	0.752614	Potri.009G169700.v4.1;Potri.013G000400.v4.1
GO:0048827	phyllome development	2	3	0.0375453	0.752614	Potri.006G085900.v4.1;Potri.007G063300.v4.1
GO:0099402	plant organ development	2	3	0.0375453	0.752614	Potri.006G085900.v4.1;Potri.007G063300.v4.1
GO:0000103	sulfate assimilation	3	7	0.0385026	0.752614	Potri.005G237300.v4.1;Potri.010G081200.v4.1;Potri.013G057900.v4.1
GO:0006560	proline metabolic process	3	7	0.0385026	0.752614	Potri.008G060200.v4.1;Potri.010G198400.v4.1;Potri.017G109300.v4.1
GO:0006596	polyamine biosynthetic process	4	12	0.0421677	0.752614	Potri.004G106800.v4.1;Potri.015G055300.v4.1;Potri.017G108800.v4.1;Potri.018G101500.v4.1
GO:0030244	cellulose biosynthetic process	6	23	0.0437397	0.752614	Potri.006G004166.v4.1;Potri.006G004232.v4.1;Potri.008G097600.v4.1;Potri.010G074800.v4.1;Potri.012G101100.v4.1;Potri.017G099100.v4.1
GO:0005976	polysaccharide metabolic process	18	102	0.0467868	0.752614	Potri.001G011900.v4.1;Potri.001G012200.v4.1;Potri.001G071000.v4.1;Potri.003G159700.v4.1;Potri.003G214200.v4.1;Potri.004G157100.v4.1;Potri.006G004166.v4.1;Potri.006G004232.v4.1;Potri.006G122900.v4.1;Potri.007G008500.v4.1;Potri.008G097600.v4.1;Potri.008G138400.v4.1;Potri.010G062900.v4.1;Potri.010G074800.v4.1;Potri.011G095100.v4.1;Potri.012G101100.v4.1;Potri.014G115000.v4.1;Potri.017G099100.v4.1
GO:0051258	protein polymerization	11	55	0.0499275	0.752614	Potri.001G272700.v4.1;Potri.001G272800.v4.1;Potri.001G289500.v4.1;Potri.001G464400.v4.1;Potri.002G021800.v4.1;Potri.002G111900.v4.1;Potri.005G239900.v4.1;Potri.009G040200.v4.1;Potri.009G085100.v4.1;Potri.016G033200.v4.1;Potri.017G081000.v4.1
GO:0019725	cellular homeostasis	25	153	0.0502501	0.752614	Potri.001G280400.v4.1;Potri.002G073000.v4.1;Potri.002G091200.v4.1;Potri.003G178200.v4.1;Potri.004G011525.v4.1;Potri.004G012100.v4.1;Potri.004G049800.v4.1;Potri.005G058400.v4.1;Potri.005G193400.v4.1;Potri.006G150700.v4.1;Potri.006G226900.v4.1;Potri.007G072700.v4.1;Potri.008G194100.v4.1;Potri.008G214500.v4.1;Potri.008G214600.v4.1;Potri.008G214800.v4.1;Potri.010G151400.v4.1;Potri.011G111500.v4.1;Pot…
GO:0000160	phosphorelay signal transduction system	17	96	0.0508176	0.752614	Potri.001G051000.v4.1;Potri.001G146200.v4.1;Potri.002G082200.v4.1;Potri.004G185900.v4.1;Potri.004G209700.v4.1;Potri.005G111700.v4.1;Potri.007G056400.v4.1;Potri.008G128600.v4.1;Potri.008G180700.v4.1;Potri.008G193000.v4.1;Potri.008G197600.v4.1;Potri.010G027100.v4.1;Potri.014G077200.v4.1;Potri.014G164700.v4.1;Potri.015G070000.v4.1;Potri.016G038000.v4.1;Potri.018G111300.v4.1
GO:0006886	intracellular protein transport	45	303	0.0514291	0.752614	Potri.001G293100.v4.1;Potri.001G307400.v4.1;Potri.001G374000.v4.1;Potri.002G062400.v4.1;Potri.002G074400.v4.1;Potri.002G075500.v4.1;Potri.002G183400.v4.1;Potri.002G232600.v4.1;Potri.002G249500.v4.1;Potri.003G053400.v4.1;Potri.003G056300.v4.1;Potri.003G220100.v4.1;Potri.004G177700.v4.1;Potri.005G007400.v4.1;Potri.005G015400.v4.1;Potri.005G142100.v4.1;Potri.006G106500.v4.1;Potri.006G121400.v4.1;Pot…
GO:0030243	cellulose metabolic process	6	24	0.0527761	0.752614	Potri.006G004166.v4.1;Potri.006G004232.v4.1;Potri.008G097600.v4.1;Potri.010G074800.v4.1;Potri.012G101100.v4.1;Potri.017G099100.v4.1
GO:0008216	spermidine metabolic process	3	8	0.0563699	0.752614	Potri.004G106800.v4.1;Potri.017G108800.v4.1;Potri.018G101500.v4.1
GO:0008295	spermidine biosynthetic process	3	8	0.0563699	0.752614	Potri.004G106800.v4.1;Potri.017G108800.v4.1;Potri.018G101500.v4.1
GO:0009266	response to temperature stimulus	5	19	0.0616045	0.752614	Potri.003G031800.v4.1;Potri.005G073900.v4.1;Potri.006G262700.v4.1;Potri.008G070000.v4.1;Potri.010G187500.v4.1
GO:0070588	calcium ion transmembrane transport	5	19	0.0616045	0.752614	Potri.006G072900.v4.1;Potri.008G008100.v4.1;Potri.008G159100.v4.1;Potri.010G081100.v4.1;Potri.016G043100.v4.1
GO:0045229	external encapsulating structure organization	20	120	0.0625228	0.752614	Potri.001G162400.v4.1;Potri.001G240900.v4.1;Potri.003G072800.v4.1;Potri.004G208300.v4.1;Potri.006G086100.v4.1;Potri.006G134600.v4.1;Potri.007G107300.v4.1;Potri.008G057100.v4.1;Potri.008G088300.v4.1;Potri.009G031800.v4.1;Potri.010G167200.v4.1;Potri.011G025400.v4.1;Potri.011G135000.v4.1;Potri.013G060800.v4.1;Potri.013G154700.v4.1;Potri.015G013700.v4.1;Potri.015G060000.v4.1;Potri.017G087300.v4.1;Pot…
GO:0071555	cell wall organization	20	120	0.0625228	0.752614	Potri.001G162400.v4.1;Potri.001G240900.v4.1;Potri.003G072800.v4.1;Potri.004G208300.v4.1;Potri.006G086100.v4.1;Potri.006G134600.v4.1;Potri.007G107300.v4.1;Potri.008G057100.v4.1;Potri.008G088300.v4.1;Potri.009G031800.v4.1;Potri.010G167200.v4.1;Potri.011G025400.v4.1;Potri.011G135000.v4.1;Potri.013G060800.v4.1;Potri.013G154700.v4.1;Potri.015G013700.v4.1;Potri.015G060000.v4.1;Potri.017G087300.v4.1;Pot…
GO:0006813	potassium ion transport	12	64	0.0638349	0.752614	Potri.002G157200.v4.1;Potri.003G018800.v4.1;Potri.003G133900.v4.1;Potri.003G148200.v4.1;Potri.004G083300.v4.1;Potri.008G147400.v4.1;Potri.010G100800.v4.1;Potri.012G043000.v4.1;Potri.014G056600.v4.1;Potri.015G034200.v4.1;Potri.019G056500.v4.1;Potri.019G097000.v4.1
GO:0005984	disaccharide metabolic process	9	44	0.0639162	0.752614	Potri.001G139500.v4.1;Potri.001G383600.v4.1;Potri.002G094500.v4.1;Potri.003G112400.v4.1;Potri.005G077200.v4.1;Potri.013G095500.v4.1;Potri.015G074000.v4.1;Potri.015G126900.v4.1;Potri.018G097700.v4.1
GO:0007275	multicellular organism development	15	85	0.0653849	0.752614	Potri.002G114800.v4.1;Potri.002G246100.v4.1;Potri.003G198600.v4.1;Potri.003G215400.v4.1;Potri.005G148400.v4.1;Potri.006G085900.v4.1;Potri.006G132400.v4.1;Potri.007G011600.v4.1;Potri.007G063300.v4.1;Potri.011G055900.v4.1;Potri.012G006100.v4.1;Potri.016G059700.v4.1;Potri.016G084500.v4.1;Potri.018G018600.v4.1;Potri.T126006.v4.1
GO:0007017	microtubule-based process	27	172	0.0654657	0.752614	Potri.001G115100.v4.1;Potri.001G272700.v4.1;Potri.001G272800.v4.1;Potri.001G289500.v4.1;Potri.001G356500.v4.1;Potri.001G464400.v4.1;Potri.002G021800.v4.1;Potri.002G081300.v4.1;Potri.002G111900.v4.1;Potri.002G123500.v4.1;Potri.003G053800.v4.1;Potri.003G117800.v4.1;Potri.004G161100.v4.1;Potri.005G030271.v4.1;Potri.005G031801.v4.1;Potri.005G239900.v4.1;Potri.006G080500.v4.1;Potri.009G026000.v4.1;Pot…
GO:0042592	homeostatic process	28	180	0.0675736	0.752614	Potri.001G280400.v4.1;Potri.001G320300.v4.1;Potri.002G073000.v4.1;Potri.002G091200.v4.1;Potri.003G178200.v4.1;Potri.004G011525.v4.1;Potri.004G012100.v4.1;Potri.004G049800.v4.1;Potri.005G045100.v4.1;Potri.005G058400.v4.1;Potri.005G193400.v4.1;Potri.006G150700.v4.1;Potri.006G226900.v4.1;Potri.007G072700.v4.1;Potri.008G194100.v4.1;Potri.008G214500.v4.1;Potri.008G214600.v4.1;Potri.008G214800.v4.1;Pot…
GO:0006419	alanyl-tRNA aminoacylation	2	4	0.0693253	0.752614	Potri.005G094300.v4.1;Potri.009G141300.v4.1
GO:0006677	glycosylceramide metabolic process	2	4	0.0693253	0.752614	Potri.003G003400.v4.1;Potri.019G072800.v4.1
GO:0006678	glucosylceramide metabolic process	2	4	0.0693253	0.752614	Potri.003G003400.v4.1;Potri.019G072800.v4.1
GO:0006680	glucosylceramide catabolic process	2	4	0.0693253	0.752614	Potri.003G003400.v4.1;Potri.019G072800.v4.1
GO:0006687	glycosphingolipid metabolic process	2	4	0.0693253	0.752614	Potri.003G003400.v4.1;Potri.019G072800.v4.1
GO:0009219	pyrimidine deoxyribonucleotide metabolic process	2	4	0.0693253	0.752614	Potri.002G261900.v4.1;Potri.009G119200.v4.1
GO:0009235	cobalamin metabolic process	2	4	0.0693253	0.752614	Potri.004G107000.v4.1;Potri.009G012700.v4.1
GO:0009236	cobalamin biosynthetic process	2	4	0.0693253	0.752614	Potri.004G107000.v4.1;Potri.009G012700.v4.1
GO:0009394	2'-deoxyribonucleotide metabolic process	2	4	0.0693253	0.752614	Potri.002G261900.v4.1;Potri.009G119200.v4.1
GO:0016143	S-glycoside metabolic process	2	4	0.0693253	0.752614	Potri.005G232400.v4.1;Potri.005G232500.v4.1
GO:0016145	S-glycoside catabolic process	2	4	0.0693253	0.752614	Potri.005G232400.v4.1;Potri.005G232500.v4.1
[truncated: 1,108 more rows]
