# Supplementary material for: Coordinated Auxin–Cytokinin–Nitrogen Signaling Orchestrates Root Suckering in Populus
Source: Int J Mol Sci. 2025 Dec 18;26(24):12172. doi: 10.3390/ijms262412172 (PMC12733473; doi:10.3390/ijms262412172)
Supplement: Supplementary file 1 [file ijms-26-12172-s001.zip › Supplementary Table S4.xlsx]

## Sheet: Sheet1
Supplementary Table S4. The gene name and corresponding P. trichocarpa V4.1 locus identifiers
Gene name	P. trichocarpa V4.1 gene
TSB1	Potri.001G420300
TSB2	Potri.011G136000
PAT1	Potri.012G082700
ARF5	Potri.005G236700
APC4	Potri.004G034900
APC10	Potri.007G023500
APC8	Potri.012G075000
ASP1	Potri.006G107100
ASP2	Potri.018G082500
ctps	Potri.001G073100
GAD	Potri.017G144421
AK2	Potri.014G145700
ARF10	Potri.004G211700
SAUR78	Potri.011G143400
SAUR32	Potri.012G023400
AHK4	Potri.010G102900
RR9-2	Potri.001G027000
RR9-1	Potri.006G041100
GS1-1	Potri.004G085400
GS1-2	Potri.012G043900
GLN2	Potri.010G029100
AHK1	Potri.007G056400
RR4	Potri.008G193000
RR9	Potri.002G082200
RR5	Potri.015G070000
PIN1A-2	Potri.012G047200
PIN1B	Potri.016G035300
YUC10	Potri.002G207400
PIN3-1	Potri.008G129400
PIN1A-1	Potri.015G038700
PIN1C	Potri.006G037000
PIN3-2	Potri.010G112800
TAR2	Potri.012G083300
LOG8	Potri.006G226100
PUP5	Potri.006G184900
IPT1	Potri.008G121500
IPT5-1	Potri.010G030500
IPT5-2	Potri.008G202200
LOG7	Potri.003G219300
CYP735A2	Potri.015G145100
CKX5	Potri.002G030500
CYP735A1	Potri.017G114200
PUP4	Potri.003G156900
ABCG14-1	Potri.003G046800
PUP11	Potri.014G043900
PUP21-1	Potri.001G352100
PUP21-2	Potri.001G352200
ABCG14-2	Potri.004G236500
LOG1	Potri.004G212200
CKX7	Potri.006G221000
WOX4-1	Potri.002G124100
WOX4-2	Potri.014G025300
STM	Potri.011G011101
CLV1	Potri.005G241500
SHR1	Potri.007G063300
BAM1	Potri.007G009200
WUS	Potri.005G114700
